# Supplementary material for: Modeling of pneumococcal serogroup 10 capsular polysaccharide molecular conformations provides insight into epitopes and observed cross-reactivity
Source: Front Mol Biosci. 2022 Aug 8;9:961532. doi: 10.3389/fmolb.2022.961532 (PMC9393222; doi:10.3389/fmolb.2022.961532)
Supplement: Supplementary file 2 [file Presentation2.zip]

Archive with 11 entries (10 files):
- Supplementary_6RU_PDB_PSF_files/
- Supplementary_6RU_PDB_PSF_files/pn10f_6RU.psf
- Supplementary_6RU_PDB_PSF_files/pn10f_6RU.pdb
- Supplementary_6RU_PDB_PSF_files/pn10c_6RU.pdb
- Supplementary_6RU_PDB_PSF_files/pn10b_6RU.psf
- Supplementary_6RU_PDB_PSF_files/pn10b_6RU.pdb
- __MACOSX/Supplementary_6RU_PDB_PSF_files/._pn10b_6RU.pdb
- Supplementary_6RU_PDB_PSF_files/pn10c_6RU.psf
- Supplementary_6RU_PDB_PSF_files/pn10a_6RU.psf
- Supplementary_6RU_PDB_PSF_files/pn10a_6RU.pdb
- __MACOSX/Supplementary_6RU_PDB_PSF_files/._pn10a_6RU.pdb
