# Supplementary material for: Modeling of pneumococcal serogroup 10 capsular polysaccharide molecular conformations provides insight into epitopes and observed cross-reactivity
Source: Front Mol Biosci. 2022 Aug 8;9:961532. doi: 10.3389/fmolb.2022.961532 (PMC9393222; doi:10.3389/fmolb.2022.961532)
Supplement: Supplementary file 2 [file Presentation2.zip › Supplementary_6RU_PDB_PSF_files/pn10c_6RU.pdb]

CRYST1  140.000  140.000  140.000  90.00  90.00  90.00 P 1           1
ATOM      1  C2  RB5PC   1      54.437  -0.883   1.082  1.00  0.00      CARB C
ATOM      2  O2  RB5PC   1      53.202  -0.156   1.079  1.00  0.00      CARB O
ATOM      3  C1  RB5PC   1      55.622  -0.053   0.574  1.00  0.00      CARB C
ATOM      4  H11 RB5PC   1      55.603   0.969   1.004  1.00  0.00      CARB H
ATOM      5  H12 RB5PC   1      56.598  -0.499   0.859  1.00  0.00      CARB H
ATOM      6  O1  RB5PC   1      55.598   0.047  -0.857  1.00  0.00      CARB O
ATOM      7  HO1 RB5PC   1      55.874  -0.813  -1.192  1.00  0.00      CARB H
ATOM      8  H2  RB5PC   1      54.292  -1.675   0.298  1.00  0.00      CARB H
ATOM      9  C3  RB5PC   1      54.688  -1.756   2.321  1.00  0.00      CARB C
ATOM     10  H3  RB5PC   1      54.651  -1.096   3.217  1.00  0.00      CARB H
ATOM     11  O3  RB5PC   1      56.009  -2.321   2.262  1.00  0.00      CARB O
ATOM     12  HO3 RB5PC   1      55.925  -3.309   2.324  1.00  0.00      CARB H
ATOM     13  C4  RB5PC   1      53.670  -2.881   2.521  1.00  0.00      CARB C
ATOM     14  H4  RB5PC   1      53.832  -3.619   1.701  1.00  0.00      CARB H
ATOM     15  O4  RB5PC   1      52.310  -2.444   2.372  1.00  0.00      CARB O
ATOM     16  HO4 RB5PC   1      52.268  -1.629   2.900  1.00  0.00      CARB H
ATOM     17  P1  RB5PC   1      54.782  -5.885   3.266  1.00  0.00      CARB P
ATOM     18  OP2 RB5PC   1      55.323  -6.177   4.721  1.00  0.00      CARB O
ATOM     19  OP3 RB5PC   1      55.733  -4.986   2.488  1.00  0.00      CARB O
ATOM     20  OP4 RB5PC   1      54.254  -7.160   2.649  1.00  0.00      CARB O
ATOM     21  HP2 RB5PC   1      54.552  -6.456   5.224  1.00  0.00      CARB H
ATOM     22  C5  RB5PC   1      53.852  -3.553   3.881  1.00  0.00      CARB C
ATOM     23  H51 RB5PC   1      54.870  -3.365   4.300  1.00  0.00      CARB H
ATOM     24  H52 RB5PC   1      53.163  -3.072   4.613  1.00  0.00      CARB H
ATOM     25  O5  RB5PC   1      53.526  -4.974   3.823  1.00  0.00      CARB O
ATOM     26  C3  AGALC   2      50.725   0.550   2.047  1.00  0.00      CARB C
ATOM     27  O3  AGALC   2      49.610   0.279   2.915  1.00  0.00      CARB O
ATOM     28  C1  AGALC   2      53.148   0.971   1.927  1.00  0.00      CARB C
ATOM     29  H1  AGALC   2      54.074   1.088   2.535  1.00  0.00      CARB H
ATOM     30  C5  AGALC   2      51.758   2.046   0.323  1.00  0.00      CARB C
ATOM     31  H5  AGALC   2      51.932   1.223  -0.412  1.00  0.00      CARB H
ATOM     32  O5  AGALC   2      52.925   2.166   1.165  1.00  0.00      CARB O
ATOM     33  C2  AGALC   2      51.959   0.849   2.860  1.00  0.00      CARB C
ATOM     34  H2  AGALC   2      51.826   1.834   3.371  1.00  0.00      CARB H
ATOM     35  O2  AGALC   2      52.160  -0.123   3.888  1.00  0.00      CARB O
ATOM     36  HO2 AGALC   2      51.446  -0.036   4.532  1.00  0.00      CARB H
ATOM     37  H3  AGALC   2      50.929  -0.356   1.426  1.00  0.00      CARB H
ATOM     38  C4  AGALC   2      50.473   1.700   1.099  1.00  0.00      CARB C
ATOM     39  H4  AGALC   2      49.710   1.384   0.348  1.00  0.00      CARB H
ATOM     40  O4  AGALC   2      49.940   2.816   1.804  1.00  0.00      CARB O
ATOM     41  HO4 AGALC   2      49.169   2.491   2.289  1.00  0.00      CARB H
ATOM     42  C6  AGALC   2      51.658   3.332  -0.465  1.00  0.00      CARB C
ATOM     43  H61 AGALC   2      51.758   4.200   0.228  1.00  0.00      CARB H
ATOM     44  H62 AGALC   2      52.497   3.387  -1.197  1.00  0.00      CARB H
ATOM     45  O6  AGALC   2      50.407   3.431  -1.152  1.00  0.00      CARB O
ATOM     46  HO6 AGALC   2      49.744   3.632  -0.474  1.00  0.00      CARB H
ATOM     47  C4  BGALC   3      46.128  -1.458   1.538  1.00  0.00      CARB C
ATOM     48  O4  BGALC   3      45.392  -0.272   1.854  1.00  0.00      CARB O
ATOM     49  C6  BGALC   3      46.748  -0.382  -0.689  1.00  0.00      CARB C
ATOM     50  O6  BGALC   3      47.916  -0.027  -1.431  1.00  0.00      CARB O
ATOM     51  C1  BGALC   3      48.762  -0.688   2.358  1.00  0.00      CARB C
ATOM     52  C2  BGALC   3      47.712  -1.029   3.389  1.00  0.00      CARB C
ATOM     53  H2  BGALC   3      47.132  -0.087   3.552  1.00  0.00      CARB H
ATOM     54  N   BGALC   3      48.293  -1.477   4.656  1.00  0.00      CARB N
ATOM     55  HN  BGALC   3      49.077  -2.092   4.618  1.00  0.00      CARB H
ATOM     56  C   BGALC   3      47.918  -1.124   5.890  1.00  0.00      CARB C
ATOM     57  O   BGALC   3      48.506  -1.587   6.853  1.00  0.00      CARB O
ATOM     58  CT  BGALC   3      46.773  -0.165   6.087  1.00  0.00      CARB C
ATOM     59  HT1 BGALC   3      46.529  -0.107   7.168  1.00  0.00      CARB H
ATOM     60  HT2 BGALC   3      45.877  -0.509   5.530  1.00  0.00      CARB H
ATOM     61  HT3 BGALC   3      47.062   0.843   5.725  1.00  0.00      CARB H
ATOM     62  H1  BGALC   3      49.339  -1.604   2.084  1.00  0.00      CARB H
ATOM     63  C5  BGALC   3      47.231  -1.055   0.573  1.00  0.00      CARB C
ATOM     64  H5  BGALC   3      47.816  -1.959   0.278  1.00  0.00      CARB H
ATOM     65  O5  BGALC   3      48.098  -0.122   1.231  1.00  0.00      CARB O
ATOM     66  C3  BGALC   3      46.778  -2.052   2.770  1.00  0.00      CARB C
ATOM     67  H3  BGALC   3      47.380  -2.939   2.458  1.00  0.00      CARB H
ATOM     68  O3  BGALC   3      45.819  -2.514   3.713  1.00  0.00      CARB O
ATOM     69  HO3 BGALC   3      46.280  -2.862   4.484  1.00  0.00      CARB H
ATOM     70  H4  BGALC   3      45.464  -2.205   1.046  1.00  0.00      CARB H
ATOM     71  H61 BGALC   3      46.160   0.529  -0.433  1.00  0.00      CARB H
ATOM     72  H62 BGALC   3      46.105  -1.070  -1.280  1.00  0.00      CARB H
ATOM     73  C1  BGLFC   4      47.630   0.632  -2.634  1.00  0.00      CARB C
ATOM     74  O4  BGLFC   4      46.993  -0.240  -3.568  1.00  0.00      CARB O
ATOM     75  H1  BGLFC   4      46.957   1.498  -2.459  1.00  0.00      CARB H
ATOM     76  C4  BGLFC   4      48.023  -0.893  -4.329  1.00  0.00      CARB C
ATOM     77  H4  BGLFC   4      48.515  -1.631  -3.655  1.00  0.00      CARB H
ATOM     78  C2  BGLFC   4      48.966   1.048  -3.282  1.00  0.00      CARB C
ATOM     79  H2  BGLFC   4      49.803   0.679  -2.644  1.00  0.00      CARB H
ATOM     80  O2  BGLFC   4      49.140   2.438  -3.481  1.00  0.00      CARB O
ATOM     81  HO2 BGLFC   4      49.633   2.821  -2.728  1.00  0.00      CARB H
ATOM     82  C3  BGLFC   4      48.962   0.278  -4.615  1.00  0.00      CARB C
ATOM     83  H3  BGLFC   4      48.519   0.910  -5.419  1.00  0.00      CARB H
ATOM     84  O3  BGLFC   4      50.262  -0.125  -4.985  1.00  0.00      CARB O
ATOM     85  HO3 BGLFC   4      50.816   0.664  -5.026  1.00  0.00      CARB H
ATOM     86  C5  BGLFC   4      47.419  -1.609  -5.529  1.00  0.00      CARB C
ATOM     87  H5  BGLFC   4      46.754  -0.893  -6.067  1.00  0.00      CARB H
ATOM     88  O5  BGLFC   4      46.635  -2.728  -5.097  1.00  0.00      CARB O
ATOM     89  HO5 BGLFC   4      46.436  -3.180  -5.927  1.00  0.00      CARB H
ATOM     90  C6  BGLFC   4      48.465  -2.134  -6.499  1.00  0.00      CARB C
ATOM     91  H61 BGLFC   4      49.092  -1.294  -6.868  1.00  0.00      CARB H
ATOM     92  H62 BGLFC   4      49.128  -2.864  -5.979  1.00  0.00      CARB H
ATOM     93  O6  BGLFC   4      47.842  -2.754  -7.637  1.00  0.00      CARB O
ATOM     94  HO6 BGLFC   4      48.546  -3.042  -8.229  1.00  0.00      CARB H
ATOM     95  C3  BGALC   5      41.986   0.739   2.910  1.00  0.00      CARB C
ATOM     96  O3  BGALC   5      41.568   1.982   3.515  1.00  0.00      CARB O
ATOM     97  C1  BGALC   5      44.017  -0.459   2.068  1.00  0.00      CARB C
ATOM     98  H1  BGALC   5      43.837  -1.301   2.771  1.00  0.00      CARB H
ATOM     99  C5  BGALC   5      41.937  -0.875   1.005  1.00  0.00      CARB C
ATOM    100  H5  BGALC   5      41.790  -1.717   1.723  1.00  0.00      CARB H
ATOM    101  O5  BGALC   5      43.354  -0.680   0.818  1.00  0.00      CARB O
ATOM    102  C2  BGALC   5      43.476   0.833   2.660  1.00  0.00      CARB C
ATOM    103  H2  BGALC   5      43.651   1.636   1.901  1.00  0.00      CARB H
ATOM    104  O2  BGALC   5      44.150   1.221   3.864  1.00  0.00      CARB O
ATOM    105  HO2 BGALC   5      43.872   2.124   4.047  1.00  0.00      CARB H
ATOM    106  H3  BGALC   5      41.816  -0.088   3.639  1.00  0.00      CARB H
ATOM    107  C4  BGALC   5      41.282   0.370   1.613  1.00  0.00      CARB C
ATOM    108  H4  BGALC   5      40.222   0.098   1.829  1.00  0.00      CARB H
ATOM    109  O4  BGALC   5      41.277   1.462   0.699  1.00  0.00      CARB O
ATOM    110  HO4 BGALC   5      40.356   1.641   0.443  1.00  0.00      CARB H
ATOM    111  C6  BGALC   5      41.309  -1.310  -0.306  1.00  0.00      CARB C
ATOM    112  H61 BGALC   5      41.380  -0.494  -1.060  1.00  0.00      CARB H
ATOM    113  H62 BGALC   5      40.224  -1.521  -0.150  1.00  0.00      CARB H
ATOM    114  O6  BGALC   5      41.945  -2.487  -0.815  1.00  0.00      CARB O
ATOM    115  HO6 BGALC   5      42.804  -2.223  -1.157  1.00  0.00      CARB H
ATOM    116  O5  BGLFC   6      38.243   2.092   0.517  1.00  0.00      CARB O
ATOM    117  C1  BGLFC   6      40.317   1.945   4.150  1.00  0.00      CARB C
ATOM    118  O4  BGLFC   6      39.275   1.718   3.221  1.00  0.00      CARB O
ATOM    119  H1  BGLFC   6      40.278   1.140   4.913  1.00  0.00      CARB H
ATOM    120  C4  BGLFC   6      38.955   2.973   2.609  1.00  0.00      CARB C
ATOM    121  H4  BGLFC   6      39.835   3.305   2.012  1.00  0.00      CARB H
ATOM    122  C2  BGLFC   6      40.001   3.339   4.735  1.00  0.00      CARB C
ATOM    123  H2  BGLFC   6      40.878   4.002   4.559  1.00  0.00      CARB H
ATOM    124  O2  BGLFC   6      39.696   3.354   6.119  1.00  0.00      CARB O
ATOM    125  HO2 BGLFC   6      40.505   3.458   6.628  1.00  0.00      CARB H
ATOM    126  C3  BGLFC   6      38.817   3.827   3.866  1.00  0.00      CARB C
ATOM    127  H3  BGLFC   6      37.848   3.581   4.358  1.00  0.00      CARB H
ATOM    128  O3  BGLFC   6      38.896   5.214   3.612  1.00  0.00      CARB O
ATOM    129  HO3 BGLFC   6      38.386   5.679   4.282  1.00  0.00      CARB H
ATOM    130  C5  BGLFC   6      37.746   2.763   1.717  1.00  0.00      CARB C
ATOM    131  H5  BGLFC   6      36.983   2.191   2.311  1.00  0.00      CARB H
ATOM    132  C6  BGLFC   6      37.111   4.072   1.278  1.00  0.00      CARB C
ATOM    133  H61 BGLFC   6      36.857   4.699   2.158  1.00  0.00      CARB H
ATOM    134  H62 BGLFC   6      37.825   4.643   0.643  1.00  0.00      CARB H
ATOM    135  O6  BGLFC   6      35.899   3.852   0.544  1.00  0.00      CARB O
ATOM    136  HO6 BGLFC   6      35.950   2.936   0.192  1.00  0.00      CARB H
ATOM    137  C2  RB5PC   7      35.859  -1.356  -4.629  1.00  0.00      CARB C
ATOM    138  O2  RB5PC   7      34.470  -1.361  -4.982  1.00  0.00      CARB O
ATOM    139  C1  RB5PC   7      36.774  -1.814  -5.770  1.00  0.00      CARB C
ATOM    140  H11 RB5PC   7      36.485  -1.336  -6.729  1.00  0.00      CARB H
ATOM    141  H12 RB5PC   7      37.835  -1.544  -5.587  1.00  0.00      CARB H
ATOM    142  O1  RB5PC   7      36.716  -3.239  -5.927  1.00  0.00      CARB O
ATOM    143  HO1 RB5PC   7      37.287  -3.611  -5.245  1.00  0.00      CARB H
ATOM    144  H2  RB5PC   7      35.953  -2.165  -3.856  1.00  0.00      CARB H
ATOM    145  C3  RB5PC   7      36.318  -0.129  -3.824  1.00  0.00      CARB C
ATOM    146  H3  RB5PC   7      36.062   0.782  -4.410  1.00  0.00      CARB H
ATOM    147  O3  RB5PC   7      37.747  -0.145  -3.666  1.00  0.00      CARB O
ATOM    148  HO3 RB5PC   7      37.956  -0.113  -2.697  1.00  0.00      CARB H
ATOM    149  C4  RB5PC   7      35.660  -0.009  -2.451  1.00  0.00      CARB C
ATOM    150  H4  RB5PC   7      36.050  -0.848  -1.828  1.00  0.00      CARB H
ATOM    151  O4  RB5PC   7      34.237  -0.196  -2.493  1.00  0.00      CARB O
ATOM    152  HO4 RB5PC   7      33.943   0.350  -3.240  1.00  0.00      CARB H
ATOM    153  P1  RB5PC   7      37.541   0.657   0.171  1.00  0.00      CARB P
ATOM    154  OP3 RB5PC   7      38.269   0.044  -1.018  1.00  0.00      CARB O
ATOM    155  OP4 RB5PC   7      37.409  -0.157   1.441  1.00  0.00      CARB O
ATOM    156  C5  RB5PC   7      35.983   1.328  -1.789  1.00  0.00      CARB C
ATOM    157  H51 RB5PC   7      36.898   1.796  -2.226  1.00  0.00      CARB H
ATOM    158  H52 RB5PC   7      35.167   2.051  -2.026  1.00  0.00      CARB H
ATOM    159  O5  RB5PC   7      36.060   1.192  -0.338  1.00  0.00      CARB O
ATOM    160  C3  AGALC   8      31.844  -0.489  -5.049  1.00  0.00      CARB C
ATOM    161  O3  AGALC   8      30.780   0.355  -4.572  1.00  0.00      CARB O
ATOM    162  C1  AGALC   8      34.109  -0.496  -6.036  1.00  0.00      CARB C
ATOM    163  H1  AGALC   8      34.953   0.160  -6.350  1.00  0.00      CARB H
ATOM    164  C5  AGALC   8      32.589  -2.152  -6.794  1.00  0.00      CARB C
ATOM    165  H5  AGALC   8      32.996  -2.889  -6.059  1.00  0.00      CARB H
ATOM    166  O5  AGALC   8      33.643  -1.242  -7.167  1.00  0.00      CARB O
ATOM    167  C2  AGALC   8      32.953   0.377  -5.594  1.00  0.00      CARB C
ATOM    168  H2  AGALC   8      32.575   0.919  -6.495  1.00  0.00      CARB H
ATOM    169  O2  AGALC   8      33.351   1.367  -4.642  1.00  0.00      CARB O
ATOM    170  HO2 AGALC   8      32.623   1.993  -4.530  1.00  0.00      CARB H
ATOM    171  H3  AGALC   8      32.253  -1.083  -4.197  1.00  0.00      CARB H
ATOM    172  C4  AGALC   8      31.392  -1.454  -6.127  1.00  0.00      CARB C
ATOM    173  H4  AGALC   8      30.779  -2.256  -5.651  1.00  0.00      CARB H
ATOM    174  O4  AGALC   8      30.559  -0.785  -7.071  1.00  0.00      CARB O
ATOM    175  HO4 AGALC   8      29.844  -0.380  -6.561  1.00  0.00      CARB H
ATOM    176  C6  AGALC   8      32.219  -2.926  -8.041  1.00  0.00      CARB C
ATOM    177  H61 AGALC   8      32.093  -2.215  -8.891  1.00  0.00      CARB H
ATOM    178  H62 AGALC   8      33.044  -3.627  -8.305  1.00  0.00      CARB H
ATOM    179  O6  AGALC   8      30.999  -3.651  -7.865  1.00  0.00      CARB O
ATOM    180  HO6 AGALC   8      30.293  -2.986  -7.868  1.00  0.00      CARB H
ATOM    181  C4  BGALC   9      27.429  -1.015  -2.601  1.00  0.00      CARB C
ATOM    182  O4  BGALC   9      26.612  -0.606  -3.701  1.00  0.00      CARB O
ATOM    183  C6  BGALC   9      27.857  -3.200  -3.828  1.00  0.00      CARB C
ATOM    184  O6  BGALC   9      28.953  -3.989  -4.295  1.00  0.00      CARB O
ATOM    185  C1  BGALC   9      30.022  -0.250  -3.563  1.00  0.00      CARB C
ATOM    186  C2  BGALC   9      29.046   0.794  -3.067  1.00  0.00      CARB C
ATOM    187  H2  BGALC   9      28.390   1.027  -3.943  1.00  0.00      CARB H
ATOM    188  N   BGALC   9      29.706   2.019  -2.613  1.00  0.00      CARB N
ATOM    189  HN  BGALC   9      30.545   1.934  -2.082  1.00  0.00      CARB H
ATOM    190  C   BGALC   9      29.336   3.281  -2.863  1.00  0.00      CARB C
ATOM    191  O   BGALC   9      29.988   4.201  -2.399  1.00  0.00      CARB O
ATOM    192  CT  BGALC   9      28.118   3.561  -3.706  1.00  0.00      CARB C
ATOM    193  HT1 BGALC   9      27.905   4.650  -3.684  1.00  0.00      CARB H
ATOM    194  HT2 BGALC   9      27.238   3.011  -3.314  1.00  0.00      CARB H
ATOM    195  HT3 BGALC   9      28.307   3.249  -4.753  1.00  0.00      CARB H
ATOM    196  H1  BGALC   9      30.682  -0.599  -2.735  1.00  0.00      CARB H
ATOM    197  C5  BGALC   9      28.453  -1.993  -3.148  1.00  0.00      CARB C
ATOM    198  H5  BGALC   9      29.102  -2.357  -2.314  1.00  0.00      CARB H
ATOM    199  O5  BGALC   9      29.261  -1.319  -4.122  1.00  0.00      CARB O
ATOM    200  C3  BGALC   9      28.180   0.154  -1.999  1.00  0.00      CARB C
ATOM    201  H3  BGALC   9      28.844  -0.229  -1.187  1.00  0.00      CARB H
ATOM    202  O3  BGALC   9      27.305   1.102  -1.405  1.00  0.00      CARB O
ATOM    203  HO3 BGALC   9      27.814   1.876  -1.139  1.00  0.00      CARB H
ATOM    204  H4  BGALC   9      26.808  -1.523  -1.827  1.00  0.00      CARB H
ATOM    205  H61 BGALC   9      27.218  -2.882  -4.683  1.00  0.00      CARB H
ATOM    206  H62 BGALC   9      27.234  -3.783  -3.114  1.00  0.00      CARB H
ATOM    207  C1  BGLFC  10      28.547  -5.179  -4.914  1.00  0.00      CARB C
ATOM    208  O4  BGLFC  10      27.946  -6.075  -3.976  1.00  0.00      CARB O
ATOM    209  H1  BGLFC  10      27.804  -4.974  -5.714  1.00  0.00      CARB H
ATOM    210  C4  BGLFC  10      28.972  -6.941  -3.464  1.00  0.00      CARB C
ATOM    211  H4  BGLFC  10      29.601  -6.337  -2.772  1.00  0.00      CARB H
ATOM    212  C2  BGLFC  10      29.801  -5.899  -5.451  1.00  0.00      CARB C
ATOM    213  H2  BGLFC  10      30.705  -5.343  -5.111  1.00  0.00      CARB H
ATOM    214  O2  BGLFC  10      29.868  -6.041  -6.856  1.00  0.00      CARB O
ATOM    215  HO2 BGLFC  10      30.327  -5.271  -7.247  1.00  0.00      CARB H
ATOM    216  C3  BGLFC  10      29.749  -7.263  -4.740  1.00  0.00      CARB C
ATOM    217  H3  BGLFC  10      29.164  -7.990  -5.351  1.00  0.00      CARB H
ATOM    218  O3  BGLFC  10      31.042  -7.770  -4.498  1.00  0.00      CARB O
ATOM    219  HO3 BGLFC  10      31.504  -7.807  -5.344  1.00  0.00      CARB H
ATOM    220  C5  BGLFC  10      28.343  -8.105  -2.713  1.00  0.00      CARB C
ATOM    221  H5  BGLFC  10      27.528  -8.532  -3.346  1.00  0.00      CARB H
ATOM    222  O5  BGLFC  10      27.774  -7.646  -1.480  1.00  0.00      CARB O
ATOM    223  HO5 BGLFC  10      27.539  -8.471  -1.036  1.00  0.00      CARB H
ATOM    224  C6  BGLFC  10      29.330  -9.211  -2.375  1.00  0.00      CARB C
ATOM    225  H61 BGLFC  10      29.792  -9.601  -3.307  1.00  0.00      CARB H
ATOM    226  H62 BGLFC  10      30.140  -8.808  -1.725  1.00  0.00      CARB H
ATOM    227  O6  BGLFC  10      28.665 -10.304  -1.718  1.00  0.00      CARB O
ATOM    228  HO6 BGLFC  10      29.322 -10.991  -1.561  1.00  0.00      CARB H
ATOM    229  C3  BGALC  11      23.185   0.636  -4.378  1.00  0.00      CARB C
ATOM    230  O3  BGALC  11      22.699   1.322  -5.551  1.00  0.00      CARB O
ATOM    231  C1  BGALC  11      25.267  -0.350  -3.391  1.00  0.00      CARB C
ATOM    232  H1  BGALC  11      25.184   0.308  -2.500  1.00  0.00      CARB H
ATOM    233  C5  BGALC  11      23.182  -1.357  -2.870  1.00  0.00      CARB C
ATOM    234  H5  BGALC  11      23.132  -0.686  -1.979  1.00  0.00      CARB H
ATOM    235  O5  BGALC  11      24.571  -1.584  -3.188  1.00  0.00      CARB O
ATOM    236  C2  BGALC  11      24.651   0.335  -4.601  1.00  0.00      CARB C
ATOM    237  H2  BGALC  11      24.732  -0.382  -5.456  1.00  0.00      CARB H
ATOM    238  O2  BGALC  11      25.346   1.533  -4.974  1.00  0.00      CARB O
ATOM    239  HO2 BGALC  11      25.001   1.783  -5.837  1.00  0.00      CARB H
ATOM    240  H3  BGALC  11      23.110   1.325  -3.503  1.00  0.00      CARB H
ATOM    241  C4  BGALC  11      22.456  -0.652  -4.019  1.00  0.00      CARB C
ATOM    242  H4  BGALC  11      21.432  -0.408  -3.649  1.00  0.00      CARB H
ATOM    243  O4  BGALC  11      22.320  -1.500  -5.155  1.00  0.00      CARB O
ATOM    244  HO4 BGALC  11      21.375  -1.700  -5.273  1.00  0.00      CARB H
ATOM    245  C6  BGALC  11      22.538  -2.667  -2.460  1.00  0.00      CARB C
ATOM    246  H61 BGALC  11      22.517  -3.374  -3.320  1.00  0.00      CARB H
ATOM    247  H62 BGALC  11      21.480  -2.488  -2.155  1.00  0.00      CARB H
ATOM    248  O6  BGALC  11      23.245  -3.266  -1.369  1.00  0.00      CARB O
ATOM    249  HO6 BGALC  11      24.071  -3.613  -1.718  1.00  0.00      CARB H
ATOM    250  O5  BGLFC  12      19.212  -1.522  -5.537  1.00  0.00      CARB O
ATOM    251  C1  BGLFC  12      21.484   2.005  -5.381  1.00  0.00      CARB C
ATOM    252  O4  BGLFC  12      20.423   1.110  -5.114  1.00  0.00      CARB O
ATOM    253  H1  BGLFC  12      21.544   2.726  -4.539  1.00  0.00      CARB H
ATOM    254  C4  BGLFC  12      19.967   0.582  -6.365  1.00  0.00      CARB C
ATOM    255  H4  BGLFC  12      20.782  -0.039  -6.800  1.00  0.00      CARB H
ATOM    256  C2  BGLFC  12      21.084   2.676  -6.712  1.00  0.00      CARB C
ATOM    257  H2  BGLFC  12      21.894   2.497  -7.456  1.00  0.00      CARB H
ATOM    258  O2  BGLFC  12      20.846   4.071  -6.634  1.00  0.00      CARB O
ATOM    259  HO2 BGLFC  12      21.664   4.550  -6.799  1.00  0.00      CARB H
ATOM    260  C3  BGLFC  12      19.823   1.889  -7.142  1.00  0.00      CARB C
ATOM    261  H3  BGLFC  12      18.903   2.411  -6.790  1.00  0.00      CARB H
ATOM    262  O3  BGLFC  12      19.775   1.706  -8.541  1.00  0.00      CARB O
ATOM    263  HO3 BGLFC  12      19.256   2.418  -8.927  1.00  0.00      CARB H
ATOM    264  C5  BGLFC  12      18.732  -0.257  -6.094  1.00  0.00      CARB C
ATOM    265  H5  BGLFC  12      18.058   0.342  -5.424  1.00  0.00      CARB H
ATOM    266  C6  BGLFC  12      17.957  -0.581  -7.361  1.00  0.00      CARB C
ATOM    267  H61 BGLFC  12      17.703   0.348  -7.913  1.00  0.00      CARB H
ATOM    268  H62 BGLFC  12      18.578  -1.221  -8.029  1.00  0.00      CARB H
ATOM    269  O6  BGLFC  12      16.728  -1.257  -7.070  1.00  0.00      CARB O
ATOM    270  HO6 BGLFC  12      16.827  -1.637  -6.170  1.00  0.00      CARB H
ATOM    271  C2  RB5PC  13      16.585  -6.615  -2.137  1.00  0.00      CARB C
ATOM    272  O2  RB5PC  13      15.169  -6.819  -2.043  1.00  0.00      CARB O
ATOM    273  C1  RB5PC  13      17.398  -7.878  -1.825  1.00  0.00      CARB C
ATOM    274  H11 RB5PC  13      16.966  -8.764  -2.334  1.00  0.00      CARB H
ATOM    275  H12 RB5PC  13      18.448  -7.792  -2.173  1.00  0.00      CARB H
ATOM    276  O1  RB5PC  13      17.433  -8.125  -0.412  1.00  0.00      CARB O
ATOM    277  HO1 RB5PC  13      18.103  -7.533  -0.050  1.00  0.00      CARB H
ATOM    278  H2  RB5PC  13      16.823  -5.914  -1.293  1.00  0.00      CARB H
ATOM    279  C3  RB5PC  13      17.040  -5.782  -3.345  1.00  0.00      CARB C
ATOM    280  H3  RB5PC  13      16.652  -6.274  -4.267  1.00  0.00      CARB H
ATOM    281  O3  RB5PC  13      18.476  -5.779  -3.438  1.00  0.00      CARB O
ATOM    282  HO3 RB5PC  13      18.787  -4.838  -3.460  1.00  0.00      CARB H
ATOM    283  C4  RB5PC  13      16.532  -4.343  -3.331  1.00  0.00      CARB C
ATOM    284  H4  RB5PC  13      17.068  -3.817  -2.505  1.00  0.00      CARB H
ATOM    285  O4  RB5PC  13      15.137  -4.243  -3.005  1.00  0.00      CARB O
ATOM    286  HO4 RB5PC  13      14.706  -4.910  -3.564  1.00  0.00      CARB H
ATOM    287  P1  RB5PC  13      18.627  -1.899  -4.057  1.00  0.00      CARB P
ATOM    288  OP3 RB5PC  13      19.281  -3.196  -3.595  1.00  0.00      CARB O
ATOM    289  OP4 RB5PC  13      18.715  -0.682  -3.160  1.00  0.00      CARB O
ATOM    290  C5  RB5PC  13      16.802  -3.641  -4.659  1.00  0.00      CARB C
ATOM    291  H51 RB5PC  13      17.615  -4.147  -5.235  1.00  0.00      CARB H
ATOM    292  H52 RB5PC  13      15.901  -3.748  -5.308  1.00  0.00      CARB H
ATOM    293  O5  RB5PC  13      17.053  -2.219  -4.459  1.00  0.00      CARB O
ATOM    294  C3  AGALC  14      12.465  -6.616  -2.664  1.00  0.00      CARB C
ATOM    295  O3  AGALC  14      11.365  -6.024  -3.381  1.00  0.00      CARB O
ATOM    296  C1  AGALC  14      14.638  -7.770  -2.939  1.00  0.00      CARB C
ATOM    297  H1  AGALC  14      15.388  -8.100  -3.695  1.00  0.00      CARB H
ATOM    298  C5  AGALC  14      13.223  -8.531  -1.197  1.00  0.00      CARB C
ATOM    299  H5  AGALC  14      13.758  -7.890  -0.456  1.00  0.00      CARB H
ATOM    300  O5  AGALC  14      14.148  -8.916  -2.234  1.00  0.00      CARB O
ATOM    301  C2  AGALC  14      13.452  -7.167  -3.663  1.00  0.00      CARB C
ATOM    302  H2  AGALC  14      12.956  -7.988  -4.238  1.00  0.00      CARB H
ATOM    303  O2  AGALC  14      13.846  -6.166  -4.605  1.00  0.00      CARB O
ATOM    304  HO2 AGALC  14      13.082  -5.946  -5.154  1.00  0.00      CARB H
ATOM    305  H3  AGALC  14      12.982  -5.829  -2.064  1.00  0.00      CARB H
ATOM    306  C4  AGALC  14      12.025  -7.725  -1.727  1.00  0.00      CARB C
ATOM    307  H4  AGALC  14      11.538  -7.262  -0.835  1.00  0.00      CARB H
ATOM    308  O4  AGALC  14      11.054  -8.552  -2.361  1.00  0.00      CARB O
ATOM    309  HO4 AGALC  14      10.337  -7.964  -2.639  1.00  0.00      CARB H
ATOM    310  C6  AGALC  14      12.825  -9.803  -0.478  1.00  0.00      CARB C
ATOM    311  H61 AGALC  14      12.572 -10.588  -1.229  1.00  0.00      CARB H
ATOM    312  H62 AGALC  14      13.683 -10.177   0.126  1.00  0.00      CARB H
ATOM    313  O6  AGALC  14      11.688  -9.594   0.365  1.00  0.00      CARB O
ATOM    314  HO6 AGALC  14      10.933  -9.484  -0.236  1.00  0.00      CARB H
ATOM    315  C4  BGALC  15       8.174  -4.084  -1.627  1.00  0.00      CARB C
ATOM    316  O4  BGALC  15       7.291  -5.124  -2.058  1.00  0.00      CARB O
ATOM    317  C6  BGALC  15       8.709  -5.491   0.421  1.00  0.00      CARB C
ATOM    318  O6  BGALC  15       9.839  -6.041   1.098  1.00  0.00      CARB O
ATOM    319  C1  BGALC  15      10.680  -5.051  -2.642  1.00  0.00      CARB C
ATOM    320  C2  BGALC  15       9.652  -4.450  -3.574  1.00  0.00      CARB C
ATOM    321  H2  BGALC  15       8.954  -5.288  -3.825  1.00  0.00      CARB H
ATOM    322  N   BGALC  15      10.234  -3.919  -4.805  1.00  0.00      CARB N
ATOM    323  HN  BGALC  15      11.095  -3.423  -4.745  1.00  0.00      CARB H
ATOM    324  C   BGALC  15       9.763  -4.054  -6.051  1.00  0.00      CARB C
ATOM    325  O   BGALC  15      10.357  -3.528  -6.977  1.00  0.00      CARB O
ATOM    326  CT  BGALC  15       8.504  -4.844  -6.305  1.00  0.00      CARB C
ATOM    327  HT1 BGALC  15       8.212  -4.728  -7.369  1.00  0.00      CARB H
ATOM    328  HT2 BGALC  15       7.679  -4.481  -5.660  1.00  0.00      CARB H
ATOM    329  HT3 BGALC  15       8.688  -5.917  -6.094  1.00  0.00      CARB H
ATOM    330  H1  BGALC  15      11.389  -4.274  -2.273  1.00  0.00      CARB H
ATOM    331  C5  BGALC  15       9.244  -4.736  -0.770  1.00  0.00      CARB C
ATOM    332  H5  BGALC  15       9.942  -3.952  -0.390  1.00  0.00      CARB H
ATOM    333  O5  BGALC  15       9.972  -5.675  -1.573  1.00  0.00      CARB O
ATOM    334  C3  BGALC  15       8.864  -3.414  -2.795  1.00  0.00      CARB C
ATOM    335  H3  BGALC  15       9.576  -2.652  -2.398  1.00  0.00      CARB H
ATOM    336  O3  BGALC  15       7.947  -2.722  -3.632  1.00  0.00      CARB O
ATOM    337  HO3 BGALC  15       8.405  -2.426  -4.426  1.00  0.00      CARB H
ATOM    338  H4  BGALC  15       7.619  -3.334  -1.017  1.00  0.00      CARB H
ATOM    339  H61 BGALC  15       8.025  -6.304   0.086  1.00  0.00      CARB H
ATOM    340  H62 BGALC  15       8.146  -4.807   1.095  1.00  0.00      CARB H
ATOM    341  C1  BGLFC  16       9.497  -6.719   2.276  1.00  0.00      CARB C
ATOM    342  O4  BGLFC  16       8.996  -5.821   3.267  1.00  0.00      CARB O
ATOM    343  H1  BGLFC  16       8.714  -7.483   2.078  1.00  0.00      CARB H
ATOM    344  C4  BGLFC  16      10.096  -5.397   4.087  1.00  0.00      CARB C
ATOM    345  H4  BGLFC  16      10.707  -4.687   3.483  1.00  0.00      CARB H
ATOM    346  C2  BGLFC  16      10.779  -7.337   2.868  1.00  0.00      CARB C
ATOM    347  H2  BGLFC  16      11.654  -6.988   2.270  1.00  0.00      CARB H
ATOM    348  O2  BGLFC  16      10.809  -8.751   2.916  1.00  0.00      CARB O
ATOM    349  HO2 BGLFC  16      11.186  -9.102   2.085  1.00  0.00      CARB H
ATOM    350  C3  BGLFC  16      10.847  -6.714   4.274  1.00  0.00      CARB C
ATOM    351  H3  BGLFC  16      10.292  -7.353   5.001  1.00  0.00      CARB H
ATOM    352  O3  BGLFC  16      12.179  -6.545   4.701  1.00  0.00      CARB O
ATOM    353  HO3 BGLFC  16      12.611  -7.408   4.659  1.00  0.00      CARB H
ATOM    354  C5  BGLFC  16       9.577  -4.702   5.337  1.00  0.00      CARB C
ATOM    355  H5  BGLFC  16       8.771  -5.335   5.780  1.00  0.00      CARB H
ATOM    356  O5  BGLFC  16       9.024  -3.424   4.997  1.00  0.00      CARB O
ATOM    357  HO5 BGLFC  16       8.863  -3.026   5.862  1.00  0.00      CARB H
ATOM    358  C6  BGLFC  16      10.649  -4.469   6.388  1.00  0.00      CARB C
ATOM    359  H61 BGLFC  16      11.102  -5.439   6.687  1.00  0.00      CARB H
ATOM    360  H62 BGLFC  16      11.453  -3.819   5.971  1.00  0.00      CARB H
ATOM    361  O6  BGLFC  16      10.085  -3.862   7.565  1.00  0.00      CARB O
ATOM    362  HO6 BGLFC  16      10.791  -3.779   8.215  1.00  0.00      CARB H
ATOM    363  C3  BGALC  17       3.751  -5.604  -3.059  1.00  0.00      CARB C
ATOM    364  O3  BGALC  17       3.168  -6.721  -3.762  1.00  0.00      CARB O
ATOM    365  C1  BGALC  17       5.942  -4.753  -2.187  1.00  0.00      CARB C
ATOM    366  H1  BGALC  17       5.845  -3.820  -2.784  1.00  0.00      CARB H
ATOM    367  C5  BGALC  17       3.965  -4.214  -0.993  1.00  0.00      CARB C
ATOM    368  H5  BGALC  17       3.903  -3.284  -1.608  1.00  0.00      CARB H
ATOM    369  O5  BGALC  17       5.351  -4.600  -0.892  1.00  0.00      CARB O
ATOM    370  C2  BGALC  17       5.227  -5.895  -2.891  1.00  0.00      CARB C
ATOM    371  H2  BGALC  17       5.330  -6.794  -2.233  1.00  0.00      CARB H
ATOM    372  O2  BGALC  17       5.812  -6.217  -4.159  1.00  0.00      CARB O
ATOM    373  HO2 BGALC  17       5.425  -7.056  -4.427  1.00  0.00      CARB H
ATOM    374  H3  BGALC  17       3.656  -4.690  -3.693  1.00  0.00      CARB H
ATOM    375  C4  BGALC  17       3.139  -5.292  -1.701  1.00  0.00      CARB C
ATOM    376  H4  BGALC  17       2.117  -4.868  -1.843  1.00  0.00      CARB H
ATOM    377  O4  BGALC  17       3.018  -6.468  -0.906  1.00  0.00      CARB O
ATOM    378  HO4 BGALC  17       2.087  -6.560  -0.641  1.00  0.00      CARB H
ATOM    379  C6  BGALC  17       3.440  -3.855   0.385  1.00  0.00      CARB C
ATOM    380  H61 BGALC  17       3.433  -4.754   1.043  1.00  0.00      CARB H
ATOM    381  H62 BGALC  17       2.387  -3.497   0.304  1.00  0.00      CARB H
ATOM    382  O6  BGALC  17       4.239  -2.830   0.986  1.00  0.00      CARB O
ATOM    383  HO6 BGALC  17       5.070  -3.234   1.255  1.00  0.00      CARB H
ATOM    384  O5  BGLFC  18      -0.104  -6.714  -0.662  1.00  0.00      CARB O
ATOM    385  C1  BGLFC  18       1.911  -6.472  -4.339  1.00  0.00      CARB C
ATOM    386  O4  BGLFC  18       0.933  -6.209  -3.351  1.00  0.00      CARB O
ATOM    387  H1  BGLFC  18       1.951  -5.597  -5.022  1.00  0.00      CARB H
ATOM    388  C4  BGLFC  18       0.460  -7.465  -2.853  1.00  0.00      CARB C
ATOM    389  H4  BGLFC  18       1.298  -7.966  -2.315  1.00  0.00      CARB H
ATOM    390  C2  BGLFC  18       1.406  -7.752  -5.037  1.00  0.00      CARB C
ATOM    391  H2  BGLFC  18       2.193  -8.535  -4.951  1.00  0.00      CARB H
ATOM    392  O2  BGLFC  18       1.075  -7.598  -6.407  1.00  0.00      CARB O
ATOM    393  HO2 BGLFC  18       1.852  -7.756  -6.950  1.00  0.00      CARB H
ATOM    394  C3  BGLFC  18       0.187  -8.166  -4.180  1.00  0.00      CARB C
ATOM    395  H3  BGLFC  18      -0.751  -7.750  -4.616  1.00  0.00      CARB H
ATOM    396  O3  BGLFC  18       0.088  -9.570  -4.062  1.00  0.00      CARB O
ATOM    397  HO3 BGLFC  18      -0.480  -9.899  -4.766  1.00  0.00      CARB H
ATOM    398  C5  BGLFC  18      -0.697  -7.186  -1.912  1.00  0.00      CARB C
ATOM    399  H5  BGLFC  18      -1.382  -6.459  -2.429  1.00  0.00      CARB H
ATOM    400  C6  BGLFC  18      -1.505  -8.434  -1.593  1.00  0.00      CARB C
ATOM    401  H61 BGLFC  18      -1.850  -8.926  -2.525  1.00  0.00      CARB H
ATOM    402  H62 BGLFC  18      -0.872  -9.159  -1.034  1.00  0.00      CARB H
ATOM    403  O6  BGLFC  18      -2.668  -8.125  -0.815  1.00  0.00      CARB O
ATOM    404  HO6 BGLFC  18      -2.501  -7.248  -0.405  1.00  0.00      CARB H
ATOM    405  C2  RB5PC  19      -2.225  -3.424   4.736  1.00  0.00      CARB C
ATOM    406  O2  RB5PC  19      -3.618  -3.272   5.040  1.00  0.00      CARB O
ATOM    407  C1  RB5PC  19      -1.316  -3.202   5.951  1.00  0.00      CARB C
ATOM    408  H11 RB5PC  19      -1.712  -3.725   6.846  1.00  0.00      CARB H
ATOM    409  H12 RB5PC  19      -0.292  -3.595   5.781  1.00  0.00      CARB H
ATOM    410  O1  RB5PC  19      -1.193  -1.803   6.246  1.00  0.00      CARB O
ATOM    411  HO1 RB5PC  19      -0.546  -1.451   5.626  1.00  0.00      CARB H
ATOM    412  H2  RB5PC  19      -1.993  -2.564   4.053  1.00  0.00      CARB H
ATOM    413  C3  RB5PC  19      -1.888  -4.619   3.830  1.00  0.00      CARB C
ATOM    414  H3  RB5PC  19      -2.290  -5.539   4.311  1.00  0.00      CARB H
ATOM    415  O3  RB5PC  19      -0.462  -4.780   3.727  1.00  0.00      CARB O
ATOM    416  HO3 RB5PC  19      -0.214  -4.776   2.767  1.00  0.00      CARB H
ATOM    417  C4  RB5PC  19      -2.487  -4.519   2.430  1.00  0.00      CARB C
ATOM    418  H4  RB5PC  19      -1.947  -3.696   1.903  1.00  0.00      CARB H
ATOM    419  O4  RB5PC  19      -3.868  -4.125   2.438  1.00  0.00      CARB O
ATOM    420  HO4 RB5PC  19      -4.282  -4.687   3.114  1.00  0.00      CARB H
ATOM    421  P1  RB5PC  19      -0.591  -5.230  -0.175  1.00  0.00      CARB P
ATOM    422  OP3 RB5PC  19       0.168  -4.864   1.094  1.00  0.00      CARB O
ATOM    423  OP4 RB5PC  19      -0.540  -4.278  -1.351  1.00  0.00      CARB O
ATOM    424  C5  RB5PC  19      -2.328  -5.826   1.659  1.00  0.00      CARB C
ATOM    425  H51 RB5PC  19      -1.513  -6.461   2.086  1.00  0.00      CARB H
ATOM    426  H52 RB5PC  19      -3.250  -6.437   1.797  1.00  0.00      CARB H
ATOM    427  O5  RB5PC  19      -2.158  -5.576   0.232  1.00  0.00      CARB O
ATOM    428  C3  AGALC  20      -6.363  -3.740   5.025  1.00  0.00      CARB C
ATOM    429  O3  AGALC  20      -7.544  -4.376   4.499  1.00  0.00      CARB O
ATOM    430  C1  AGALC  20      -4.126  -4.178   5.993  1.00  0.00      CARB C
ATOM    431  H1  AGALC  20      -3.398  -4.986   6.234  1.00  0.00      CARB H
ATOM    432  C5  AGALC  20      -5.378  -2.398   6.931  1.00  0.00      CARB C
ATOM    433  H5  AGALC  20      -4.852  -1.660   6.278  1.00  0.00      CARB H
ATOM    434  O5  AGALC  20      -4.488  -3.498   7.201  1.00  0.00      CARB O
ATOM    435  C2  AGALC  20      -5.392  -4.811   5.455  1.00  0.00      CARB C
ATOM    436  H2  AGALC  20      -5.855  -5.397   6.288  1.00  0.00      CARB H
ATOM    437  O2  AGALC  20      -5.126  -5.725   4.388  1.00  0.00      CARB O
ATOM    438  HO2 AGALC  20      -5.935  -6.219   4.202  1.00  0.00      CARB H
ATOM    439  H3  AGALC  20      -5.878  -3.136   4.221  1.00  0.00      CARB H
ATOM    440  C4  AGALC  20      -6.661  -2.828   6.200  1.00  0.00      CARB C
ATOM    441  H4  AGALC  20      -7.131  -1.894   5.811  1.00  0.00      CARB H
ATOM    442  O4  AGALC  20      -7.601  -3.444   7.077  1.00  0.00      CARB O
ATOM    443  HO4 AGALC  20      -8.379  -3.648   6.540  1.00  0.00      CARB H
ATOM    444  C6  AGALC  20      -5.638  -1.714   8.256  1.00  0.00      CARB C
ATOM    445  H61 AGALC  20      -5.870  -2.483   9.029  1.00  0.00      CARB H
ATOM    446  H62 AGALC  20      -4.722  -1.171   8.584  1.00  0.00      CARB H
ATOM    447  O6  AGALC  20      -6.739  -0.804   8.170  1.00  0.00      CARB O
ATOM    448  HO6 AGALC  20      -7.532  -1.360   8.096  1.00  0.00      CARB H
ATOM    449  C4  BGALC  21     -10.805  -2.383   2.939  1.00  0.00      CARB C
ATOM    450  O4  BGALC  21     -11.610  -2.817   4.039  1.00  0.00      CARB O
ATOM    451  C6  BGALC  21     -10.035  -0.427   4.368  1.00  0.00      CARB C
ATOM    452  O6  BGALC  21      -8.822   0.167   4.833  1.00  0.00      CARB O
ATOM    453  C1  BGALC  21      -8.275  -3.560   3.625  1.00  0.00      CARB C
ATOM    454  C2  BGALC  21      -9.403  -4.413   3.085  1.00  0.00      CARB C
ATOM    455  H2  BGALC  21     -10.032  -4.668   3.975  1.00  0.00      CARB H
ATOM    456  N   BGALC  21      -8.936  -5.646   2.452  1.00  0.00      CARB N
ATOM    457  HN  BGALC  21      -8.123  -5.603   1.879  1.00  0.00      CARB H
ATOM    458  C   BGALC  21      -9.456  -6.873   2.579  1.00  0.00      CARB C
ATOM    459  O   BGALC  21      -8.964  -7.800   1.961  1.00  0.00      CARB O
ATOM    460  CT  BGALC  21     -10.646  -7.103   3.477  1.00  0.00      CARB C
ATOM    461  HT1 BGALC  21     -11.002  -8.145   3.346  1.00  0.00      CARB H
ATOM    462  HT2 BGALC  21     -11.468  -6.404   3.221  1.00  0.00      CARB H
ATOM    463  HT3 BGALC  21     -10.352  -6.950   4.535  1.00  0.00      CARB H
ATOM    464  H1  BGALC  21      -7.622  -3.191   2.802  1.00  0.00      CARB H
ATOM    465  C5  BGALC  21      -9.635  -1.608   3.521  1.00  0.00      CARB C
ATOM    466  H5  BGALC  21      -8.992  -1.230   2.690  1.00  0.00      CARB H
ATOM    467  O5  BGALC  21      -8.869  -2.489   4.355  1.00  0.00      CARB O
ATOM    468  C3  BGALC  21     -10.242  -3.552   2.161  1.00  0.00      CARB C
ATOM    469  H3  BGALC  21      -9.584  -3.157   1.351  1.00  0.00      CARB H
ATOM    470  O3  BGALC  21     -11.263  -4.312   1.529  1.00  0.00      CARB O
ATOM    471  HO3 BGALC  21     -10.879  -5.117   1.165  1.00  0.00      CARB H
ATOM    472  H4  BGALC  21     -11.394  -1.714   2.270  1.00  0.00      CARB H
ATOM    473  H61 BGALC  21     -10.658  -0.761   5.228  1.00  0.00      CARB H
ATOM    474  H62 BGALC  21     -10.620   0.304   3.765  1.00  0.00      CARB H
ATOM    475  C1  BGLFC  22      -9.035   1.337   5.575  1.00  0.00      CARB C
ATOM    476  O4  BGLFC  22      -9.556   2.387   4.758  1.00  0.00      CARB O
ATOM    477  H1  BGLFC  22      -9.758   1.156   6.400  1.00  0.00      CARB H
ATOM    478  C4  BGLFC  22      -8.450   3.160   4.263  1.00  0.00      CARB C
ATOM    479  H4  BGLFC  22      -7.940   2.549   3.483  1.00  0.00      CARB H
ATOM    480  C2  BGLFC  22      -7.671   1.836   6.095  1.00  0.00      CARB C
ATOM    481  H2  BGLFC  22      -6.867   1.204   5.650  1.00  0.00      CARB H
ATOM    482  O2  BGLFC  22      -7.513   1.829   7.501  1.00  0.00      CARB O
ATOM    483  HO2 BGLFC  22      -7.167   0.962   7.791  1.00  0.00      CARB H
ATOM    484  C3  BGLFC  22      -7.577   3.257   5.513  1.00  0.00      CARB C
ATOM    485  H3  BGLFC  22      -8.031   3.989   6.221  1.00  0.00      CARB H
ATOM    486  O3  BGLFC  22      -6.242   3.616   5.240  1.00  0.00      CARB O
ATOM    487  HO3 BGLFC  22      -5.739   3.517   6.058  1.00  0.00      CARB H
ATOM    488  C5  BGLFC  22      -8.954   4.461   3.656  1.00  0.00      CARB C
ATOM    489  H5  BGLFC  22      -9.673   4.926   4.372  1.00  0.00      CARB H
ATOM    490  O5  BGLFC  22      -9.637   4.198   2.424  1.00  0.00      CARB O
ATOM    491  HO5 BGLFC  22      -9.778   5.084   2.068  1.00  0.00      CARB H
ATOM    492  C6  BGLFC  22      -7.845   5.458   3.359  1.00  0.00      CARB C
ATOM    493  H61 BGLFC  22      -7.292   5.695   4.293  1.00  0.00      CARB H
ATOM    494  H62 BGLFC  22      -7.127   5.017   2.629  1.00  0.00      CARB H
ATOM    495  O6  BGLFC  22      -8.389   6.683   2.841  1.00  0.00      CARB O
ATOM    496  HO6 BGLFC  22      -7.656   7.297   2.716  1.00  0.00      CARB H
ATOM    497  C3  BGALC  23     -15.140  -3.642   4.824  1.00  0.00      CARB C
ATOM    498  O3  BGALC  23     -15.654  -4.359   5.965  1.00  0.00      CARB O
ATOM    499  C1  BGALC  23     -12.992  -2.855   3.796  1.00  0.00      CARB C
ATOM    500  H1  BGALC  23     -13.211  -3.404   2.854  1.00  0.00      CARB H
ATOM    501  C5  BGALC  23     -14.938  -1.532   3.499  1.00  0.00      CARB C
ATOM    502  H5  BGALC  23     -15.126  -2.103   2.557  1.00  0.00      CARB H
ATOM    503  O5  BGALC  23     -13.518  -1.524   3.750  1.00  0.00      CARB O
ATOM    504  C2  BGALC  23     -13.635  -3.569   4.973  1.00  0.00      CARB C
ATOM    505  H2  BGALC  23     -13.408  -2.961   5.884  1.00  0.00      CARB H
ATOM    506  O2  BGALC  23     -13.100  -4.883   5.184  1.00  0.00      CARB O
ATOM    507  HO2 BGALC  23     -13.417  -5.166   6.048  1.00  0.00      CARB H
ATOM    508  H3  BGALC  23     -15.362  -4.229   3.901  1.00  0.00      CARB H
ATOM    509  C4  BGALC  23     -15.696  -2.238   4.627  1.00  0.00      CARB C
ATOM    510  H4  BGALC  23     -16.762  -2.305   4.302  1.00  0.00      CARB H
ATOM    511  O4  BGALC  23     -15.654  -1.490   5.838  1.00  0.00      CARB O
ATOM    512  HO4 BGALC  23     -16.553  -1.176   6.032  1.00  0.00      CARB H
ATOM    513  C6  BGALC  23     -15.413  -0.114   3.245  1.00  0.00      CARB C
ATOM    514  H61 BGALC  23     -15.295   0.505   4.163  1.00  0.00      CARB H
ATOM    515  H62 BGALC  23     -16.499  -0.120   2.990  1.00  0.00      CARB H
ATOM    516  O6  BGALC  23     -14.683   0.486   2.169  1.00  0.00      CARB O
ATOM    517  HO6 BGALC  23     -13.804   0.695   2.499  1.00  0.00      CARB H
ATOM    518  O5  BGLFC  24     -18.711  -1.079   6.409  1.00  0.00      CARB O
ATOM    519  C1  BGLFC  24     -16.962  -4.850   5.822  1.00  0.00      CARB C
ATOM    520  O4  BGLFC  24     -17.899  -3.798   5.698  1.00  0.00      CARB O
ATOM    521  H1  BGLFC  24     -17.051  -5.496   4.923  1.00  0.00      CARB H
ATOM    522  C4  BGLFC  24     -18.213  -3.330   7.014  1.00  0.00      CARB C
ATOM    523  H4  BGLFC  24     -17.298  -2.865   7.448  1.00  0.00      CARB H
ATOM    524  C2  BGLFC  24     -17.380  -5.576   7.119  1.00  0.00      CARB C
ATOM    525  H2  BGLFC  24     -16.516  -5.570   7.822  1.00  0.00      CARB H
ATOM    526  O2  BGLFC  24     -17.810  -6.915   6.947  1.00  0.00      CARB O
ATOM    527  HO2 BGLFC  24     -17.055  -7.509   7.004  1.00  0.00      CARB H
ATOM    528  C3  BGLFC  24     -18.497  -4.669   7.689  1.00  0.00      CARB C
ATOM    529  H3  BGLFC  24     -19.497  -5.030   7.354  1.00  0.00      CARB H
ATOM    530  O3  BGLFC  24     -18.448  -4.607   9.098  1.00  0.00      CARB O
ATOM    531  HO3 BGLFC  24     -19.020  -5.293   9.457  1.00  0.00      CARB H
ATOM    532  C5  BGLFC  24     -19.332  -2.312   6.891  1.00  0.00      CARB C
ATOM    533  H5  BGLFC  24     -20.117  -2.755   6.219  1.00  0.00      CARB H
ATOM    534  C6  BGLFC  24     -19.988  -2.002   8.227  1.00  0.00      CARB C
ATOM    535  H61 BGLFC  24     -20.341  -2.933   8.716  1.00  0.00      CARB H
ATOM    536  H62 BGLFC  24     -19.252  -1.512   8.904  1.00  0.00      CARB H
ATOM    537  O6  BGLFC  24     -21.125  -1.143   8.069  1.00  0.00      CARB O
ATOM    538  HO6 BGLFC  24     -21.019  -0.701   7.198  1.00  0.00      CARB H
ATOM    539  C2  RB5PC  25     -20.768   4.606   3.601  1.00  0.00      CARB C
ATOM    540  O2  RB5PC  25     -22.144   5.010   3.620  1.00  0.00      CARB O
ATOM    541  C1  RB5PC  25     -19.803   5.768   3.342  1.00  0.00      CARB C
ATOM    542  H11 RB5PC  25     -20.077   6.656   3.950  1.00  0.00      CARB H
ATOM    543  H12 RB5PC  25     -18.758   5.510   3.610  1.00  0.00      CARB H
ATOM    544  O1  RB5PC  25     -19.811   6.136   1.954  1.00  0.00      CARB O
ATOM    545  HO1 RB5PC  25     -19.254   5.494   1.502  1.00  0.00      CARB H
ATOM    546  H2  RB5PC  25     -20.679   3.959   2.689  1.00  0.00      CARB H
ATOM    547  C3  RB5PC  25     -20.371   3.613   4.705  1.00  0.00      CARB C
ATOM    548  H3  RB5PC  25     -20.636   4.066   5.687  1.00  0.00      CARB H
ATOM    549  O3  RB5PC  25     -18.947   3.406   4.701  1.00  0.00      CARB O
ATOM    550  HO3 RB5PC  25     -18.771   2.433   4.630  1.00  0.00      CARB H
ATOM    551  C4  RB5PC  25     -21.076   2.262   4.605  1.00  0.00      CARB C
ATOM    552  H4  RB5PC  25     -20.661   1.743   3.708  1.00  0.00      CARB H
ATOM    553  O4  RB5PC  25     -22.486   2.383   4.357  1.00  0.00      CARB O
ATOM    554  HO4 RB5PC  25     -22.791   3.049   4.994  1.00  0.00      CARB H
ATOM    555  P1  RB5PC  25     -19.313  -0.498   5.003  1.00  0.00      CARB P
ATOM    556  OP3 RB5PC  25     -18.508   0.733   4.607  1.00  0.00      CARB O
ATOM    557  OP4 RB5PC  25     -19.443  -1.632   4.009  1.00  0.00      CARB O
ATOM    558  C5  RB5PC  25     -20.842   1.417   5.854  1.00  0.00      CARB C
ATOM    559  H51 RB5PC  25     -19.938   1.755   6.418  1.00  0.00      CARB H
ATOM    560  H52 RB5PC  25     -21.685   1.588   6.564  1.00  0.00      CARB H
ATOM    561  O5  RB5PC  25     -20.804  -0.004   5.527  1.00  0.00      CARB O
ATOM    562  C3  AGALC  26     -24.812   5.128   4.394  1.00  0.00      CARB C
ATOM    563  O3  AGALC  26     -25.948   4.622   5.122  1.00  0.00      CARB O
ATOM    564  C1  AGALC  26     -22.484   5.937   4.626  1.00  0.00      CARB C
ATOM    565  H1  AGALC  26     -21.657   6.085   5.358  1.00  0.00      CARB H
ATOM    566  C5  AGALC  26     -23.865   7.050   3.054  1.00  0.00      CARB C
ATOM    567  H5  AGALC  26     -23.470   6.411   2.228  1.00  0.00      CARB H
ATOM    568  O5  AGALC  26     -22.840   7.201   4.056  1.00  0.00      CARB O
ATOM    569  C2  AGALC  26     -23.706   5.437   5.371  1.00  0.00      CARB C
ATOM    570  H2  AGALC  26     -24.046   6.259   6.047  1.00  0.00      CARB H
ATOM    571  O2  AGALC  26     -23.413   4.305   6.193  1.00  0.00      CARB O
ATOM    572  HO2 AGALC  26     -24.171   4.142   6.769  1.00  0.00      CARB H
ATOM    573  H3  AGALC  26     -24.443   4.342   3.691  1.00  0.00      CARB H
ATOM    574  C4  AGALC  26     -25.136   6.375   3.593  1.00  0.00      CARB C
ATOM    575  H4  AGALC  26     -25.738   6.079   2.703  1.00  0.00      CARB H
ATOM    576  O4  AGALC  26     -25.933   7.266   4.368  1.00  0.00      CARB O
ATOM    577  HO4 AGALC  26     -26.709   6.761   4.650  1.00  0.00      CARB H
ATOM    578  C6  AGALC  26     -24.114   8.425   2.472  1.00  0.00      CARB C
ATOM    579  H61 AGALC  26     -24.227   9.162   3.300  1.00  0.00      CARB H
ATOM    580  H62 AGALC  26     -23.236   8.736   1.860  1.00  0.00      CARB H
ATOM    581  O6  AGALC  26     -25.299   8.448   1.669  1.00  0.00      CARB O
ATOM    582  HO6 AGALC  26     -26.042   8.401   2.291  1.00  0.00      CARB H
ATOM    583  C4  BGALC  27     -29.405   3.253   3.329  1.00  0.00      CARB C
ATOM    584  O4  BGALC  27     -30.127   4.370   3.854  1.00  0.00      CARB O
ATOM    585  C6  BGALC  27     -28.704   4.710   1.364  1.00  0.00      CARB C
ATOM    586  O6  BGALC  27     -27.508   5.157   0.723  1.00  0.00      CARB O
ATOM    587  C1  BGALC  27     -26.775   3.801   4.345  1.00  0.00      CARB C
ATOM    588  C2  BGALC  27     -27.859   3.276   5.260  1.00  0.00      CARB C
ATOM    589  H2  BGALC  27     -28.431   4.181   5.590  1.00  0.00      CARB H
ATOM    590  N   BGALC  27     -27.330   2.582   6.434  1.00  0.00      CARB N
ATOM    591  HN  BGALC  27     -26.551   1.974   6.310  1.00  0.00      CARB H
ATOM    592  C   BGALC  27     -27.747   2.691   7.701  1.00  0.00      CARB C
ATOM    593  O   BGALC  27     -27.212   2.021   8.568  1.00  0.00      CARB O
ATOM    594  CT  BGALC  27     -28.875   3.629   8.049  1.00  0.00      CARB C
ATOM    595  HT1 BGALC  27     -29.155   3.479   9.113  1.00  0.00      CARB H
ATOM    596  HT2 BGALC  27     -29.759   3.431   7.410  1.00  0.00      CARB H
ATOM    597  HT3 BGALC  27     -28.547   4.679   7.906  1.00  0.00      CARB H
ATOM    598  H1  BGALC  27     -26.185   2.964   3.904  1.00  0.00      CARB H
ATOM    599  C5  BGALC  27     -28.268   3.809   2.492  1.00  0.00      CARB C
ATOM    600  H5  BGALC  27     -27.686   2.966   2.047  1.00  0.00      CARB H
ATOM    601  O5  BGALC  27     -27.412   4.585   3.341  1.00  0.00      CARB O
ATOM    602  C3  BGALC  27     -28.798   2.417   4.435  1.00  0.00      CARB C
ATOM    603  H3  BGALC  27     -28.205   1.591   3.972  1.00  0.00      CARB H
ATOM    604  O3  BGALC  27     -29.791   1.807   5.247  1.00  0.00      CARB O
ATOM    605  HO3 BGALC  27     -29.368   1.402   6.013  1.00  0.00      CARB H
ATOM    606  H4  BGALC  27     -30.068   2.630   2.685  1.00  0.00      CARB H
ATOM    607  H61 BGALC  27     -29.278   5.578   1.762  1.00  0.00      CARB H
ATOM    608  H62 BGALC  27     -29.348   4.155   0.646  1.00  0.00      CARB H
ATOM    609  C1  BGLFC  28     -27.749   5.948  -0.408  1.00  0.00      CARB C
ATOM    610  O4  BGLFC  28     -28.341   5.183  -1.460  1.00  0.00      CARB O
ATOM    611  H1  BGLFC  28     -28.436   6.787  -0.166  1.00  0.00      CARB H
ATOM    612  C4  BGLFC  28     -27.280   4.649  -2.269  1.00  0.00      CARB C
ATOM    613  H4  BGLFC  28     -26.787   3.842  -1.679  1.00  0.00      CARB H
ATOM    614  C2  BGLFC  28     -26.391   6.436  -0.950  1.00  0.00      CARB C
ATOM    615  H2  BGLFC  28     -25.577   5.969  -0.348  1.00  0.00      CARB H
ATOM    616  O2  BGLFC  28     -26.198   7.838  -0.941  1.00  0.00      CARB O
ATOM    617  HO2 BGLFC  28     -25.818   8.113  -0.082  1.00  0.00      CARB H
ATOM    618  C3  BGLFC  28     -26.359   5.863  -2.378  1.00  0.00      CARB C
ATOM    619  H3  BGLFC  28     -26.801   6.595  -3.093  1.00  0.00      CARB H
ATOM    620  O3  BGLFC  28     -25.046   5.537  -2.775  1.00  0.00      CARB O
ATOM    621  HO3 BGLFC  28     -24.505   6.330  -2.680  1.00  0.00      CARB H
ATOM    622  C5  BGLFC  28     -27.842   4.076  -3.561  1.00  0.00      CARB C
ATOM    623  H5  BGLFC  28     -28.534   4.829  -4.009  1.00  0.00      CARB H
ATOM    624  O5  BGLFC  28     -28.581   2.878  -3.288  1.00  0.00      CARB O
ATOM    625  HO5 BGLFC  28     -28.753   2.530  -4.173  1.00  0.00      CARB H
ATOM    626  C6  BGLFC  28     -26.770   3.727  -4.580  1.00  0.00      CARB C
ATOM    627  H61 BGLFC  28     -26.177   4.635  -4.828  1.00  0.00      CARB H
ATOM    628  H62 BGLFC  28     -26.078   2.963  -4.153  1.00  0.00      CARB H
ATOM    629  O6  BGLFC  28     -27.359   3.236  -5.797  1.00  0.00      CARB O
ATOM    630  HO6 BGLFC  28     -26.642   3.066  -6.417  1.00  0.00      CARB H
ATOM    631  C3  BGALC  29     -33.558   5.277   4.933  1.00  0.00      CARB C
ATOM    632  O3  BGALC  29     -33.968   6.396   5.747  1.00  0.00      CARB O
ATOM    633  C1  BGALC  29     -31.515   4.188   3.966  1.00  0.00      CARB C
ATOM    634  H1  BGALC  29     -31.746   3.230   4.479  1.00  0.00      CARB H
ATOM    635  C5  BGALC  29     -33.549   4.067   2.748  1.00  0.00      CARB C
ATOM    636  H5  BGALC  29     -33.757   3.108   3.281  1.00  0.00      CARB H
ATOM    637  O5  BGALC  29     -32.119   4.240   2.669  1.00  0.00      CARB O
ATOM    638  C2  BGALC  29     -32.053   5.355   4.779  1.00  0.00      CARB C
ATOM    639  H2  BGALC  29     -31.812   6.286   4.208  1.00  0.00      CARB H
ATOM    640  O2  BGALC  29     -31.434   5.465   6.067  1.00  0.00      CARB O
ATOM    641  HO2 BGALC  29     -31.696   6.322   6.418  1.00  0.00      CARB H
ATOM    642  H3  BGALC  29     -33.794   4.333   5.477  1.00  0.00      CARB H
ATOM    643  C4  BGALC  29     -34.200   5.194   3.555  1.00  0.00      CARB C
ATOM    644  H4  BGALC  29     -35.278   4.928   3.664  1.00  0.00      CARB H
ATOM    645  O4  BGALC  29     -34.124   6.441   2.874  1.00  0.00      CARB O
ATOM    646  HO4 BGALC  29     -35.024   6.704   2.617  1.00  0.00      CARB H
ATOM    647  C6  BGALC  29     -34.116   3.916   1.350  1.00  0.00      CARB C
ATOM    648  H61 BGALC  29     -33.980   4.859   0.773  1.00  0.00      CARB H
ATOM    649  H62 BGALC  29     -35.213   3.722   1.409  1.00  0.00      CARB H
ATOM    650  O6  BGALC  29     -33.487   2.835   0.653  1.00  0.00      CARB O
ATOM    651  HO6 BGALC  29     -32.603   3.128   0.408  1.00  0.00      CARB H
ATOM    652  O5  BGLFC  30     -37.126   7.230   2.676  1.00  0.00      CARB O
ATOM    653  C1  BGLFC  30     -35.255   6.295   6.299  1.00  0.00      CARB C
ATOM    654  O4  BGLFC  30     -36.250   6.298   5.293  1.00  0.00      CARB O
ATOM    655  H1  BGLFC  30     -35.366   5.358   6.886  1.00  0.00      CARB H
ATOM    656  C4  BGLFC  30     -36.498   7.660   4.928  1.00  0.00      CARB C
ATOM    657  H4  BGLFC  30     -35.578   8.066   4.449  1.00  0.00      CARB H
ATOM    658  C2  BGLFC  30     -35.558   7.559   7.130  1.00  0.00      CARB C
ATOM    659  H2  BGLFC  30     -34.652   8.207   7.129  1.00  0.00      CARB H
ATOM    660  O2  BGLFC  30     -35.936   7.318   8.475  1.00  0.00      CARB O
ATOM    661  HO2 BGLFC  30     -35.154   7.311   9.035  1.00  0.00      CARB H
ATOM    662  C3  BGLFC  30     -36.677   8.258   6.321  1.00  0.00      CARB C
ATOM    663  H3  BGLFC  30     -37.678   7.960   6.709  1.00  0.00      CARB H
ATOM    664  O3  BGLFC  30     -36.540   9.662   6.349  1.00  0.00      CARB O
ATOM    665  HO3 BGLFC  30     -37.078  10.010   7.067  1.00  0.00      CARB H
ATOM    666  C5  BGLFC  30     -37.665   7.679   3.958  1.00  0.00      CARB C
ATOM    667  H5  BGLFC  30     -38.477   7.037   4.395  1.00  0.00      CARB H
ATOM    668  C6  BGLFC  30     -38.233   9.074   3.754  1.00  0.00      CARB C
ATOM    669  H61 BGLFC  30     -38.512   9.529   4.726  1.00  0.00      CARB H
ATOM    670  H62 BGLFC  30     -37.469   9.726   3.274  1.00  0.00      CARB H
ATOM    671  O6  BGLFC  30     -39.411   9.050   2.937  1.00  0.00      CARB O
ATOM    672  HO6 BGLFC  30     -39.368   8.224   2.408  1.00  0.00      CARB H
ATOM    673  C2  RB5PC  31     -39.295   4.895  -3.141  1.00  0.00      CARB C
ATOM    674  O2  RB5PC  31     -40.658   5.021  -3.567  1.00  0.00      CARB O
ATOM    675  C1  RB5PC  31     -38.325   4.591  -4.288  1.00  0.00      CARB C
ATOM    676  H11 RB5PC  31     -38.532   5.237  -5.166  1.00  0.00      CARB H
ATOM    677  H12 RB5PC  31     -37.269   4.778  -3.999  1.00  0.00      CARB H
ATOM    678  O1  RB5PC  31     -38.424   3.217  -4.688  1.00  0.00      CARB O
ATOM    679  HO1 RB5PC  31     -37.883   2.715  -4.068  1.00  0.00      CARB H
ATOM    680  H2  RB5PC  31     -39.284   3.963  -2.515  1.00  0.00      CARB H
ATOM    681  C3  RB5PC  31     -38.848   5.942  -2.110  1.00  0.00      CARB C
ATOM    682  H3  RB5PC  31     -39.032   6.952  -2.540  1.00  0.00      CARB H
ATOM    683  O3  RB5PC  31     -37.433   5.833  -1.874  1.00  0.00      CARB O
ATOM    684  HO3 RB5PC  31     -37.288   5.678  -0.905  1.00  0.00      CARB H
ATOM    685  C4  RB5PC  31     -39.593   5.853  -0.779  1.00  0.00      CARB C
ATOM    686  H4  RB5PC  31     -39.283   4.893  -0.299  1.00  0.00      CARB H
ATOM    687  O4  RB5PC  31     -41.018   5.756  -0.940  1.00  0.00      CARB O
ATOM    688  HO4 RB5PC  31     -41.235   6.428  -1.607  1.00  0.00      CARB H
ATOM    689  P1  RB5PC  31     -37.859   5.924   2.022  1.00  0.00      CARB P
ATOM    690  OP3 RB5PC  31     -37.075   5.509   0.783  1.00  0.00      CARB O
ATOM    691  OP4 RB5PC  31     -38.107   4.894   3.104  1.00  0.00      CARB O
ATOM    692  C5  RB5PC  31     -39.258   7.026   0.138  1.00  0.00      CARB C
ATOM    693  H51 RB5PC  31     -38.298   7.518  -0.153  1.00  0.00      CARB H
ATOM    694  H52 RB5PC  31     -40.025   7.822  -0.005  1.00  0.00      CARB H
ATOM    695  O5  RB5PC  31     -39.281   6.619   1.539  1.00  0.00      CARB O
ATOM    696  C3  AGALC  32     -43.250   6.002  -3.690  1.00  0.00      CARB C
ATOM    697  O3  AGALC  32     -44.329   6.798  -3.161  1.00  0.00      CARB O
ATOM    698  C1  AGALC  32     -40.910   6.060  -4.486  1.00  0.00      CARB C
ATOM    699  H1  AGALC  32     -40.026   6.724  -4.624  1.00  0.00      CARB H
ATOM    700  C5  AGALC  32     -42.406   4.607  -5.614  1.00  0.00      CARB C
ATOM    701  H5  AGALC  32     -42.082   3.752  -4.973  1.00  0.00      CARB H
ATOM    702  O5  AGALC  32     -41.305   5.528  -5.755  1.00  0.00      CARB O
ATOM    703  C2  AGALC  32     -42.073   6.897  -3.989  1.00  0.00      CARB C
ATOM    704  H2  AGALC  32     -42.356   7.600  -4.810  1.00  0.00      CARB H
ATOM    705  O2  AGALC  32     -41.724   7.689  -2.852  1.00  0.00      CARB O
ATOM    706  HO2 AGALC  32     -42.428   8.332  -2.696  1.00  0.00      CARB H
ATOM    707  H3  AGALC  32     -42.927   5.260  -2.920  1.00  0.00      CARB H
ATOM    708  C4  AGALC  32     -43.636   5.243  -4.945  1.00  0.00      CARB C
ATOM    709  H4  AGALC  32     -44.315   4.406  -4.658  1.00  0.00      CARB H
ATOM    710  O4  AGALC  32     -44.358   6.092  -5.832  1.00  0.00      CARB O
ATOM    711  HO4 AGALC  32     -45.082   6.469  -5.317  1.00  0.00      CARB H
ATOM    712  C6  AGALC  32     -42.684   4.046  -6.991  1.00  0.00      CARB C
ATOM    713  H61 AGALC  32     -42.732   4.880  -7.728  1.00  0.00      CARB H
ATOM    714  H62 AGALC  32     -41.849   3.373  -7.294  1.00  0.00      CARB H
ATOM    715  O6  AGALC  32     -43.922   3.328  -7.024  1.00  0.00      CARB O
ATOM    716  HO6 AGALC  32     -44.619   4.002  -7.007  1.00  0.00      CARB H
ATOM    717  C4  BGALC  33     -47.808   5.140  -1.608  1.00  0.00      CARB C
ATOM    718  O4  BGALC  33     -48.713   5.742  -2.547  1.00  0.00      CARB O
ATOM    719  C6  BGALC  33     -47.334   3.267  -3.278  1.00  0.00      CARB C
ATOM    720  O6  BGALC  33     -46.241   2.523  -3.812  1.00  0.00      CARB O
ATOM    721  C1  BGALC  33     -45.183   6.054  -2.337  1.00  0.00      CARB C
ATOM    722  C2  BGALC  33     -46.159   7.012  -1.690  1.00  0.00      CARB C
ATOM    723  H2  BGALC  33     -46.765   7.436  -2.530  1.00  0.00      CARB H
ATOM    724  N   BGALC  33     -45.485   8.093  -0.972  1.00  0.00      CARB N
ATOM    725  HN  BGALC  33     -44.680   7.867  -0.429  1.00  0.00      CARB H
ATOM    726  C   BGALC  33     -45.786   9.396  -0.980  1.00  0.00      CARB C
ATOM    727  O   BGALC  33     -45.117  10.170  -0.317  1.00  0.00      CARB O
ATOM    728  CT  BGALC  33     -46.945   9.901  -1.801  1.00  0.00      CARB C
ATOM    729  HT1 BGALC  33     -47.082  10.984  -1.598  1.00  0.00      CARB H
ATOM    730  HT2 BGALC  33     -47.874   9.362  -1.528  1.00  0.00      CARB H
ATOM    731  HT3 BGALC  33     -46.730   9.760  -2.880  1.00  0.00      CARB H
ATOM    732  H1  BGALC  33     -44.597   5.510  -1.560  1.00  0.00      CARB H
ATOM    733  C5  BGALC  33     -46.769   4.306  -2.345  1.00  0.00      CARB C
ATOM    734  H5  BGALC  33     -46.130   3.778  -1.597  1.00  0.00      CARB H
ATOM    735  O5  BGALC  33     -45.961   5.176  -3.141  1.00  0.00      CARB O
ATOM    736  C3  BGALC  33     -47.102   6.215  -0.806  1.00  0.00      CARB C
ATOM    737  H3  BGALC  33     -46.496   5.714  -0.012  1.00  0.00      CARB H
ATOM    738  O3  BGALC  33     -48.043   7.063  -0.159  1.00  0.00      CARB O
ATOM    739  HO3 BGALC  33     -47.589   7.618   0.487  1.00  0.00      CARB H
ATOM    740  H4  BGALC  33     -48.364   4.473  -0.907  1.00  0.00      CARB H
ATOM    741  H61 BGALC  33     -47.909   3.759  -4.095  1.00  0.00      CARB H
ATOM    742  H62 BGALC  33     -48.020   2.583  -2.727  1.00  0.00      CARB H
ATOM    743  C1  BGLFC  34     -46.636   1.668  -4.851  1.00  0.00      CARB C
ATOM    744  O4  BGLFC  34     -47.670   0.778  -4.434  1.00  0.00      CARB O
ATOM    745  H1  BGLFC  34     -47.011   2.253  -5.717  1.00  0.00      CARB H
ATOM    746  C4  BGLFC  34     -47.043  -0.335  -3.783  1.00  0.00      CARB C
ATOM    747  H4  BGLFC  34     -46.646   0.031  -2.809  1.00  0.00      CARB H
ATOM    748  C2  BGLFC  34     -45.439   0.767  -5.211  1.00  0.00      CARB C
ATOM    749  H2  BGLFC  34     -44.554   1.086  -4.616  1.00  0.00      CARB H
ATOM    750  O2  BGLFC  34     -45.075   0.775  -6.578  1.00  0.00      CARB O
ATOM    751  HO2 BGLFC  34     -44.567   1.584  -6.782  1.00  0.00      CARB H
ATOM    752  C3  BGLFC  34     -45.904  -0.635  -4.757  1.00  0.00      CARB C
ATOM    753  H3  BGLFC  34     -46.315  -1.199  -5.627  1.00  0.00      CARB H
ATOM    754  O3  BGLFC  34     -44.856  -1.369  -4.167  1.00  0.00      CARB O
ATOM    755  HO3 BGLFC  34     -44.150  -1.456  -4.819  1.00  0.00      CARB H
ATOM    756  C5  BGLFC  34     -48.061  -1.438  -3.549  1.00  0.00      CARB C
ATOM    757  H5  BGLFC  34     -48.549  -1.681  -4.523  1.00  0.00      CARB H
ATOM    758  O5  BGLFC  34     -49.073  -1.007  -2.629  1.00  0.00      CARB O
ATOM    759  HO5 BGLFC  34     -49.490  -1.846  -2.383  1.00  0.00      CARB H
ATOM    760  C6  BGLFC  34     -47.435  -2.700  -2.980  1.00  0.00      CARB C
ATOM    761  H61 BGLFC  34     -46.651  -3.076  -3.674  1.00  0.00      CARB H
ATOM    762  H62 BGLFC  34     -46.957  -2.480  -1.998  1.00  0.00      CARB H
ATOM    763  O6  BGLFC  34     -48.429  -3.729  -2.826  1.00  0.00      CARB O
ATOM    764  HO6 BGLFC  34     -47.970  -4.554  -2.632  1.00  0.00      CARB H
ATOM    765  C3  BGALC  35     -52.323   5.570  -3.329  1.00  0.00      CARB C
ATOM    766  O3  BGALC  35     -53.128   6.243  -4.310  1.00  0.00      CARB O
ATOM    767  C1  BGALC  35     -50.037   5.288  -2.398  1.00  0.00      CARB C
ATOM    768  H1  BGALC  35     -50.389   5.473  -1.356  1.00  0.00      CARB H
ATOM    769  C5  BGALC  35     -51.436   3.368  -2.600  1.00  0.00      CARB C
ATOM    770  H5  BGALC  35     -51.798   3.532  -1.557  1.00  0.00      CARB H
ATOM    771  O5  BGALC  35     -50.109   3.902  -2.729  1.00  0.00      CARB O
ATOM    772  C2  BGALC  35     -50.890   6.053  -3.387  1.00  0.00      CARB C
ATOM    773  H2  BGALC  35     -50.491   5.847  -4.411  1.00  0.00      CARB H
ATOM    774  O2  BGALC  35     -50.813   7.465  -3.164  1.00  0.00      CARB O
ATOM    775  HO2 BGALC  35     -49.880   7.688  -3.064  1.00  0.00      CARB H
ATOM    776  H3  BGALC  35     -52.714   5.773  -2.302  1.00  0.00      CARB H
ATOM    777  C4  BGALC  35     -52.395   4.078  -3.554  1.00  0.00      CARB C
ATOM    778  H4  BGALC  35     -53.436   3.735  -3.336  1.00  0.00      CARB H
ATOM    779  O4  BGALC  35     -52.112   3.766  -4.913  1.00  0.00      CARB O
ATOM    780  HO4 BGALC  35     -52.642   4.352  -5.464  1.00  0.00      CARB H
ATOM    781  C6  BGALC  35     -51.353   1.873  -2.838  1.00  0.00      CARB C
ATOM    782  H61 BGALC  35     -50.804   1.679  -3.789  1.00  0.00      CARB H
ATOM    783  H62 BGALC  35     -52.378   1.452  -2.944  1.00  0.00      CARB H
ATOM    784  O6  BGALC  35     -50.694   1.200  -1.760  1.00  0.00      CARB O
ATOM    785  HO6 BGALC  35     -50.052   0.557  -2.119  1.00  0.00      CARB H
ATOM    786  C1  BGLFC  36     -54.053   7.125  -3.734  1.00  0.00      CARB C
ATOM    787  O4  BGLFC  36     -55.042   6.411  -2.994  1.00  0.00      CARB O
ATOM    788  H1  BGLFC  36     -53.547   7.833  -3.042  1.00  0.00      CARB H
ATOM    789  C4  BGLFC  36     -56.082   6.035  -3.910  1.00  0.00      CARB C
ATOM    790  H4  BGLFC  36     -55.673   5.237  -4.569  1.00  0.00      CARB H
ATOM    791  C2  BGLFC  36     -54.815   7.847  -4.861  1.00  0.00      CARB C
ATOM    792  H2  BGLFC  36     -54.411   7.509  -5.843  1.00  0.00      CARB H
ATOM    793  O2  BGLFC  36     -54.748   9.260  -4.815  1.00  0.00      CARB O
ATOM    794  HO2 BGLFC  36     -53.858   9.553  -5.043  1.00  0.00      CARB H
ATOM    795  C3  BGLFC  36     -56.262   7.337  -4.691  1.00  0.00      CARB C
ATOM    796  H3  BGLFC  36     -56.849   8.052  -4.068  1.00  0.00      CARB H
ATOM    797  O3  BGLFC  36     -56.898   7.154  -5.935  1.00  0.00      CARB O
ATOM    798  HO3 BGLFC  36     -56.998   8.016  -6.354  1.00  0.00      CARB H
ATOM    799  C5  BGLFC  36     -57.287   5.509  -3.147  1.00  0.00      CARB C
ATOM    800  H5  BGLFC  36     -57.562   6.254  -2.364  1.00  0.00      CARB H
ATOM    801  O5  BGLFC  36     -56.959   4.271  -2.505  1.00  0.00      CARB O
ATOM    802  HO5 BGLFC  36     -57.820   3.952  -2.206  1.00  0.00      CARB H
ATOM    803  C6  BGLFC  36     -58.491   5.257  -4.036  1.00  0.00      CARB C
ATOM    804  H61 BGLFC  36     -58.783   6.196  -4.556  1.00  0.00      CARB H
ATOM    805  H62 BGLFC  36     -58.240   4.493  -4.807  1.00  0.00      CARB H
ATOM    806  O6  BGLFC  36     -59.613   4.817  -3.251  1.00  0.00      CARB O
ATOM    807  HO6 BGLFC  36     -60.355   4.684  -3.852  1.00  0.00      CARB H
ATOM    808  OH2 TIP3W   1      -9.757 -13.987 -14.549  1.00  0.00      WT1  O
ATOM    809  H1  TIP3W   1      -8.939 -13.594 -14.737  1.00  0.00      WT1  H
ATOM    810  H2  TIP3W   1      -9.487 -14.929 -14.474  1.00  0.00      WT1  H
ATOM    811  OH2 TIP3W   2     -65.860  -8.139 -64.672  1.00  0.00      WT1  O
ATOM    812  H1  TIP3W   2     -65.678  -9.040 -64.683  1.00  0.00      WT1  H
ATOM    813  H2  TIP3W   2     -66.697  -8.078 -65.088  1.00  0.00      WT1  H
ATOM    814  OH2 TIP3W   3     -57.244 -16.656 -66.144  1.00  0.00      WT1  O
ATOM    815  H1  TIP3W   3     -57.473 -16.634 -65.167  1.00  0.00      WT1  H
ATOM    816  H2  TIP3W   3     -57.961 -16.253 -66.546  1.00  0.00      WT1  H
ATOM    817  OH2 TIP3W   4     -18.598 -62.878 -56.608  1.00  0.00      WT1  O
ATOM    818  H1  TIP3W   4     -18.391 -62.701 -57.571  1.00  0.00      WT1  H
ATOM    819  H2  TIP3W   4     -19.529 -62.594 -56.411  1.00  0.00      WT1  H
ATOM    820  OH2 TIP3W   5     -66.332 -59.918 -54.096  1.00  0.00      WT1  O
ATOM    821  H1  TIP3W   5     -66.776 -59.549 -54.899  1.00  0.00      WT1  H
ATOM    822  H2  TIP3W   5     -66.908 -59.621 -53.373  1.00  0.00      WT1  H
ATOM    823  OH2 TIP3W   6      -8.074 -59.653 -12.077  1.00  0.00      WT1  O
ATOM    824  H1  TIP3W   6      -7.531 -60.263 -12.725  1.00  0.00      WT1  H
ATOM    825  H2  TIP3W   6      -8.630 -59.095 -12.642  1.00  0.00      WT1  H
ATOM    826  OH2 TIP3W   7     -63.967 -65.124 -49.109  1.00  0.00      WT1  O
ATOM    827  H1  TIP3W   7     -63.922 -64.776 -48.202  1.00  0.00      WT1  H
ATOM    828  H2  TIP3W   7     -63.408 -65.912 -49.039  1.00  0.00      WT1  H
ATOM    829  OH2 TIP3W   8     -65.431 -66.040 -40.113  1.00  0.00      WT1  O
ATOM    830  H1  TIP3W   8     -66.041 -66.840 -40.020  1.00  0.00      WT1  H
ATOM    831  H2  TIP3W   8     -66.005 -65.345 -40.578  1.00  0.00      WT1  H
ATOM    832  OH2 TIP3W   9      -8.634  -9.384 -57.121  1.00  0.00      WT1  O
ATOM    833  H1  TIP3W   9      -8.490  -8.686 -56.413  1.00  0.00      WT1  H
ATOM    834  H2  TIP3W   9      -9.232 -10.019 -56.689  1.00  0.00      WT1  H
ATOM    835  OH2 TIP3W  10      -5.068 -69.463 -45.156  1.00  0.00      WT1  O
ATOM    836  H1  TIP3W  10      -6.025 -69.549 -44.871  1.00  0.00      WT1  H
ATOM    837  H2  TIP3W  10      -5.179 -69.329 -46.126  1.00  0.00      WT1  H
ATOM    838  OH2 TIP3W  11      -9.282 -67.583 -65.459  1.00  0.00      WT1  O
ATOM    839  H1  TIP3W  11      -9.873 -67.939 -64.778  1.00  0.00      WT1  H
ATOM    840  H2  TIP3W  11      -9.442 -66.571 -65.319  1.00  0.00      WT1  H
ATOM    841  OH2 TIP3W  12     -10.433 -63.414 -35.877  1.00  0.00      WT1  O
ATOM    842  H1  TIP3W  12     -10.107 -62.681 -36.474  1.00  0.00      WT1  H
ATOM    843  H2  TIP3W  12     -10.623 -64.190 -36.497  1.00  0.00      WT1  H
ATOM    844  OH2 TIP3W  13      -7.802 -69.035 -21.417  1.00  0.00      WT1  O
ATOM    845  H1  TIP3W  13      -8.610 -69.519 -21.290  1.00  0.00      WT1  H
ATOM    846  H2  TIP3W  13      -8.056 -68.094 -21.513  1.00  0.00      WT1  H
ATOM    847  OH2 TIP3W  14     -69.204  -6.483 -24.166  1.00  0.00      WT1  O
ATOM    848  H1  TIP3W  14     -69.065  -7.500 -24.093  1.00  0.00      WT1  H
ATOM    849  H2  TIP3W  14     -69.953  -6.435 -23.543  1.00  0.00      WT1  H
ATOM    850  OH2 TIP3W  15     -69.025 -55.993 -31.433  1.00  0.00      WT1  O
ATOM    851  H1  TIP3W  15     -68.863 -56.737 -32.034  1.00  0.00      WT1  H
ATOM    852  H2  TIP3W  15     -69.381 -56.461 -30.640  1.00  0.00      WT1  H
ATOM    853  OH2 TIP3W  16     -10.105 -67.426 -27.017  1.00  0.00      WT1  O
ATOM    854  H1  TIP3W  16     -10.290 -67.101 -27.893  1.00  0.00      WT1  H
ATOM    855  H2  TIP3W  16     -10.933 -67.164 -26.538  1.00  0.00      WT1  H
ATOM    856  OH2 TIP3W  17     -63.613 -69.626 -19.144  1.00  0.00      WT1  O
ATOM    857  H1  TIP3W  17     -63.694 -69.900 -20.076  1.00  0.00      WT1  H
ATOM    858  H2  TIP3W  17     -62.844 -68.974 -19.226  1.00  0.00      WT1  H
ATOM    859  OH2 TIP3W  18      -9.802 -66.289  -6.568  1.00  0.00      WT1  O
ATOM    860  H1  TIP3W  18      -9.097 -66.513  -5.880  1.00  0.00      WT1  H
ATOM    861  H2  TIP3W  18      -9.739 -65.340  -6.620  1.00  0.00      WT1  H
ATOM    862  OH2 TIP3W  19     -69.076 -65.751 -19.769  1.00  0.00      WT1  O
ATOM    863  H1  TIP3W  19     -68.647 -66.286 -19.009  1.00  0.00      WT1  H
ATOM    864  H2  TIP3W  19     -69.340 -64.914 -19.283  1.00  0.00      WT1  H
ATOM    865  OH2 TIP3W  20     -63.464 -66.958 -13.607  1.00  0.00      WT1  O
ATOM    866  H1  TIP3W  20     -63.077 -67.456 -14.394  1.00  0.00      WT1  H
ATOM    867  H2  TIP3W  20     -62.785 -66.234 -13.415  1.00  0.00      WT1  H
ATOM    868  OH2 TIP3W  21     -64.814 -53.304 -57.928  1.00  0.00      WT1  O
ATOM    869  H1  TIP3W  21     -63.917 -53.021 -58.184  1.00  0.00      WT1  H
ATOM    870  H2  TIP3W  21     -64.663 -54.168 -57.510  1.00  0.00      WT1  H
ATOM    871  OH2 TIP3W  22     -19.104 -65.095 -59.844  1.00  0.00      WT1  O
ATOM    872  H1  TIP3W  22     -19.664 -64.373 -59.511  1.00  0.00      WT1  H
ATOM    873  H2  TIP3W  22     -18.786 -64.680 -60.697  1.00  0.00      WT1  H
ATOM    874  OH2 TIP3W  23      -6.933 -51.593 -65.637  1.00  0.00      WT1  O
ATOM    875  H1  TIP3W  23      -7.313 -52.304 -65.132  1.00  0.00      WT1  H
ATOM    876  H2  TIP3W  23      -7.358 -50.794 -65.264  1.00  0.00      WT1  H
ATOM    877  OH2 TIP3W  24      -6.924 -58.281 -55.775  1.00  0.00      WT1  O
ATOM    878  H1  TIP3W  24      -6.378 -58.948 -56.180  1.00  0.00      WT1  H
ATOM    879  H2  TIP3W  24      -6.838 -57.493 -56.398  1.00  0.00      WT1  H
ATOM    880  OH2 TIP3W  25      -8.593 -49.481 -58.692  1.00  0.00      WT1  O
ATOM    881  H1  TIP3W  25      -9.503 -49.164 -58.881  1.00  0.00      WT1  H
ATOM    882  H2  TIP3W  25      -8.644 -49.537 -57.751  1.00  0.00      WT1  H
ATOM    883  OH2 TIP3W  26     -55.563 -64.206 -39.444  1.00  0.00      WT1  O
ATOM    884  H1  TIP3W  26     -56.476 -64.681 -39.468  1.00  0.00      WT1  H
ATOM    885  H2  TIP3W  26     -55.016 -64.887 -39.027  1.00  0.00      WT1  H
ATOM    886  OH2 TIP3W  27      -6.482 -64.044 -59.019  1.00  0.00      WT1  O
ATOM    887  H1  TIP3W  27      -5.604 -64.567 -59.006  1.00  0.00      WT1  H
ATOM    888  H2  TIP3W  27      -6.194 -63.209 -58.693  1.00  0.00      WT1  H
ATOM    889  OH2 TIP3W  28     -14.277  -6.270 -52.555  1.00  0.00      WT1  O
ATOM    890  H1  TIP3W  28     -14.100  -7.032 -51.990  1.00  0.00      WT1  H
ATOM    891  H2  TIP3W  28     -14.487  -5.586 -51.915  1.00  0.00      WT1  H
ATOM    892  OH2 TIP3W  29     -61.676 -56.189 -48.668  1.00  0.00      WT1  O
ATOM    893  H1  TIP3W  29     -61.367 -56.652 -47.888  1.00  0.00      WT1  H
ATOM    894  H2  TIP3W  29     -61.494 -56.884 -49.355  1.00  0.00      WT1  H
ATOM    895  OH2 TIP3W  30     -58.538 -43.974 -38.627  1.00  0.00      WT1  O
ATOM    896  H1  TIP3W  30     -58.614 -43.305 -37.924  1.00  0.00      WT1  H
ATOM    897  H2  TIP3W  30     -59.381 -43.920 -39.064  1.00  0.00      WT1  H
ATOM    898  OH2 TIP3W  31      -5.336 -61.991 -57.769  1.00  0.00      WT1  O
ATOM    899  H1  TIP3W  31      -5.280 -61.210 -58.357  1.00  0.00      WT1  H
ATOM    900  H2  TIP3W  31      -5.119 -61.616 -56.902  1.00  0.00      WT1  H
ATOM    901  OH2 TIP3W  32      -6.776 -64.673 -35.959  1.00  0.00      WT1  O
ATOM    902  H1  TIP3W  32      -7.249 -65.307 -36.398  1.00  0.00      WT1  H
ATOM    903  H2  TIP3W  32      -6.883 -64.957 -35.014  1.00  0.00      WT1  H
ATOM    904  OH2 TIP3W  33      -7.486 -68.317 -34.054  1.00  0.00      WT1  O
ATOM    905  H1  TIP3W  33      -8.183 -68.694 -33.449  1.00  0.00      WT1  H
ATOM    906  H2  TIP3W  33      -6.742 -68.315 -33.453  1.00  0.00      WT1  H
ATOM    907  OH2 TIP3W  34     -61.563 -67.831 -18.349  1.00  0.00      WT1  O
ATOM    908  H1  TIP3W  34     -60.961 -67.600 -19.107  1.00  0.00      WT1  H
ATOM    909  H2  TIP3W  34     -61.729 -67.088 -17.856  1.00  0.00      WT1  H
ATOM    910  OH2 TIP3W  35      -5.546 -54.460 -35.514  1.00  0.00      WT1  O
ATOM    911  H1  TIP3W  35      -6.303 -54.837 -35.066  1.00  0.00      WT1  H
ATOM    912  H2  TIP3W  35      -5.082 -55.199 -35.915  1.00  0.00      WT1  H
ATOM    913  OH2 TIP3W  38     -11.366 -13.144 -30.165  1.00  0.00      WT1  O
ATOM    914  H1  TIP3W  38     -12.135 -13.451 -29.694  1.00  0.00      WT1  H
ATOM    915  H2  TIP3W  38     -11.711 -13.023 -31.080  1.00  0.00      WT1  H
ATOM    916  OH2 TIP3W  39      -5.849 -67.028  -5.924  1.00  0.00      WT1  O
ATOM    917  H1  TIP3W  39      -5.345 -66.186  -6.169  1.00  0.00      WT1  H
ATOM    918  H2  TIP3W  39      -6.631 -66.775  -5.427  1.00  0.00      WT1  H
ATOM    919  OH2 TIP3W  40     -65.048  -5.803 -63.711  1.00  0.00      WT1  O
ATOM    920  H1  TIP3W  40     -65.761  -5.212 -63.863  1.00  0.00      WT1  H
ATOM    921  H2  TIP3W  40     -65.442  -6.582 -64.138  1.00  0.00      WT1  H
ATOM    922  OH2 TIP3W  41     -62.361 -60.403  -7.774  1.00  0.00      WT1  O
ATOM    923  H1  TIP3W  41     -62.627 -59.652  -8.414  1.00  0.00      WT1  H
ATOM    924  H2  TIP3W  41     -63.260 -60.581  -7.410  1.00  0.00      WT1  H
ATOM    925  OH2 TIP3W  42     -66.691 -62.290  -8.357  1.00  0.00      WT1  O
ATOM    926  H1  TIP3W  42     -66.392 -61.771  -7.529  1.00  0.00      WT1  H
ATOM    927  H2  TIP3W  42     -67.274 -62.966  -8.035  1.00  0.00      WT1  H
ATOM    928  OH2 TIP3W  43     -13.347 -49.378 -60.674  1.00  0.00      WT1  O
ATOM    929  H1  TIP3W  43     -13.809 -49.475 -59.872  1.00  0.00      WT1  H
ATOM    930  H2  TIP3W  43     -12.448 -49.344 -60.350  1.00  0.00      WT1  H
ATOM    931  OH2 TIP3W  44     -66.214 -53.682 -68.690  1.00  0.00      WT1  O
ATOM    932  H1  TIP3W  44     -66.219 -54.612 -68.804  1.00  0.00      WT1  H
ATOM    933  H2  TIP3W  44     -65.472 -53.420 -69.219  1.00  0.00      WT1  H
ATOM    934  OH2 TIP3W  45      -9.388 -57.803 -46.033  1.00  0.00      WT1  O
ATOM    935  H1  TIP3W  45      -9.880 -58.627 -46.013  1.00  0.00      WT1  H
ATOM    936  H2  TIP3W  45      -9.907 -57.149 -46.556  1.00  0.00      WT1  H
ATOM    937  OH2 TIP3W  46     -63.795 -63.009 -51.558  1.00  0.00      WT1  O
ATOM    938  H1  TIP3W  46     -63.218 -62.653 -50.848  1.00  0.00      WT1  H
ATOM    939  H2  TIP3W  46     -64.691 -62.938 -51.200  1.00  0.00      WT1  H
ATOM    940  OH2 TIP3W  47     -53.874 -55.299 -65.423  1.00  0.00      WT1  O
ATOM    941  H1  TIP3W  47     -53.930 -55.728 -66.274  1.00  0.00      WT1  H
ATOM    942  H2  TIP3W  47     -53.195 -54.546 -65.555  1.00  0.00      WT1  H
ATOM    943  OH2 TIP3W  48     -67.250 -61.156 -60.371  1.00  0.00      WT1  O
ATOM    944  H1  TIP3W  48     -67.890 -61.710 -60.002  1.00  0.00      WT1  H
ATOM    945  H2  TIP3W  48     -67.836 -60.755 -61.038  1.00  0.00      WT1  H
ATOM    946  OH2 TIP3W  49     -62.994  -4.708 -46.414  1.00  0.00      WT1  O
ATOM    947  H1  TIP3W  49     -63.678  -4.053 -46.239  1.00  0.00      WT1  H
ATOM    948  H2  TIP3W  49     -63.316  -5.528 -45.934  1.00  0.00      WT1  H
ATOM    949  OH2 TIP3W  50      -7.085 -56.090 -57.870  1.00  0.00      WT1  O
ATOM    950  H1  TIP3W  50      -7.281 -55.255 -58.358  1.00  0.00      WT1  H
ATOM    951  H2  TIP3W  50      -7.185 -56.764 -58.502  1.00  0.00      WT1  H
ATOM    952  OH2 TIP3W  51     -10.466  -5.898 -44.674  1.00  0.00      WT1  O
ATOM    953  H1  TIP3W  51      -9.792  -6.512 -44.943  1.00  0.00      WT1  H
ATOM    954  H2  TIP3W  51     -10.262  -5.789 -43.682  1.00  0.00      WT1  H
ATOM    955  OH2 TIP3W  52     -66.065 -53.805 -47.891  1.00  0.00      WT1  O
ATOM    956  H1  TIP3W  52     -65.130 -53.966 -48.015  1.00  0.00      WT1  H
ATOM    957  H2  TIP3W  52     -66.345 -54.633 -47.419  1.00  0.00      WT1  H
ATOM    958  OH2 TIP3W  53     -67.009 -58.838 -42.140  1.00  0.00      WT1  O
ATOM    959  H1  TIP3W  53     -66.406 -59.032 -42.871  1.00  0.00      WT1  H
ATOM    960  H2  TIP3W  53     -67.586 -58.225 -42.570  1.00  0.00      WT1  H
ATOM    961  OH2 TIP3W  54     -17.212  -7.493 -43.225  1.00  0.00      WT1  O
ATOM    962  H1  TIP3W  54     -17.784  -7.317 -43.932  1.00  0.00      WT1  H
ATOM    963  H2  TIP3W  54     -16.509  -8.153 -43.538  1.00  0.00      WT1  H
ATOM    964  OH2 TIP3W  55     -65.760 -62.963 -42.919  1.00  0.00      WT1  O
ATOM    965  H1  TIP3W  55     -65.344 -62.169 -43.342  1.00  0.00      WT1  H
ATOM    966  H2  TIP3W  55     -66.214 -62.572 -42.188  1.00  0.00      WT1  H
ATOM    967  OH2 TIP3W  56     -62.828 -63.001 -31.419  1.00  0.00      WT1  O
ATOM    968  H1  TIP3W  56     -62.960 -62.450 -30.673  1.00  0.00      WT1  H
ATOM    969  H2  TIP3W  56     -63.756 -63.244 -31.737  1.00  0.00      WT1  H
ATOM    970  OH2 TIP3W  57     -12.905 -53.319 -34.078  1.00  0.00      WT1  O
ATOM    971  H1  TIP3W  57     -12.576 -53.495 -34.999  1.00  0.00      WT1  H
ATOM    972  H2  TIP3W  57     -13.260 -52.424 -34.191  1.00  0.00      WT1  H
ATOM    973  OH2 TIP3W  58     -12.304 -50.004 -21.768  1.00  0.00      WT1  O
ATOM    974  H1  TIP3W  58     -11.413 -49.710 -21.905  1.00  0.00      WT1  H
ATOM    975  H2  TIP3W  58     -12.727 -50.055 -22.679  1.00  0.00      WT1  H
ATOM    976  OH2 TIP3W  59      -7.482 -62.657 -26.934  1.00  0.00      WT1  O
ATOM    977  H1  TIP3W  59      -7.313 -63.267 -26.180  1.00  0.00      WT1  H
ATOM    978  H2  TIP3W  59      -6.672 -62.724 -27.419  1.00  0.00      WT1  H
ATOM    979  OH2 TIP3W  60     -13.859 -56.443 -19.213  1.00  0.00      WT1  O
ATOM    980  H1  TIP3W  60     -13.551 -57.300 -19.607  1.00  0.00      WT1  H
ATOM    981  H2  TIP3W  60     -14.722 -56.236 -19.669  1.00  0.00      WT1  H
ATOM    982  OH2 TIP3W  61     -66.406 -56.550  -8.670  1.00  0.00      WT1  O
ATOM    983  H1  TIP3W  61     -67.250 -55.978  -8.791  1.00  0.00      WT1  H
ATOM    984  H2  TIP3W  61     -66.680 -57.497  -8.556  1.00  0.00      WT1  H
ATOM    985  OH2 TIP3W  62     -17.352 -59.506  -5.998  1.00  0.00      WT1  O
ATOM    986  H1  TIP3W  62     -17.313 -58.666  -5.459  1.00  0.00      WT1  H
ATOM    987  H2  TIP3W  62     -16.477 -59.665  -6.254  1.00  0.00      WT1  H
ATOM    988  OH2 TIP3W  63      -8.873 -53.130 -12.672  1.00  0.00      WT1  O
ATOM    989  H1  TIP3W  63      -9.137 -52.828 -11.826  1.00  0.00      WT1  H
ATOM    990  H2  TIP3W  63      -9.422 -52.628 -13.328  1.00  0.00      WT1  H
ATOM    991  OH2 TIP3W  64     -59.326 -61.091 -65.014  1.00  0.00      WT1  O
ATOM    992  H1  TIP3W  64     -59.002 -61.129 -64.068  1.00  0.00      WT1  H
ATOM    993  H2  TIP3W  64     -60.252 -60.730 -64.925  1.00  0.00      WT1  H
ATOM    994  OH2 TIP3W  65     -64.975  -7.289 -61.089  1.00  0.00      WT1  O
ATOM    995  H1  TIP3W  65     -64.681  -8.200 -61.187  1.00  0.00      WT1  H
ATOM    996  H2  TIP3W  65     -64.556  -6.883 -61.879  1.00  0.00      WT1  H
ATOM    997  OH2 TIP3W  66     -19.420 -60.058 -67.375  1.00  0.00      WT1  O
ATOM    998  H1  TIP3W  66     -18.631 -60.365 -66.880  1.00  0.00      WT1  H
ATOM    999  H2  TIP3W  66     -20.181 -60.219 -66.770  1.00  0.00      WT1  H
ATOM   1000  OH2 TIP3W  67     -69.998 -64.333 -55.409  1.00  0.00      WT1  O
ATOM   1001  H1  TIP3W  67     -69.517 -64.010 -56.170  1.00  0.00      WT1  H
ATOM   1002  H2  TIP3W  67     -69.392 -64.219 -54.653  1.00  0.00      WT1  H
ATOM   1003  OH2 TIP3W  68     -60.118 -60.844 -55.084  1.00  0.00      WT1  O
ATOM   1004  H1  TIP3W  68     -60.426 -60.247 -54.403  1.00  0.00      WT1  H
ATOM   1005  H2  TIP3W  68     -59.979 -61.736 -54.711  1.00  0.00      WT1  H
ATOM   1006  OH2 TIP3W  69     -10.745 -67.806 -59.543  1.00  0.00      WT1  O
ATOM   1007  H1  TIP3W  69      -9.844 -68.163 -59.388  1.00  0.00      WT1  H
ATOM   1008  H2  TIP3W  69     -10.654 -66.840 -59.387  1.00  0.00      WT1  H
ATOM   1009  OH2 TIP3W  70      -6.843 -63.110 -54.585  1.00  0.00      WT1  O
ATOM   1010  H1  TIP3W  70      -7.560 -63.701 -54.844  1.00  0.00      WT1  H
ATOM   1011  H2  TIP3W  70      -6.074 -63.489 -55.061  1.00  0.00      WT1  H
ATOM   1012  OH2 TIP3W  71     -62.036 -63.893 -40.547  1.00  0.00      WT1  O
ATOM   1013  H1  TIP3W  71     -61.758 -64.794 -40.401  1.00  0.00      WT1  H
ATOM   1014  H2  TIP3W  71     -61.578 -63.455 -39.763  1.00  0.00      WT1  H
ATOM   1015  OH2 TIP3W  72      -6.860 -57.338 -51.965  1.00  0.00      WT1  O
ATOM   1016  H1  TIP3W  72      -6.698 -57.220 -51.040  1.00  0.00      WT1  H
ATOM   1017  H2  TIP3W  72      -5.942 -57.260 -52.314  1.00  0.00      WT1  H
ATOM   1018  OH2 TIP3W  73     -11.419  -4.660 -49.691  1.00  0.00      WT1  O
ATOM   1019  H1  TIP3W  73     -10.689  -4.614 -49.052  1.00  0.00      WT1  H
ATOM   1020  H2  TIP3W  73     -11.047  -5.111 -50.421  1.00  0.00      WT1  H
ATOM   1021  OH2 TIP3W  74      -7.699 -61.675 -45.472  1.00  0.00      WT1  O
ATOM   1022  H1  TIP3W  74      -8.275 -62.236 -45.972  1.00  0.00      WT1  H
ATOM   1023  H2  TIP3W  74      -7.108 -61.356 -46.183  1.00  0.00      WT1  H
ATOM   1024  OH2 TIP3W  75     -45.823 -55.729 -31.874  1.00  0.00      WT1  O
ATOM   1025  H1  TIP3W  75     -46.466 -56.058 -32.541  1.00  0.00      WT1  H
ATOM   1026  H2  TIP3W  75     -44.938 -55.918 -32.318  1.00  0.00      WT1  H
ATOM   1027  OH2 TIP3W  76     -63.684 -64.712 -42.505  1.00  0.00      WT1  O
ATOM   1028  H1  TIP3W  76     -63.360 -64.369 -41.637  1.00  0.00      WT1  H
ATOM   1029  H2  TIP3W  76     -64.437 -64.148 -42.720  1.00  0.00      WT1  H
ATOM   1030  OH2 TIP3W  77     -66.955  -5.249 -38.529  1.00  0.00      WT1  O
ATOM   1031  H1  TIP3W  77     -66.501  -4.448 -38.365  1.00  0.00      WT1  H
ATOM   1032  H2  TIP3W  77     -67.917  -5.092 -38.218  1.00  0.00      WT1  H
ATOM   1033  OH2 TIP3W  78     -67.622 -53.745 -17.800  1.00  0.00      WT1  O
ATOM   1034  H1  TIP3W  78     -67.697 -54.727 -17.735  1.00  0.00      WT1  H
ATOM   1035  H2  TIP3W  78     -67.298 -53.527 -16.857  1.00  0.00      WT1  H
ATOM   1036  OH2 TIP3W  79      -4.845 -50.251 -28.010  1.00  0.00      WT1  O
ATOM   1037  H1  TIP3W  79      -4.371 -50.622 -27.265  1.00  0.00      WT1  H
ATOM   1038  H2  TIP3W  79      -4.201 -50.428 -28.686  1.00  0.00      WT1  H
ATOM   1039  OH2 TIP3W  80      -7.861 -53.871 -20.335  1.00  0.00      WT1  O
ATOM   1040  H1  TIP3W  80      -7.596 -53.190 -21.001  1.00  0.00      WT1  H
ATOM   1041  H2  TIP3W  80      -7.452 -53.635 -19.503  1.00  0.00      WT1  H
ATOM   1042  OH2 TIP3W  81     -64.775 -49.748 -10.459  1.00  0.00      WT1  O
ATOM   1043  H1  TIP3W  81     -63.999 -50.179 -10.950  1.00  0.00      WT1  H
ATOM   1044  H2  TIP3W  81     -65.580 -50.096 -10.874  1.00  0.00      WT1  H
ATOM   1045  OH2 TIP3W  82     -10.297 -54.364 -17.393  1.00  0.00      WT1  O
ATOM   1046  H1  TIP3W  82      -9.842 -55.194 -17.409  1.00  0.00      WT1  H
ATOM   1047  H2  TIP3W  82      -9.557 -53.715 -17.379  1.00  0.00      WT1  H
ATOM   1048  OH2 TIP3W  83      -8.075 -45.816 -69.087  1.00  0.00      WT1  O
ATOM   1049  H1  TIP3W  83      -7.199 -45.925 -69.485  1.00  0.00      WT1  H
ATOM   1050  H2  TIP3W  83      -8.164 -44.876 -68.864  1.00  0.00      WT1  H
ATOM   1051  OH2 TIP3W  84     -11.941 -53.969  -6.830  1.00  0.00      WT1  O
ATOM   1052  H1  TIP3W  84     -12.055 -54.846  -7.146  1.00  0.00      WT1  H
ATOM   1053  H2  TIP3W  84     -11.353 -54.104  -6.060  1.00  0.00      WT1  H
ATOM   1054  OH2 TIP3W  85     -61.077  -6.521 -65.734  1.00  0.00      WT1  O
ATOM   1055  H1  TIP3W  85     -61.324  -5.780 -66.245  1.00  0.00      WT1  H
ATOM   1056  H2  TIP3W  85     -60.102  -6.474 -65.871  1.00  0.00      WT1  H
ATOM   1057  OH2 TIP3W  86     -57.111 -40.340 -60.913  1.00  0.00      WT1  O
ATOM   1058  H1  TIP3W  86     -57.422 -40.204 -60.025  1.00  0.00      WT1  H
ATOM   1059  H2  TIP3W  86     -56.236 -40.663 -60.788  1.00  0.00      WT1  H
ATOM   1060  OH2 TIP3W  87     -68.339 -63.319 -68.057  1.00  0.00      WT1  O
ATOM   1061  H1  TIP3W  87     -68.057 -64.261 -68.019  1.00  0.00      WT1  H
ATOM   1062  H2  TIP3W  87     -69.222 -63.401 -68.517  1.00  0.00      WT1  H
ATOM   1063  OH2 TIP3W  88     -65.179 -49.397 -58.761  1.00  0.00      WT1  O
ATOM   1064  H1  TIP3W  88     -64.534 -49.218 -58.037  1.00  0.00      WT1  H
ATOM   1065  H2  TIP3W  88     -64.616 -49.086 -59.544  1.00  0.00      WT1  H
ATOM   1066  OH2 TIP3W  89     -66.706  -4.743 -47.763  1.00  0.00      WT1  O
ATOM   1067  H1  TIP3W  89     -65.980  -4.251 -48.153  1.00  0.00      WT1  H
ATOM   1068  H2  TIP3W  89     -66.994  -4.127 -47.069  1.00  0.00      WT1  H
ATOM   1069  OH2 TIP3W  90     -54.978 -49.145 -57.169  1.00  0.00      WT1  O
ATOM   1070  H1  TIP3W  90     -55.778 -49.191 -56.708  1.00  0.00      WT1  H
ATOM   1071  H2  TIP3W  90     -55.327 -48.943 -58.082  1.00  0.00      WT1  H
ATOM   1072  OH2 TIP3W  91      -5.451 -54.542 -56.305  1.00  0.00      WT1  O
ATOM   1073  H1  TIP3W  91      -5.940 -55.146 -56.904  1.00  0.00      WT1  H
ATOM   1074  H2  TIP3W  91      -6.126 -54.093 -55.722  1.00  0.00      WT1  H
ATOM   1075  OH2 TIP3W  92     -10.855 -45.619 -44.884  1.00  0.00      WT1  O
ATOM   1076  H1  TIP3W  92     -10.016 -45.175 -44.916  1.00  0.00      WT1  H
ATOM   1077  H2  TIP3W  92     -10.828 -46.386 -45.582  1.00  0.00      WT1  H
ATOM   1078  OH2 TIP3W  93     -11.568 -67.372 -49.315  1.00  0.00      WT1  O
ATOM   1079  H1  TIP3W  93     -12.486 -67.456 -48.995  1.00  0.00      WT1  H
ATOM   1080  H2  TIP3W  93     -11.346 -68.256 -49.667  1.00  0.00      WT1  H
ATOM   1081  OH2 TIP3W  94     -68.661 -66.218 -47.186  1.00  0.00      WT1  O
ATOM   1082  H1  TIP3W  94     -69.161 -66.575 -47.913  1.00  0.00      WT1  H
ATOM   1083  H2  TIP3W  94     -68.225 -66.923 -46.862  1.00  0.00      WT1  H
ATOM   1084  OH2 TIP3W  95     -69.515 -54.863 -47.524  1.00  0.00      WT1  O
ATOM   1085  H1  TIP3W  95     -69.356 -54.575 -46.651  1.00  0.00      WT1  H
ATOM   1086  H2  TIP3W  95     -69.688 -54.039 -48.025  1.00  0.00      WT1  H
ATOM   1087  OH2 TIP3W  96     -63.033 -13.229 -34.933  1.00  0.00      WT1  O
ATOM   1088  H1  TIP3W  96     -62.962 -12.676 -35.756  1.00  0.00      WT1  H
ATOM   1089  H2  TIP3W  96     -63.785 -13.828 -35.079  1.00  0.00      WT1  H
ATOM   1090  OH2 TIP3W  97     -56.857 -56.205 -36.521  1.00  0.00      WT1  O
ATOM   1091  H1  TIP3W  97     -57.069 -56.447 -35.644  1.00  0.00      WT1  H
ATOM   1092  H2  TIP3W  97     -56.477 -55.338 -36.481  1.00  0.00      WT1  H
ATOM   1093  OH2 TIP3W  98     -57.579 -49.405 -38.657  1.00  0.00      WT1  O
ATOM   1094  H1  TIP3W  98     -57.670 -49.379 -37.697  1.00  0.00      WT1  H
ATOM   1095  H2  TIP3W  98     -57.719 -48.474 -38.937  1.00  0.00      WT1  H
ATOM   1096  OH2 TIP3W  99     -60.045 -52.367 -28.793  1.00  0.00      WT1  O
ATOM   1097  H1  TIP3W  99     -60.959 -52.139 -28.633  1.00  0.00      WT1  H
ATOM   1098  H2  TIP3W  99     -59.795 -53.037 -28.052  1.00  0.00      WT1  H
ATOM   1099  OH2 TIP3W 100      -7.656 -54.342 -31.695  1.00  0.00      WT1  O
ATOM   1100  H1  TIP3W 100      -7.465 -54.823 -32.534  1.00  0.00      WT1  H
ATOM   1101  H2  TIP3W 100      -8.355 -53.762 -32.067  1.00  0.00      WT1  H
ATOM   1102  OH2 TIP3W 101     -17.056 -52.023 -26.102  1.00  0.00      WT1  O
ATOM   1103  H1  TIP3W 101     -17.057 -52.791 -26.740  1.00  0.00      WT1  H
ATOM   1104  H2  TIP3W 101     -17.793 -52.175 -25.546  1.00  0.00      WT1  H
ATOM   1105  OH2 TIP3W 102     -13.621 -48.462 -11.674  1.00  0.00      WT1  O
ATOM   1106  H1  TIP3W 102     -13.243 -48.974 -12.440  1.00  0.00      WT1  H
ATOM   1107  H2  TIP3W 102     -14.357 -47.995 -12.067  1.00  0.00      WT1  H
ATOM   1108  OH2 TIP3W 103     -66.648 -34.302 -13.065  1.00  0.00      WT1  O
ATOM   1109  H1  TIP3W 103     -66.449 -34.263 -12.118  1.00  0.00      WT1  H
ATOM   1110  H2  TIP3W 103     -66.732 -35.270 -13.243  1.00  0.00      WT1  H
ATOM   1111  OH2 TIP3W 104     -62.758 -43.180 -13.715  1.00  0.00      WT1  O
ATOM   1112  H1  TIP3W 104     -62.991 -43.948 -14.255  1.00  0.00      WT1  H
ATOM   1113  H2  TIP3W 104     -63.177 -42.451 -14.278  1.00  0.00      WT1  H
ATOM   1114  OH2 TIP3W 105     -64.510 -50.785  -4.843  1.00  0.00      WT1  O
ATOM   1115  H1  TIP3W 105     -64.779 -49.936  -4.525  1.00  0.00      WT1  H
ATOM   1116  H2  TIP3W 105     -65.306 -51.083  -5.304  1.00  0.00      WT1  H
ATOM   1117  OH2 TIP3W 106     -10.248 -51.784 -15.803  1.00  0.00      WT1  O
ATOM   1118  H1  TIP3W 106     -10.328 -52.793 -15.849  1.00  0.00      WT1  H
ATOM   1119  H2  TIP3W 106     -11.173 -51.491 -16.024  1.00  0.00      WT1  H
ATOM   1120  OH2 TIP3W 107      -8.908 -64.214 -60.725  1.00  0.00      WT1  O
ATOM   1121  H1  TIP3W 107      -8.285 -64.175 -59.949  1.00  0.00      WT1  H
ATOM   1122  H2  TIP3W 107      -8.712 -63.442 -61.315  1.00  0.00      WT1  H
ATOM   1123  OH2 TIP3W 108     -64.392 -46.082 -57.041  1.00  0.00      WT1  O
ATOM   1124  H1  TIP3W 108     -65.160 -46.378 -57.455  1.00  0.00      WT1  H
ATOM   1125  H2  TIP3W 108     -63.963 -45.664 -57.792  1.00  0.00      WT1  H
ATOM   1126  OH2 TIP3W 109      -9.079 -60.067 -62.271  1.00  0.00      WT1  O
ATOM   1127  H1  TIP3W 109      -8.185 -59.751 -62.429  1.00  0.00      WT1  H
ATOM   1128  H2  TIP3W 109      -9.545 -59.220 -62.372  1.00  0.00      WT1  H
ATOM   1129  OH2 TIP3W 110     -16.684 -49.285 -48.427  1.00  0.00      WT1  O
ATOM   1130  H1  TIP3W 110     -15.858 -49.504 -47.886  1.00  0.00      WT1  H
ATOM   1131  H2  TIP3W 110     -17.385 -49.034 -47.774  1.00  0.00      WT1  H
ATOM   1132  OH2 TIP3W 111     -59.574 -62.396 -67.596  1.00  0.00      WT1  O
ATOM   1133  H1  TIP3W 111     -59.239 -61.599 -68.006  1.00  0.00      WT1  H
ATOM   1134  H2  TIP3W 111     -59.752 -62.111 -66.692  1.00  0.00      WT1  H
ATOM   1135  OH2 TIP3W 112     -61.431 -44.316 -57.789  1.00  0.00      WT1  O
ATOM   1136  H1  TIP3W 112     -60.877 -44.458 -56.985  1.00  0.00      WT1  H
ATOM   1137  H2  TIP3W 112     -61.195 -43.405 -58.073  1.00  0.00      WT1  H
ATOM   1138  OH2 TIP3W 113     -65.731 -47.248 -53.735  1.00  0.00      WT1  O
ATOM   1139  H1  TIP3W 113     -65.851 -46.320 -54.112  1.00  0.00      WT1  H
ATOM   1140  H2  TIP3W 113     -64.939 -47.204 -53.224  1.00  0.00      WT1  H
ATOM   1141  OH2 TIP3W 114      -8.313 -52.857 -48.312  1.00  0.00      WT1  O
ATOM   1142  H1  TIP3W 114      -9.078 -53.366 -48.627  1.00  0.00      WT1  H
ATOM   1143  H2  TIP3W 114      -7.673 -53.554 -48.187  1.00  0.00      WT1  H
ATOM   1144  OH2 TIP3W 115     -66.401 -56.311 -46.417  1.00  0.00      WT1  O
ATOM   1145  H1  TIP3W 115     -66.570 -57.124 -45.938  1.00  0.00      WT1  H
ATOM   1146  H2  TIP3W 115     -65.439 -56.231 -46.339  1.00  0.00      WT1  H
ATOM   1147  OH2 TIP3W 116     -50.048 -68.039 -43.836  1.00  0.00      WT1  O
ATOM   1148  H1  TIP3W 116     -49.586 -68.921 -43.921  1.00  0.00      WT1  H
ATOM   1149  H2  TIP3W 116     -49.333 -67.347 -43.987  1.00  0.00      WT1  H
ATOM   1150  OH2 TIP3W 117     -17.146 -54.426 -45.967  1.00  0.00      WT1  O
ATOM   1151  H1  TIP3W 117     -17.651 -54.275 -45.145  1.00  0.00      WT1  H
ATOM   1152  H2  TIP3W 117     -17.837 -54.761 -46.609  1.00  0.00      WT1  H
ATOM   1153  OH2 TIP3W 118     -10.985 -49.484 -35.358  1.00  0.00      WT1  O
ATOM   1154  H1  TIP3W 118     -10.809 -49.441 -36.260  1.00  0.00      WT1  H
ATOM   1155  H2  TIP3W 118     -10.577 -48.672 -35.055  1.00  0.00      WT1  H
ATOM   1156  OH2 TIP3W 119      -7.880 -46.797 -32.378  1.00  0.00      WT1  O
ATOM   1157  H1  TIP3W 119      -7.303 -46.195 -32.919  1.00  0.00      WT1  H
ATOM   1158  H2  TIP3W 119      -7.290 -47.231 -31.806  1.00  0.00      WT1  H
ATOM   1159  OH2 TIP3W 120     -16.051 -59.695 -22.859  1.00  0.00      WT1  O
ATOM   1160  H1  TIP3W 120     -15.100 -59.964 -22.704  1.00  0.00      WT1  H
ATOM   1161  H2  TIP3W 120     -16.547 -60.271 -22.235  1.00  0.00      WT1  H
ATOM   1162  OH2 TIP3W 121     -12.790 -55.987 -13.810  1.00  0.00      WT1  O
ATOM   1163  H1  TIP3W 121     -13.512 -55.420 -13.651  1.00  0.00      WT1  H
ATOM   1164  H2  TIP3W 121     -12.713 -56.027 -14.759  1.00  0.00      WT1  H
ATOM   1165  OH2 TIP3W 122     -65.922 -49.196 -19.734  1.00  0.00      WT1  O
ATOM   1166  H1  TIP3W 122     -65.498 -48.891 -18.939  1.00  0.00      WT1  H
ATOM   1167  H2  TIP3W 122     -66.607 -49.911 -19.402  1.00  0.00      WT1  H
ATOM   1168  OH2 TIP3W 123     -46.483 -58.961 -27.216  1.00  0.00      WT1  O
ATOM   1169  H1  TIP3W 123     -47.313 -59.428 -27.106  1.00  0.00      WT1  H
ATOM   1170  H2  TIP3W 123     -45.990 -59.494 -26.639  1.00  0.00      WT1  H
ATOM   1171  OH2 TIP3W 124     -55.987 -58.325 -11.362  1.00  0.00      WT1  O
ATOM   1172  H1  TIP3W 124     -55.250 -58.956 -11.225  1.00  0.00      WT1  H
ATOM   1173  H2  TIP3W 124     -56.747 -58.943 -11.305  1.00  0.00      WT1  H
ATOM   1174  OH2 TIP3W 125     -47.428 -63.758 -66.522  1.00  0.00      WT1  O
ATOM   1175  H1  TIP3W 125     -48.295 -64.155 -66.170  1.00  0.00      WT1  H
ATOM   1176  H2  TIP3W 125     -47.049 -64.341 -67.142  1.00  0.00      WT1  H
ATOM   1177  OH2 TIP3W 126     -56.857 -56.692  -7.576  1.00  0.00      WT1  O
ATOM   1178  H1  TIP3W 126     -56.130 -55.962  -7.687  1.00  0.00      WT1  H
ATOM   1179  H2  TIP3W 126     -57.260 -56.725  -8.479  1.00  0.00      WT1  H
ATOM   1180  OH2 TIP3W 127     -56.815 -52.393  -6.876  1.00  0.00      WT1  O
ATOM   1181  H1  TIP3W 127     -56.263 -52.345  -7.710  1.00  0.00      WT1  H
ATOM   1182  H2  TIP3W 127     -57.670 -52.704  -7.235  1.00  0.00      WT1  H
ATOM   1183  OH2 TIP3W 128     -66.982 -44.216  -6.309  1.00  0.00      WT1  O
ATOM   1184  H1  TIP3W 128     -67.910 -43.878  -6.249  1.00  0.00      WT1  H
ATOM   1185  H2  TIP3W 128     -66.520 -43.461  -6.092  1.00  0.00      WT1  H
ATOM   1186  OH2 TIP3W 129     -62.218 -41.654 -49.359  1.00  0.00      WT1  O
ATOM   1187  H1  TIP3W 129     -61.345 -41.766 -48.886  1.00  0.00      WT1  H
ATOM   1188  H2  TIP3W 129     -62.331 -40.705 -49.556  1.00  0.00      WT1  H
ATOM   1189  OH2 TIP3W 130     -59.074 -64.635 -68.982  1.00  0.00      WT1  O
ATOM   1190  H1  TIP3W 130     -58.862 -65.231 -68.246  1.00  0.00      WT1  H
ATOM   1191  H2  TIP3W 130     -59.343 -63.788 -68.507  1.00  0.00      WT1  H
ATOM   1192  OH2 TIP3W 131     -31.320 -45.355 -44.244  1.00  0.00      WT1  O
ATOM   1193  H1  TIP3W 131     -31.379 -44.616 -44.865  1.00  0.00      WT1  H
ATOM   1194  H2  TIP3W 131     -30.940 -45.026 -43.420  1.00  0.00      WT1  H
ATOM   1195  OH2 TIP3W 132      -4.863 -45.043 -57.540  1.00  0.00      WT1  O
ATOM   1196  H1  TIP3W 132      -4.459 -44.910 -58.404  1.00  0.00      WT1  H
ATOM   1197  H2  TIP3W 132      -5.684 -45.526 -57.800  1.00  0.00      WT1  H
ATOM   1198  OH2 TIP3W 133     -61.353 -65.686 -50.722  1.00  0.00      WT1  O
ATOM   1199  H1  TIP3W 133     -62.036 -66.389 -50.674  1.00  0.00      WT1  H
ATOM   1200  H2  TIP3W 133     -61.957 -64.936 -50.847  1.00  0.00      WT1  H
ATOM   1201  OH2 TIP3W 134     -61.619 -52.681 -46.725  1.00  0.00      WT1  O
ATOM   1202  H1  TIP3W 134     -62.484 -52.660 -46.305  1.00  0.00      WT1  H
ATOM   1203  H2  TIP3W 134     -61.569 -51.737 -46.991  1.00  0.00      WT1  H
ATOM   1204  OH2 TIP3W 135     -65.658 -58.612 -44.729  1.00  0.00      WT1  O
ATOM   1205  H1  TIP3W 135     -65.158 -59.303 -44.322  1.00  0.00      WT1  H
ATOM   1206  H2  TIP3W 135     -65.097 -57.852 -44.422  1.00  0.00      WT1  H
ATOM   1207  OH2 TIP3W 136      -8.276 -47.362 -38.439  1.00  0.00      WT1  O
ATOM   1208  H1  TIP3W 136      -7.965 -48.215 -38.163  1.00  0.00      WT1  H
ATOM   1209  H2  TIP3W 136      -8.246 -47.447 -39.506  1.00  0.00      WT1  H
ATOM   1210  OH2 TIP3W 137     -68.330 -54.325 -40.834  1.00  0.00      WT1  O
ATOM   1211  H1  TIP3W 137     -67.880 -54.050 -40.026  1.00  0.00      WT1  H
ATOM   1212  H2  TIP3W 137     -69.237 -54.483 -40.532  1.00  0.00      WT1  H
ATOM   1213  OH2 TIP3W 138     -21.948 -58.429 -20.268  1.00  0.00      WT1  O
ATOM   1214  H1  TIP3W 138     -21.401 -59.059 -19.768  1.00  0.00      WT1  H
ATOM   1215  H2  TIP3W 138     -22.831 -58.591 -19.904  1.00  0.00      WT1  H
ATOM   1216  OH2 TIP3W 139      -9.134 -51.598 -34.127  1.00  0.00      WT1  O
ATOM   1217  H1  TIP3W 139      -9.758 -51.140 -34.657  1.00  0.00      WT1  H
ATOM   1218  H2  TIP3W 139      -9.732 -51.974 -33.361  1.00  0.00      WT1  H
ATOM   1219  OH2 TIP3W 140     -10.476 -51.944 -27.576  1.00  0.00      WT1  O
ATOM   1220  H1  TIP3W 140     -10.094 -51.949 -28.444  1.00  0.00      WT1  H
ATOM   1221  H2  TIP3W 140      -9.721 -51.911 -26.963  1.00  0.00      WT1  H
ATOM   1222  OH2 TIP3W 141     -61.029 -57.940  -5.545  1.00  0.00      WT1  O
ATOM   1223  H1  TIP3W 141     -60.139 -58.080  -5.184  1.00  0.00      WT1  H
ATOM   1224  H2  TIP3W 141     -61.479 -58.821  -5.471  1.00  0.00      WT1  H
ATOM   1225  OH2 TIP3W 142     -16.209 -57.900 -35.537  1.00  0.00      WT1  O
ATOM   1226  H1  TIP3W 142     -16.201 -58.220 -36.497  1.00  0.00      WT1  H
ATOM   1227  H2  TIP3W 142     -16.917 -57.237 -35.538  1.00  0.00      WT1  H
ATOM   1228  OH2 TIP3W 143     -16.542 -66.781 -20.272  1.00  0.00      WT1  O
ATOM   1229  H1  TIP3W 143     -17.375 -66.212 -20.285  1.00  0.00      WT1  H
ATOM   1230  H2  TIP3W 143     -16.006 -66.489 -21.035  1.00  0.00      WT1  H
ATOM   1231  OH2 TIP3W 144      -4.772 -49.597 -62.720  1.00  0.00      WT1  O
ATOM   1232  H1  TIP3W 144      -5.119 -48.677 -62.857  1.00  0.00      WT1  H
ATOM   1233  H2  TIP3W 144      -4.320 -49.772 -63.541  1.00  0.00      WT1  H
ATOM   1234  OH2 TIP3W 145     -53.530 -41.911 -67.819  1.00  0.00      WT1  O
ATOM   1235  H1  TIP3W 145     -53.146 -42.770 -67.501  1.00  0.00      WT1  H
ATOM   1236  H2  TIP3W 145     -54.467 -42.144 -67.912  1.00  0.00      WT1  H
ATOM   1237  OH2 TIP3W 146     -61.624 -37.086 -61.264  1.00  0.00      WT1  O
ATOM   1238  H1  TIP3W 146     -60.900 -37.717 -61.266  1.00  0.00      WT1  H
ATOM   1239  H2  TIP3W 146     -61.193 -36.205 -61.432  1.00  0.00      WT1  H
ATOM   1240  OH2 TIP3W 147     -62.318 -53.535  -8.933  1.00  0.00      WT1  O
ATOM   1241  H1  TIP3W 147     -63.266 -53.379  -8.917  1.00  0.00      WT1  H
ATOM   1242  H2  TIP3W 147     -62.018 -53.031  -8.116  1.00  0.00      WT1  H
ATOM   1243  OH2 TIP3W 148     -63.979 -62.516 -12.891  1.00  0.00      WT1  O
ATOM   1244  H1  TIP3W 148     -64.335 -62.038 -12.122  1.00  0.00      WT1  H
ATOM   1245  H2  TIP3W 148     -63.843 -61.892 -13.530  1.00  0.00      WT1  H
ATOM   1246  OH2 TIP3W 149     -69.198 -44.916 -64.477  1.00  0.00      WT1  O
ATOM   1247  H1  TIP3W 149     -69.421 -43.935 -64.495  1.00  0.00      WT1  H
ATOM   1248  H2  TIP3W 149     -68.205 -44.837 -64.555  1.00  0.00      WT1  H
ATOM   1249  OH2 TIP3W 150     -65.701 -52.226 -62.831  1.00  0.00      WT1  O
ATOM   1250  H1  TIP3W 150     -66.697 -52.197 -62.678  1.00  0.00      WT1  H
ATOM   1251  H2  TIP3W 150     -65.467 -51.245 -63.076  1.00  0.00      WT1  H
ATOM   1252  OH2 TIP3W 151      -4.865 -57.721 -54.000  1.00  0.00      WT1  O
ATOM   1253  H1  TIP3W 151      -5.343 -58.599 -54.046  1.00  0.00      WT1  H
ATOM   1254  H2  TIP3W 151      -4.792 -57.383 -54.945  1.00  0.00      WT1  H
ATOM   1255  OH2 TIP3W 152     -61.108 -57.023 -64.679  1.00  0.00      WT1  O
ATOM   1256  H1  TIP3W 152     -61.881 -57.522 -64.557  1.00  0.00      WT1  H
ATOM   1257  H2  TIP3W 152     -60.658 -57.443 -65.464  1.00  0.00      WT1  H
ATOM   1258  OH2 TIP3W 153     -67.292 -49.031 -45.496  1.00  0.00      WT1  O
ATOM   1259  H1  TIP3W 153     -67.411 -49.055 -46.444  1.00  0.00      WT1  H
ATOM   1260  H2  TIP3W 153     -66.877 -48.165 -45.451  1.00  0.00      WT1  H
ATOM   1261  OH2 TIP3W 154      -6.303 -48.465 -68.185  1.00  0.00      WT1  O
ATOM   1262  H1  TIP3W 154      -5.734 -49.133 -68.497  1.00  0.00      WT1  H
ATOM   1263  H2  TIP3W 154      -7.177 -48.829 -68.356  1.00  0.00      WT1  H
ATOM   1264  OH2 TIP3W 155     -67.572 -57.269 -39.513  1.00  0.00      WT1  O
ATOM   1265  H1  TIP3W 155     -67.281 -57.927 -40.170  1.00  0.00      WT1  H
ATOM   1266  H2  TIP3W 155     -67.418 -56.458 -39.992  1.00  0.00      WT1  H
ATOM   1267  OH2 TIP3W 156     -58.719 -38.414 -45.774  1.00  0.00      WT1  O
ATOM   1268  H1  TIP3W 156     -58.853 -39.362 -45.952  1.00  0.00      WT1  H
ATOM   1269  H2  TIP3W 156     -57.869 -38.439 -45.298  1.00  0.00      WT1  H
ATOM   1270  OH2 TIP3W 157      -8.295 -44.287 -38.771  1.00  0.00      WT1  O
ATOM   1271  H1  TIP3W 157      -8.953 -44.348 -39.486  1.00  0.00      WT1  H
ATOM   1272  H2  TIP3W 157      -8.505 -45.092 -38.233  1.00  0.00      WT1  H
ATOM   1273  OH2 TIP3W 158     -17.976 -40.452 -35.376  1.00  0.00      WT1  O
ATOM   1274  H1  TIP3W 158     -18.209 -40.707 -36.230  1.00  0.00      WT1  H
ATOM   1275  H2  TIP3W 158     -18.350 -39.531 -35.383  1.00  0.00      WT1  H
ATOM   1276  OH2 TIP3W 159     -11.958 -50.127 -24.717  1.00  0.00      WT1  O
ATOM   1277  H1  TIP3W 159     -12.373 -49.272 -24.882  1.00  0.00      WT1  H
ATOM   1278  H2  TIP3W 159     -12.598 -50.684 -25.059  1.00  0.00      WT1  H
ATOM   1279  OH2 TIP3W 160     -24.786 -45.226 -21.940  1.00  0.00      WT1  O
ATOM   1280  H1  TIP3W 160     -24.683 -44.352 -21.489  1.00  0.00      WT1  H
ATOM   1281  H2  TIP3W 160     -23.846 -45.554 -21.814  1.00  0.00      WT1  H
ATOM   1282  OH2 TIP3W 161      -8.806 -56.026 -29.953  1.00  0.00      WT1  O
ATOM   1283  H1  TIP3W 161      -8.607 -56.822 -30.486  1.00  0.00      WT1  H
ATOM   1284  H2  TIP3W 161      -8.246 -55.366 -30.407  1.00  0.00      WT1  H
ATOM   1285  OH2 TIP3W 162     -56.227 -52.404 -22.886  1.00  0.00      WT1  O
ATOM   1286  H1  TIP3W 162     -57.171 -52.276 -22.776  1.00  0.00      WT1  H
ATOM   1287  H2  TIP3W 162     -55.957 -52.852 -22.025  1.00  0.00      WT1  H
ATOM   1288  OH2 TIP3W 163     -59.308 -34.149 -26.856  1.00  0.00      WT1  O
ATOM   1289  H1  TIP3W 163     -59.211 -34.399 -27.763  1.00  0.00      WT1  H
ATOM   1290  H2  TIP3W 163     -59.297 -34.967 -26.357  1.00  0.00      WT1  H
ATOM   1291  OH2 TIP3W 164      -7.348 -41.695 -30.678  1.00  0.00      WT1  O
ATOM   1292  H1  TIP3W 164      -7.119 -40.924 -31.156  1.00  0.00      WT1  H
ATOM   1293  H2  TIP3W 164      -7.608 -41.447 -29.762  1.00  0.00      WT1  H
ATOM   1294  OH2 TIP3W 165     -66.507 -61.992 -16.192  1.00  0.00      WT1  O
ATOM   1295  H1  TIP3W 165     -65.561 -61.657 -16.319  1.00  0.00      WT1  H
ATOM   1296  H2  TIP3W 165     -67.058 -61.259 -16.541  1.00  0.00      WT1  H
ATOM   1297  OH2 TIP3W 166     -24.065 -51.287 -13.100  1.00  0.00      WT1  O
ATOM   1298  H1  TIP3W 166     -25.022 -51.537 -12.997  1.00  0.00      WT1  H
ATOM   1299  H2  TIP3W 166     -24.168 -50.348 -13.278  1.00  0.00      WT1  H
ATOM   1300  OH2 TIP3W 167     -67.826 -51.532 -67.788  1.00  0.00      WT1  O
ATOM   1301  H1  TIP3W 167     -67.368 -52.372 -67.797  1.00  0.00      WT1  H
ATOM   1302  H2  TIP3W 167     -67.069 -50.880 -67.719  1.00  0.00      WT1  H
ATOM   1303  OH2 TIP3W 168     -56.487 -31.028  -5.877  1.00  0.00      WT1  O
ATOM   1304  H1  TIP3W 168     -56.557 -31.872  -6.397  1.00  0.00      WT1  H
ATOM   1305  H2  TIP3W 168     -55.685 -30.698  -6.257  1.00  0.00      WT1  H
ATOM   1306  OH2 TIP3W 169     -62.110 -43.192 -10.926  1.00  0.00      WT1  O
ATOM   1307  H1  TIP3W 169     -61.307 -42.689 -10.712  1.00  0.00      WT1  H
ATOM   1308  H2  TIP3W 169     -62.171 -43.221 -11.881  1.00  0.00      WT1  H
ATOM   1309  OH2 TIP3W 170     -15.644 -31.596 -55.694  1.00  0.00      WT1  O
ATOM   1310  H1  TIP3W 170     -16.477 -32.131 -55.470  1.00  0.00      WT1  H
ATOM   1311  H2  TIP3W 170     -14.953 -32.141 -55.346  1.00  0.00      WT1  H
ATOM   1312  OH2 TIP3W 171      -5.393 -43.760 -54.030  1.00  0.00      WT1  O
ATOM   1313  H1  TIP3W 171      -5.085 -44.558 -53.512  1.00  0.00      WT1  H
ATOM   1314  H2  TIP3W 171      -6.320 -44.004 -54.267  1.00  0.00      WT1  H
ATOM   1315  OH2 TIP3W 172     -56.725 -37.928  -5.990  1.00  0.00      WT1  O
ATOM   1316  H1  TIP3W 172     -57.071 -37.015  -5.803  1.00  0.00      WT1  H
ATOM   1317  H2  TIP3W 172     -55.894 -37.872  -5.537  1.00  0.00      WT1  H
ATOM   1318  OH2 TIP3W 173      -8.976 -33.870 -52.943  1.00  0.00      WT1  O
ATOM   1319  H1  TIP3W 173      -9.517 -33.779 -52.115  1.00  0.00      WT1  H
ATOM   1320  H2  TIP3W 173      -9.118 -33.084 -53.476  1.00  0.00      WT1  H
ATOM   1321  OH2 TIP3W 174     -68.188 -29.372 -65.506  1.00  0.00      WT1  O
ATOM   1322  H1  TIP3W 174     -67.771 -28.459 -65.606  1.00  0.00      WT1  H
ATOM   1323  H2  TIP3W 174     -68.296 -29.483 -64.564  1.00  0.00      WT1  H
ATOM   1324  OH2 TIP3W 176     -17.472 -46.883 -35.594  1.00  0.00      WT1  O
ATOM   1325  H1  TIP3W 176     -17.956 -47.694 -35.299  1.00  0.00      WT1  H
ATOM   1326  H2  TIP3W 176     -18.143 -46.192 -35.480  1.00  0.00      WT1  H
ATOM   1327  OH2 TIP3W 177     -64.952 -60.954 -33.422  1.00  0.00      WT1  O
ATOM   1328  H1  TIP3W 177     -64.936 -60.111 -32.941  1.00  0.00      WT1  H
ATOM   1329  H2  TIP3W 177     -65.378 -60.776 -34.257  1.00  0.00      WT1  H
ATOM   1330  OH2 TIP3W 178     -65.182 -33.142 -52.213  1.00  0.00      WT1  O
ATOM   1331  H1  TIP3W 178     -65.854 -33.780 -52.533  1.00  0.00      WT1  H
ATOM   1332  H2  TIP3W 178     -65.016 -33.400 -51.315  1.00  0.00      WT1  H
ATOM   1333  OH2 TIP3W 179     -60.414 -34.695 -33.737  1.00  0.00      WT1  O
ATOM   1334  H1  TIP3W 179     -60.047 -34.174 -32.991  1.00  0.00      WT1  H
ATOM   1335  H2  TIP3W 179     -59.737 -34.489 -34.469  1.00  0.00      WT1  H
ATOM   1336  OH2 TIP3W 180     -57.610 -42.693 -32.640  1.00  0.00      WT1  O
ATOM   1337  H1  TIP3W 180     -58.155 -41.887 -32.707  1.00  0.00      WT1  H
ATOM   1338  H2  TIP3W 180     -57.955 -43.080 -31.825  1.00  0.00      WT1  H
ATOM   1339  OH2 TIP3W 181      -7.212 -32.542 -27.201  1.00  0.00      WT1  O
ATOM   1340  H1  TIP3W 181      -8.050 -32.800 -26.737  1.00  0.00      WT1  H
ATOM   1341  H2  TIP3W 181      -7.464 -32.177 -28.024  1.00  0.00      WT1  H
ATOM   1342  OH2 TIP3W 182      -9.077 -44.820 -26.498  1.00  0.00      WT1  O
ATOM   1343  H1  TIP3W 182      -9.311 -44.968 -25.604  1.00  0.00      WT1  H
ATOM   1344  H2  TIP3W 182      -9.231 -45.665 -26.952  1.00  0.00      WT1  H
ATOM   1345  OH2 TIP3W 183     -10.427 -47.069 -33.466  1.00  0.00      WT1  O
ATOM   1346  H1  TIP3W 183      -9.427 -46.959 -33.318  1.00  0.00      WT1  H
ATOM   1347  H2  TIP3W 183     -10.427 -47.124 -34.468  1.00  0.00      WT1  H
ATOM   1348  OH2 TIP3W 184      -8.572 -45.615 -19.760  1.00  0.00      WT1  O
ATOM   1349  H1  TIP3W 184      -8.131 -46.244 -19.198  1.00  0.00      WT1  H
ATOM   1350  H2  TIP3W 184      -8.850 -44.903 -19.157  1.00  0.00      WT1  H
ATOM   1351  OH2 TIP3W 185     -14.302 -36.174 -23.495  1.00  0.00      WT1  O
ATOM   1352  H1  TIP3W 185     -13.672 -36.596 -24.078  1.00  0.00      WT1  H
ATOM   1353  H2  TIP3W 185     -14.784 -36.974 -23.072  1.00  0.00      WT1  H
ATOM   1354  OH2 TIP3W 186     -30.085 -50.966 -16.507  1.00  0.00      WT1  O
ATOM   1355  H1  TIP3W 186     -30.324 -50.985 -17.463  1.00  0.00      WT1  H
ATOM   1356  H2  TIP3W 186     -30.967 -51.101 -16.115  1.00  0.00      WT1  H
ATOM   1357  OH2 TIP3W 187      -7.251 -52.229  -9.506  1.00  0.00      WT1  O
ATOM   1358  H1  TIP3W 187      -7.575 -51.693  -8.809  1.00  0.00      WT1  H
ATOM   1359  H2  TIP3W 187      -7.964 -52.957  -9.615  1.00  0.00      WT1  H
ATOM   1360  OH2 TIP3W 188     -15.075 -48.980 -14.736  1.00  0.00      WT1  O
ATOM   1361  H1  TIP3W 188     -15.495 -48.313 -14.216  1.00  0.00      WT1  H
ATOM   1362  H2  TIP3W 188     -15.432 -49.812 -14.359  1.00  0.00      WT1  H
ATOM   1363  OH2 TIP3W 190     -60.666 -26.694 -63.997  1.00  0.00      WT1  O
ATOM   1364  H1  TIP3W 190     -60.145 -27.306 -64.579  1.00  0.00      WT1  H
ATOM   1365  H2  TIP3W 190     -61.330 -26.407 -64.635  1.00  0.00      WT1  H
ATOM   1366  OH2 TIP3W 191     -68.669 -33.858 -67.299  1.00  0.00      WT1  O
ATOM   1367  H1  TIP3W 191     -69.635 -33.869 -67.037  1.00  0.00      WT1  H
ATOM   1368  H2  TIP3W 191     -68.328 -34.716 -66.967  1.00  0.00      WT1  H
ATOM   1369  OH2 TIP3W 192     -14.576 -45.747 -57.341  1.00  0.00      WT1  O
ATOM   1370  H1  TIP3W 192     -13.882 -45.261 -56.831  1.00  0.00      WT1  H
ATOM   1371  H2  TIP3W 192     -14.978 -45.086 -57.911  1.00  0.00      WT1  H
ATOM   1372  OH2 TIP3W 193     -14.756 -39.499 -52.757  1.00  0.00      WT1  O
ATOM   1373  H1  TIP3W 193     -14.775 -38.955 -53.569  1.00  0.00      WT1  H
ATOM   1374  H2  TIP3W 193     -13.862 -39.321 -52.475  1.00  0.00      WT1  H
ATOM   1375  OH2 TIP3W 195     -67.084 -38.087 -61.022  1.00  0.00      WT1  O
ATOM   1376  H1  TIP3W 195     -66.227 -37.613 -60.984  1.00  0.00      WT1  H
ATOM   1377  H2  TIP3W 195     -67.775 -37.421 -60.972  1.00  0.00      WT1  H
ATOM   1378  OH2 TIP3W 196     -67.140 -29.022 -58.045  1.00  0.00      WT1  O
ATOM   1379  H1  TIP3W 196     -67.631 -28.687 -57.248  1.00  0.00      WT1  H
ATOM   1380  H2  TIP3W 196     -67.599 -28.626 -58.799  1.00  0.00      WT1  H
ATOM   1381  OH2 TIP3W 197     -51.130 -48.540 -41.029  1.00  0.00      WT1  O
ATOM   1382  H1  TIP3W 197     -52.097 -48.712 -41.279  1.00  0.00      WT1  H
ATOM   1383  H2  TIP3W 197     -50.926 -49.309 -40.409  1.00  0.00      WT1  H
ATOM   1384  OH2 TIP3W 198     -63.921 -36.644 -44.403  1.00  0.00      WT1  O
ATOM   1385  H1  TIP3W 198     -63.517 -36.063 -43.735  1.00  0.00      WT1  H
ATOM   1386  H2  TIP3W 198     -64.818 -36.209 -44.504  1.00  0.00      WT1  H
ATOM   1387  OH2 TIP3W 199     -10.687 -31.200 -50.063  1.00  0.00      WT1  O
ATOM   1388  H1  TIP3W 199     -10.513 -30.587 -49.304  1.00  0.00      WT1  H
ATOM   1389  H2  TIP3W 199     -11.620 -31.041 -50.254  1.00  0.00      WT1  H
ATOM   1390  OH2 TIP3W 200     -59.306 -53.223  -7.969  1.00  0.00      WT1  O
ATOM   1391  H1  TIP3W 200     -59.755 -52.750  -7.202  1.00  0.00      WT1  H
ATOM   1392  H2  TIP3W 200     -59.547 -54.118  -7.755  1.00  0.00      WT1  H
ATOM   1393  OH2 TIP3W 201     -66.478 -40.306 -42.725  1.00  0.00      WT1  O
ATOM   1394  H1  TIP3W 201     -67.021 -40.761 -41.965  1.00  0.00      WT1  H
ATOM   1395  H2  TIP3W 201     -67.110 -39.750 -43.113  1.00  0.00      WT1  H
ATOM   1396  OH2 TIP3W 202     -54.656 -35.262 -37.269  1.00  0.00      WT1  O
ATOM   1397  H1  TIP3W 202     -54.474 -34.455 -36.840  1.00  0.00      WT1  H
ATOM   1398  H2  TIP3W 202     -55.087 -34.975 -38.116  1.00  0.00      WT1  H
ATOM   1399  OH2 TIP3W 203     -13.057 -40.122 -33.005  1.00  0.00      WT1  O
ATOM   1400  H1  TIP3W 203     -13.786 -39.993 -33.664  1.00  0.00      WT1  H
ATOM   1401  H2  TIP3W 203     -13.328 -40.947 -32.503  1.00  0.00      WT1  H
ATOM   1402  OH2 TIP3W 204      -9.378 -45.616 -29.426  1.00  0.00      WT1  O
ATOM   1403  H1  TIP3W 204      -9.225 -46.563 -29.228  1.00  0.00      WT1  H
ATOM   1404  H2  TIP3W 204     -10.251 -45.669 -29.913  1.00  0.00      WT1  H
ATOM   1405  OH2 TIP3W 205     -65.562 -30.694 -23.812  1.00  0.00      WT1  O
ATOM   1406  H1  TIP3W 205     -66.168 -31.245 -23.286  1.00  0.00      WT1  H
ATOM   1407  H2  TIP3W 205     -65.212 -31.337 -24.446  1.00  0.00      WT1  H
ATOM   1408  OH2 TIP3W 206     -59.575 -28.004 -21.086  1.00  0.00      WT1  O
ATOM   1409  H1  TIP3W 206     -59.572 -29.002 -21.245  1.00  0.00      WT1  H
ATOM   1410  H2  TIP3W 206     -58.805 -27.825 -20.564  1.00  0.00      WT1  H
ATOM   1411  OH2 TIP3W 207     -63.897 -22.734 -13.538  1.00  0.00      WT1  O
ATOM   1412  H1  TIP3W 207     -63.520 -22.035 -12.912  1.00  0.00      WT1  H
ATOM   1413  H2  TIP3W 207     -64.046 -23.490 -12.927  1.00  0.00      WT1  H
ATOM   1414  OH2 TIP3W 208     -18.569 -28.071 -22.458  1.00  0.00      WT1  O
ATOM   1415  H1  TIP3W 208     -17.728 -28.156 -22.038  1.00  0.00      WT1  H
ATOM   1416  H2  TIP3W 208     -18.605 -28.933 -22.998  1.00  0.00      WT1  H
ATOM   1417  OH2 TIP3W 209      -8.541 -23.274  -7.593  1.00  0.00      WT1  O
ATOM   1418  H1  TIP3W 209      -7.937 -23.977  -7.960  1.00  0.00      WT1  H
ATOM   1419  H2  TIP3W 209      -8.106 -22.449  -7.831  1.00  0.00      WT1  H
ATOM   1420  OH2 TIP3W 210     -58.041 -42.595  -4.938  1.00  0.00      WT1  O
ATOM   1421  H1  TIP3W 210     -58.465 -42.820  -4.123  1.00  0.00      WT1  H
ATOM   1422  H2  TIP3W 210     -57.521 -41.786  -4.641  1.00  0.00      WT1  H
ATOM   1423  OH2 TIP3W 211     -13.801 -33.310 -14.920  1.00  0.00      WT1  O
ATOM   1424  H1  TIP3W 211     -13.238 -33.707 -14.180  1.00  0.00      WT1  H
ATOM   1425  H2  TIP3W 211     -13.394 -32.409 -15.052  1.00  0.00      WT1  H
ATOM   1426  OH2 TIP3W 212     -60.936 -39.554 -52.304  1.00  0.00      WT1  O
ATOM   1427  H1  TIP3W 212     -60.104 -39.808 -51.919  1.00  0.00      WT1  H
ATOM   1428  H2  TIP3W 212     -61.502 -39.369 -51.509  1.00  0.00      WT1  H
ATOM   1429  OH2 TIP3W 213     -69.601 -27.268  -7.997  1.00  0.00      WT1  O
ATOM   1430  H1  TIP3W 213     -69.681 -28.209  -7.739  1.00  0.00      WT1  H
ATOM   1431  H2  TIP3W 213     -69.608 -27.287  -8.944  1.00  0.00      WT1  H
ATOM   1432  OH2 TIP3W 214      -5.486 -33.376 -53.710  1.00  0.00      WT1  O
ATOM   1433  H1  TIP3W 214      -5.860 -32.456 -53.736  1.00  0.00      WT1  H
ATOM   1434  H2  TIP3W 214      -4.672 -33.259 -54.203  1.00  0.00      WT1  H
ATOM   1435  OH2 TIP3W 215     -12.998 -44.435 -43.750  1.00  0.00      WT1  O
ATOM   1436  H1  TIP3W 215     -12.420 -45.097 -44.108  1.00  0.00      WT1  H
ATOM   1437  H2  TIP3W 215     -12.964 -43.767 -44.395  1.00  0.00      WT1  H
ATOM   1438  OH2 TIP3W 216     -18.603 -12.256  -4.691  1.00  0.00      WT1  O
ATOM   1439  H1  TIP3W 216     -18.316 -11.399  -5.145  1.00  0.00      WT1  H
ATOM   1440  H2  TIP3W 216     -19.375 -12.000  -4.239  1.00  0.00      WT1  H
ATOM   1441  OH2 TIP3W 217      -9.979 -29.502 -61.363  1.00  0.00      WT1  O
ATOM   1442  H1  TIP3W 217     -10.571 -30.198 -61.009  1.00  0.00      WT1  H
ATOM   1443  H2  TIP3W 217      -9.455 -29.345 -60.589  1.00  0.00      WT1  H
ATOM   1444  OH2 TIP3W 218     -51.580 -37.993 -47.671  1.00  0.00      WT1  O
ATOM   1445  H1  TIP3W 218     -52.087 -38.190 -46.911  1.00  0.00      WT1  H
ATOM   1446  H2  TIP3W 218     -50.655 -37.810 -47.338  1.00  0.00      WT1  H
ATOM   1447  OH2 TIP3W 219     -10.107 -34.721 -38.621  1.00  0.00      WT1  O
ATOM   1448  H1  TIP3W 219     -10.206 -34.904 -37.700  1.00  0.00      WT1  H
ATOM   1449  H2  TIP3W 219     -10.964 -34.383 -38.907  1.00  0.00      WT1  H
ATOM   1450  OH2 TIP3W 220     -18.093 -36.196 -41.213  1.00  0.00      WT1  O
ATOM   1451  H1  TIP3W 220     -17.748 -36.370 -42.069  1.00  0.00      WT1  H
ATOM   1452  H2  TIP3W 220     -18.250 -35.235 -41.239  1.00  0.00      WT1  H
ATOM   1453  OH2 TIP3W 221     -16.377 -40.522 -41.648  1.00  0.00      WT1  O
ATOM   1454  H1  TIP3W 221     -15.994 -40.566 -40.787  1.00  0.00      WT1  H
ATOM   1455  H2  TIP3W 221     -16.107 -41.353 -42.112  1.00  0.00      WT1  H
ATOM   1456  OH2 TIP3W 222     -55.630 -33.830 -33.990  1.00  0.00      WT1  O
ATOM   1457  H1  TIP3W 222     -55.210 -33.247 -34.696  1.00  0.00      WT1  H
ATOM   1458  H2  TIP3W 222     -54.931 -34.517 -33.956  1.00  0.00      WT1  H
ATOM   1459  OH2 TIP3W 223      -5.420 -44.218 -30.798  1.00  0.00      WT1  O
ATOM   1460  H1  TIP3W 223      -5.865 -44.707 -30.025  1.00  0.00      WT1  H
ATOM   1461  H2  TIP3W 223      -6.072 -44.422 -31.528  1.00  0.00      WT1  H
ATOM   1462  OH2 TIP3W 224     -45.832 -18.448 -41.255  1.00  0.00      WT1  O
ATOM   1463  H1  TIP3W 224     -45.161 -19.022 -40.807  1.00  0.00      WT1  H
ATOM   1464  H2  TIP3W 224     -46.509 -19.109 -41.398  1.00  0.00      WT1  H
ATOM   1465  OH2 TIP3W 225     -67.871 -48.560 -24.380  1.00  0.00      WT1  O
ATOM   1466  H1  TIP3W 225     -67.471 -47.717 -24.089  1.00  0.00      WT1  H
ATOM   1467  H2  TIP3W 225     -68.610 -48.591 -23.766  1.00  0.00      WT1  H
ATOM   1468  OH2 TIP3W 226     -62.633 -33.067 -17.882  1.00  0.00      WT1  O
ATOM   1469  H1  TIP3W 226     -62.917 -33.760 -18.512  1.00  0.00      WT1  H
ATOM   1470  H2  TIP3W 226     -63.455 -32.739 -17.580  1.00  0.00      WT1  H
ATOM   1471  OH2 TIP3W 227     -66.409 -37.115  -6.048  1.00  0.00      WT1  O
ATOM   1472  H1  TIP3W 227     -66.327 -36.908  -5.075  1.00  0.00      WT1  H
ATOM   1473  H2  TIP3W 227     -65.565 -36.936  -6.297  1.00  0.00      WT1  H
ATOM   1474  OH2 TIP3W 228     -16.538 -18.146 -14.502  1.00  0.00      WT1  O
ATOM   1475  H1  TIP3W 228     -15.820 -17.665 -14.902  1.00  0.00      WT1  H
ATOM   1476  H2  TIP3W 228     -17.304 -17.726 -14.824  1.00  0.00      WT1  H
ATOM   1477  OH2 TIP3W 229      -9.907 -32.767 -13.741  1.00  0.00      WT1  O
ATOM   1478  H1  TIP3W 229     -10.522 -32.212 -14.264  1.00  0.00      WT1  H
ATOM   1479  H2  TIP3W 229      -9.945 -33.642 -14.272  1.00  0.00      WT1  H
ATOM   1480  OH2 TIP3W 230      -8.315 -36.642 -17.259  1.00  0.00      WT1  O
ATOM   1481  H1  TIP3W 230      -8.735 -35.889 -16.738  1.00  0.00      WT1  H
ATOM   1482  H2  TIP3W 230      -7.618 -36.891 -16.660  1.00  0.00      WT1  H
ATOM   1483  OH2 TIP3W 231     -58.328 -36.849 -28.525  1.00  0.00      WT1  O
ATOM   1484  H1  TIP3W 231     -58.843 -37.665 -28.429  1.00  0.00      WT1  H
ATOM   1485  H2  TIP3W 231     -57.891 -36.705 -27.678  1.00  0.00      WT1  H
ATOM   1486  OH2 TIP3W 232     -57.735 -48.115 -18.114  1.00  0.00      WT1  O
ATOM   1487  H1  TIP3W 232     -57.347 -48.873 -18.631  1.00  0.00      WT1  H
ATOM   1488  H2  TIP3W 232     -57.036 -47.453 -18.135  1.00  0.00      WT1  H
ATOM   1489  OH2 TIP3W 233      -9.848 -35.166 -58.358  1.00  0.00      WT1  O
ATOM   1490  H1  TIP3W 233     -10.320 -34.254 -58.396  1.00  0.00      WT1  H
ATOM   1491  H2  TIP3W 233      -9.911 -35.444 -57.449  1.00  0.00      WT1  H
ATOM   1492  OH2 TIP3W 234     -67.691 -39.722  -7.106  1.00  0.00      WT1  O
ATOM   1493  H1  TIP3W 234     -67.267 -38.895  -6.716  1.00  0.00      WT1  H
ATOM   1494  H2  TIP3W 234     -67.004 -40.376  -6.946  1.00  0.00      WT1  H
ATOM   1495  OH2 TIP3W 235     -21.981 -31.269 -54.641  1.00  0.00      WT1  O
ATOM   1496  H1  TIP3W 235     -22.833 -31.329 -55.143  1.00  0.00      WT1  H
ATOM   1497  H2  TIP3W 235     -21.944 -32.240 -54.248  1.00  0.00      WT1  H
ATOM   1498  OH2 TIP3W 236      -8.018 -49.996 -55.963  1.00  0.00      WT1  O
ATOM   1499  H1  TIP3W 236      -7.719 -50.720 -55.413  1.00  0.00      WT1  H
ATOM   1500  H2  TIP3W 236      -7.756 -49.143 -55.470  1.00  0.00      WT1  H
ATOM   1501  OH2 TIP3W 237     -69.435 -40.748 -68.417  1.00  0.00      WT1  O
ATOM   1502  H1  TIP3W 237     -68.537 -40.438 -68.264  1.00  0.00      WT1  H
ATOM   1503  H2  TIP3W 237     -69.414 -41.665 -68.212  1.00  0.00      WT1  H
ATOM   1504  OH2 TIP3W 238     -56.261 -36.484 -32.462  1.00  0.00      WT1  O
ATOM   1505  H1  TIP3W 238     -56.658 -36.636 -33.337  1.00  0.00      WT1  H
ATOM   1506  H2  TIP3W 238     -56.871 -37.037 -31.937  1.00  0.00      WT1  H
ATOM   1507  OH2 TIP3W 239     -56.388 -52.320 -51.378  1.00  0.00      WT1  O
ATOM   1508  H1  TIP3W 239     -56.256 -52.586 -50.492  1.00  0.00      WT1  H
ATOM   1509  H2  TIP3W 239     -55.474 -52.169 -51.653  1.00  0.00      WT1  H
ATOM   1510  OH2 TIP3W 240      -6.977 -36.630 -32.092  1.00  0.00      WT1  O
ATOM   1511  H1  TIP3W 240      -7.348 -36.096 -32.867  1.00  0.00      WT1  H
ATOM   1512  H2  TIP3W 240      -6.916 -35.997 -31.349  1.00  0.00      WT1  H
ATOM   1513  OH2 TIP3W 241      -9.782 -47.812 -43.264  1.00  0.00      WT1  O
ATOM   1514  H1  TIP3W 241     -10.494 -48.304 -42.959  1.00  0.00      WT1  H
ATOM   1515  H2  TIP3W 241     -10.232 -47.063 -43.688  1.00  0.00      WT1  H
ATOM   1516  OH2 TIP3W 242     -59.885 -20.059 -40.676  1.00  0.00      WT1  O
ATOM   1517  H1  TIP3W 242     -59.387 -20.792 -41.014  1.00  0.00      WT1  H
ATOM   1518  H2  TIP3W 242     -59.498 -19.908 -39.845  1.00  0.00      WT1  H
ATOM   1519  OH2 TIP3W 243      -9.928 -28.705 -24.294  1.00  0.00      WT1  O
ATOM   1520  H1  TIP3W 243      -9.538 -27.889 -24.051  1.00  0.00      WT1  H
ATOM   1521  H2  TIP3W 243     -10.735 -28.399 -24.774  1.00  0.00      WT1  H
ATOM   1522  OH2 TIP3W 244     -21.012 -18.728 -48.946  1.00  0.00      WT1  O
ATOM   1523  H1  TIP3W 244     -21.670 -19.020 -48.291  1.00  0.00      WT1  H
ATOM   1524  H2  TIP3W 244     -20.895 -17.849 -48.612  1.00  0.00      WT1  H
ATOM   1525  OH2 TIP3W 245     -10.677 -42.513 -46.318  1.00  0.00      WT1  O
ATOM   1526  H1  TIP3W 245     -10.035 -43.291 -46.233  1.00  0.00      WT1  H
ATOM   1527  H2  TIP3W 245     -10.096 -41.750 -46.105  1.00  0.00      WT1  H
ATOM   1528  OH2 TIP3W 246     -13.123 -25.856 -34.118  1.00  0.00      WT1  O
ATOM   1529  H1  TIP3W 246     -12.572 -25.531 -33.405  1.00  0.00      WT1  H
ATOM   1530  H2  TIP3W 246     -13.481 -26.675 -33.842  1.00  0.00      WT1  H
ATOM   1531  OH2 TIP3W 247     -60.740 -31.537 -13.693  1.00  0.00      WT1  O
ATOM   1532  H1  TIP3W 247     -60.684 -31.832 -14.596  1.00  0.00      WT1  H
ATOM   1533  H2  TIP3W 247     -61.694 -31.564 -13.467  1.00  0.00      WT1  H
ATOM   1534  OH2 TIP3W 248     -67.830 -24.602 -16.165  1.00  0.00      WT1  O
ATOM   1535  H1  TIP3W 248     -67.636 -24.998 -17.004  1.00  0.00      WT1  H
ATOM   1536  H2  TIP3W 248     -67.002 -24.193 -15.966  1.00  0.00      WT1  H
ATOM   1537  OH2 TIP3W 249      -5.212 -25.838 -11.894  1.00  0.00      WT1  O
ATOM   1538  H1  TIP3W 249      -5.444 -25.156 -12.635  1.00  0.00      WT1  H
ATOM   1539  H2  TIP3W 249      -4.736 -25.367 -11.175  1.00  0.00      WT1  H
ATOM   1540  OH2 TIP3W 250     -68.024 -33.040 -15.649  1.00  0.00      WT1  O
ATOM   1541  H1  TIP3W 250     -68.224 -33.743 -15.011  1.00  0.00      WT1  H
ATOM   1542  H2  TIP3W 250     -67.546 -32.373 -15.101  1.00  0.00      WT1  H
ATOM   1543  OH2 TIP3W 251     -64.789 -19.562 -22.287  1.00  0.00      WT1  O
ATOM   1544  H1  TIP3W 251     -63.839 -19.686 -22.509  1.00  0.00      WT1  H
ATOM   1545  H2  TIP3W 251     -64.746 -19.449 -21.322  1.00  0.00      WT1  H
ATOM   1546  OH2 TIP3W 252     -60.142 -31.606 -64.444  1.00  0.00      WT1  O
ATOM   1547  H1  TIP3W 252     -60.914 -31.868 -64.008  1.00  0.00      WT1  H
ATOM   1548  H2  TIP3W 252     -59.715 -30.997 -63.917  1.00  0.00      WT1  H
ATOM   1549  OH2 TIP3W 253     -59.918 -35.326 -58.066  1.00  0.00      WT1  O
ATOM   1550  H1  TIP3W 253     -59.792 -34.877 -57.205  1.00  0.00      WT1  H
ATOM   1551  H2  TIP3W 253     -60.552 -34.712 -58.455  1.00  0.00      WT1  H
ATOM   1552  OH2 TIP3W 254     -50.326 -31.873  -6.082  1.00  0.00      WT1  O
ATOM   1553  H1  TIP3W 254     -50.184 -31.148  -5.437  1.00  0.00      WT1  H
ATOM   1554  H2  TIP3W 254     -51.120 -31.492  -6.536  1.00  0.00      WT1  H
ATOM   1555  OH2 TIP3W 255     -62.766 -24.372 -67.805  1.00  0.00      WT1  O
ATOM   1556  H1  TIP3W 255     -62.183 -24.745 -68.472  1.00  0.00      WT1  H
ATOM   1557  H2  TIP3W 255     -62.189 -23.698 -67.443  1.00  0.00      WT1  H
ATOM   1558  OH2 TIP3W 256     -12.275 -41.804 -57.785  1.00  0.00      WT1  O
ATOM   1559  H1  TIP3W 256     -11.503 -41.428 -58.230  1.00  0.00      WT1  H
ATOM   1560  H2  TIP3W 256     -11.917 -42.531 -57.290  1.00  0.00      WT1  H
ATOM   1561  OH2 TIP3W 257     -64.115 -34.788 -62.437  1.00  0.00      WT1  O
ATOM   1562  H1  TIP3W 257     -64.491 -34.151 -63.109  1.00  0.00      WT1  H
ATOM   1563  H2  TIP3W 257     -63.198 -34.921 -62.688  1.00  0.00      WT1  H
ATOM   1564  OH2 TIP3W 258     -59.680 -26.203 -60.095  1.00  0.00      WT1  O
ATOM   1565  H1  TIP3W 258     -59.714 -26.278 -59.101  1.00  0.00      WT1  H
ATOM   1566  H2  TIP3W 258     -60.280 -25.405 -60.285  1.00  0.00      WT1  H
ATOM   1567  OH2 TIP3W 259     -60.515 -25.156 -41.471  1.00  0.00      WT1  O
ATOM   1568  H1  TIP3W 259     -61.038 -25.437 -42.275  1.00  0.00      WT1  H
ATOM   1569  H2  TIP3W 259     -60.886 -24.331 -41.338  1.00  0.00      WT1  H
ATOM   1570  OH2 TIP3W 260     -20.305 -36.314 -47.765  1.00  0.00      WT1  O
ATOM   1571  H1  TIP3W 260     -19.827 -35.876 -48.520  1.00  0.00      WT1  H
ATOM   1572  H2  TIP3W 260     -19.866 -37.160 -47.653  1.00  0.00      WT1  H
ATOM   1573  OH2 TIP3W 261     -68.713 -45.868 -46.263  1.00  0.00      WT1  O
ATOM   1574  H1  TIP3W 261     -68.765 -46.076 -45.269  1.00  0.00      WT1  H
ATOM   1575  H2  TIP3W 261     -67.912 -45.291 -46.361  1.00  0.00      WT1  H
ATOM   1576  OH2 TIP3W 262     -53.530 -27.286 -49.482  1.00  0.00      WT1  O
ATOM   1577  H1  TIP3W 262     -53.581 -26.736 -48.661  1.00  0.00      WT1  H
ATOM   1578  H2  TIP3W 262     -53.042 -26.676 -50.072  1.00  0.00      WT1  H
ATOM   1579  OH2 TIP3W 263     -17.468 -31.217 -43.590  1.00  0.00      WT1  O
ATOM   1580  H1  TIP3W 263     -16.917 -30.657 -44.094  1.00  0.00      WT1  H
ATOM   1581  H2  TIP3W 263     -17.796 -30.588 -42.923  1.00  0.00      WT1  H
ATOM   1582  OH2 TIP3W 264      -7.170 -16.408 -46.547  1.00  0.00      WT1  O
ATOM   1583  H1  TIP3W 264      -7.623 -15.943 -45.816  1.00  0.00      WT1  H
ATOM   1584  H2  TIP3W 264      -7.626 -17.214 -46.626  1.00  0.00      WT1  H
ATOM   1585  OH2 TIP3W 265      -8.941 -29.809 -16.840  1.00  0.00      WT1  O
ATOM   1586  H1  TIP3W 265      -9.232 -29.369 -17.655  1.00  0.00      WT1  H
ATOM   1587  H2  TIP3W 265      -9.185 -29.144 -16.076  1.00  0.00      WT1  H
ATOM   1588  OH2 TIP3W 266     -20.551 -21.950 -29.759  1.00  0.00      WT1  O
ATOM   1589  H1  TIP3W 266     -19.700 -22.405 -29.577  1.00  0.00      WT1  H
ATOM   1590  H2  TIP3W 266     -21.143 -22.342 -29.015  1.00  0.00      WT1  H
ATOM   1591  OH2 TIP3W 267     -66.397 -24.588 -27.561  1.00  0.00      WT1  O
ATOM   1592  H1  TIP3W 267     -65.641 -24.100 -27.960  1.00  0.00      WT1  H
ATOM   1593  H2  TIP3W 267     -66.840 -23.842 -27.081  1.00  0.00      WT1  H
ATOM   1594  OH2 TIP3W 268     -68.563 -45.710 -15.545  1.00  0.00      WT1  O
ATOM   1595  H1  TIP3W 268     -69.324 -45.334 -16.072  1.00  0.00      WT1  H
ATOM   1596  H2  TIP3W 268     -67.953 -45.884 -16.207  1.00  0.00      WT1  H
ATOM   1597  OH2 TIP3W 269     -63.787 -19.704 -19.796  1.00  0.00      WT1  O
ATOM   1598  H1  TIP3W 269     -63.838 -20.516 -19.260  1.00  0.00      WT1  H
ATOM   1599  H2  TIP3W 269     -62.860 -19.706 -20.043  1.00  0.00      WT1  H
ATOM   1600  OH2 TIP3W 270     -12.372 -46.565 -17.872  1.00  0.00      WT1  O
ATOM   1601  H1  TIP3W 270     -12.747 -46.829 -17.057  1.00  0.00      WT1  H
ATOM   1602  H2  TIP3W 270     -12.866 -45.711 -18.071  1.00  0.00      WT1  H
ATOM   1603  OH2 TIP3W 271      -6.618 -25.380 -26.275  1.00  0.00      WT1  O
ATOM   1604  H1  TIP3W 271      -6.131 -26.054 -25.762  1.00  0.00      WT1  H
ATOM   1605  H2  TIP3W 271      -5.807 -25.050 -26.752  1.00  0.00      WT1  H
ATOM   1606  OH2 TIP3W 272     -11.089 -43.082 -12.896  1.00  0.00      WT1  O
ATOM   1607  H1  TIP3W 272     -11.642 -43.526 -13.565  1.00  0.00      WT1  H
ATOM   1608  H2  TIP3W 272     -11.745 -42.966 -12.204  1.00  0.00      WT1  H
ATOM   1609  OH2 TIP3W 273     -12.550 -31.383 -69.699  1.00  0.00      WT1  O
ATOM   1610  H1  TIP3W 273     -12.750 -30.727 -69.032  1.00  0.00      WT1  H
ATOM   1611  H2  TIP3W 273     -11.591 -31.510 -69.604  1.00  0.00      WT1  H
ATOM   1612  OH2 TIP3W 274      -7.216 -29.034 -13.033  1.00  0.00      WT1  O
ATOM   1613  H1  TIP3W 274      -6.919 -28.657 -12.208  1.00  0.00      WT1  H
ATOM   1614  H2  TIP3W 274      -6.458 -29.453 -13.486  1.00  0.00      WT1  H
ATOM   1615  OH2 TIP3W 275     -11.050 -30.275 -10.421  1.00  0.00      WT1  O
ATOM   1616  H1  TIP3W 275     -11.892 -29.763 -10.401  1.00  0.00      WT1  H
ATOM   1617  H2  TIP3W 275     -10.590 -29.915  -9.670  1.00  0.00      WT1  H
ATOM   1618  OH2 TIP3W 276     -10.045 -20.408  -6.573  1.00  0.00      WT1  O
ATOM   1619  H1  TIP3W 276     -10.805 -20.620  -6.166  1.00  0.00      WT1  H
ATOM   1620  H2  TIP3W 276     -10.230 -20.204  -7.489  1.00  0.00      WT1  H
ATOM   1621  OH2 TIP3W 277     -11.542 -23.559  -6.910  1.00  0.00      WT1  O
ATOM   1622  H1  TIP3W 277     -11.694 -22.757  -6.329  1.00  0.00      WT1  H
ATOM   1623  H2  TIP3W 277     -10.569 -23.809  -6.830  1.00  0.00      WT1  H
ATOM   1624  OH2 TIP3W 278     -15.605 -31.925 -66.738  1.00  0.00      WT1  O
ATOM   1625  H1  TIP3W 278     -15.438 -31.437 -65.937  1.00  0.00      WT1  H
ATOM   1626  H2  TIP3W 278     -15.610 -31.189 -67.406  1.00  0.00      WT1  H
ATOM   1627  OH2 TIP3W 279     -11.232 -35.991 -54.540  1.00  0.00      WT1  O
ATOM   1628  H1  TIP3W 279     -10.409 -35.756 -55.107  1.00  0.00      WT1  H
ATOM   1629  H2  TIP3W 279     -11.894 -36.235 -55.266  1.00  0.00      WT1  H
ATOM   1630  OH2 TIP3W 280     -13.455 -26.487 -58.935  1.00  0.00      WT1  O
ATOM   1631  H1  TIP3W 280     -12.952 -26.941 -58.280  1.00  0.00      WT1  H
ATOM   1632  H2  TIP3W 280     -14.405 -26.681 -58.747  1.00  0.00      WT1  H
ATOM   1633  OH2 TIP3W 281     -63.418 -32.220 -42.600  1.00  0.00      WT1  O
ATOM   1634  H1  TIP3W 281     -63.160 -33.096 -42.785  1.00  0.00      WT1  H
ATOM   1635  H2  TIP3W 281     -62.817 -31.958 -41.860  1.00  0.00      WT1  H
ATOM   1636  OH2 TIP3W 282     -21.602 -43.165 -48.152  1.00  0.00      WT1  O
ATOM   1637  H1  TIP3W 282     -21.925 -43.676 -47.414  1.00  0.00      WT1  H
ATOM   1638  H2  TIP3W 282     -20.734 -42.840 -47.794  1.00  0.00      WT1  H
ATOM   1639  OH2 TIP3W 283     -66.715 -16.014 -34.421  1.00  0.00      WT1  O
ATOM   1640  H1  TIP3W 283     -66.318 -15.195 -34.034  1.00  0.00      WT1  H
ATOM   1641  H2  TIP3W 283     -65.952 -16.455 -34.872  1.00  0.00      WT1  H
ATOM   1642  OH2 TIP3W 284     -62.344 -28.988 -32.626  1.00  0.00      WT1  O
ATOM   1643  H1  TIP3W 284     -61.620 -29.655 -32.568  1.00  0.00      WT1  H
ATOM   1644  H2  TIP3W 284     -61.891 -28.208 -32.847  1.00  0.00      WT1  H
ATOM   1645  OH2 TIP3W 285     -64.779 -23.951 -43.638  1.00  0.00      WT1  O
ATOM   1646  H1  TIP3W 285     -65.047 -24.381 -42.797  1.00  0.00      WT1  H
ATOM   1647  H2  TIP3W 285     -64.068 -24.508 -43.997  1.00  0.00      WT1  H
ATOM   1648  OH2 TIP3W 286     -10.175 -29.146 -19.384  1.00  0.00      WT1  O
ATOM   1649  H1  TIP3W 286     -10.847 -29.443 -18.748  1.00  0.00      WT1  H
ATOM   1650  H2  TIP3W 286     -10.536 -28.359 -19.784  1.00  0.00      WT1  H
ATOM   1651  OH2 TIP3W 287      -7.052 -42.798 -20.509  1.00  0.00      WT1  O
ATOM   1652  H1  TIP3W 287      -6.480 -42.369 -21.107  1.00  0.00      WT1  H
ATOM   1653  H2  TIP3W 287      -6.871 -43.744 -20.695  1.00  0.00      WT1  H
ATOM   1654  OH2 TIP3W 288     -12.711 -35.075 -19.128  1.00  0.00      WT1  O
ATOM   1655  H1  TIP3W 288     -12.407 -35.495 -18.275  1.00  0.00      WT1  H
ATOM   1656  H2  TIP3W 288     -13.626 -35.372 -19.311  1.00  0.00      WT1  H
ATOM   1657  OH2 TIP3W 289      -5.892 -30.436 -16.295  1.00  0.00      WT1  O
ATOM   1658  H1  TIP3W 289      -5.312 -29.751 -16.656  1.00  0.00      WT1  H
ATOM   1659  H2  TIP3W 289      -6.763 -30.150 -16.530  1.00  0.00      WT1  H
ATOM   1660  OH2 TIP3W 290      -5.811 -48.660 -19.226  1.00  0.00      WT1  O
ATOM   1661  H1  TIP3W 290      -4.972 -48.112 -19.206  1.00  0.00      WT1  H
ATOM   1662  H2  TIP3W 290      -6.235 -48.541 -18.354  1.00  0.00      WT1  H
ATOM   1663  OH2 TIP3W 291     -19.210 -36.390 -25.768  1.00  0.00      WT1  O
ATOM   1664  H1  TIP3W 291     -19.467 -37.210 -26.191  1.00  0.00      WT1  H
ATOM   1665  H2  TIP3W 291     -20.018 -35.953 -25.763  1.00  0.00      WT1  H
ATOM   1666  OH2 TIP3W 292     -69.159 -28.681 -17.094  1.00  0.00      WT1  O
ATOM   1667  H1  TIP3W 292     -68.300 -29.102 -16.809  1.00  0.00      WT1  H
ATOM   1668  H2  TIP3W 292     -69.216 -27.949 -16.457  1.00  0.00      WT1  H
ATOM   1669  OH2 TIP3W 293      -5.633 -15.275 -10.025  1.00  0.00      WT1  O
ATOM   1670  H1  TIP3W 293      -6.299 -14.922  -9.367  1.00  0.00      WT1  H
ATOM   1671  H2  TIP3W 293      -6.034 -14.838 -10.789  1.00  0.00      WT1  H
ATOM   1672  OH2 TIP3W 294     -10.006 -26.429 -16.962  1.00  0.00      WT1  O
ATOM   1673  H1  TIP3W 294      -9.955 -25.950 -16.120  1.00  0.00      WT1  H
ATOM   1674  H2  TIP3W 294     -10.864 -26.739 -17.079  1.00  0.00      WT1  H
ATOM   1675  OH2 TIP3W 295     -61.916 -37.124 -54.176  1.00  0.00      WT1  O
ATOM   1676  H1  TIP3W 295     -62.857 -37.045 -54.219  1.00  0.00      WT1  H
ATOM   1677  H2  TIP3W 295     -61.723 -37.766 -53.503  1.00  0.00      WT1  H
ATOM   1678  OH2 TIP3W 296      -5.289 -13.043 -59.535  1.00  0.00      WT1  O
ATOM   1679  H1  TIP3W 296      -5.703 -12.843 -60.350  1.00  0.00      WT1  H
ATOM   1680  H2  TIP3W 296      -5.039 -12.175 -59.226  1.00  0.00      WT1  H
ATOM   1681  OH2 TIP3W 297     -19.901 -28.714 -63.399  1.00  0.00      WT1  O
ATOM   1682  H1  TIP3W 297     -19.165 -28.147 -63.217  1.00  0.00      WT1  H
ATOM   1683  H2  TIP3W 297     -20.599 -28.432 -62.797  1.00  0.00      WT1  H
ATOM   1684  OH2 TIP3W 298     -11.335 -35.596 -46.529  1.00  0.00      WT1  O
ATOM   1685  H1  TIP3W 298     -12.006 -35.452 -47.215  1.00  0.00      WT1  H
ATOM   1686  H2  TIP3W 298     -11.863 -35.529 -45.721  1.00  0.00      WT1  H
ATOM   1687  OH2 TIP3W 299     -13.392 -23.457 -58.957  1.00  0.00      WT1  O
ATOM   1688  H1  TIP3W 299     -13.272 -24.360 -58.542  1.00  0.00      WT1  H
ATOM   1689  H2  TIP3W 299     -13.799 -23.664 -59.800  1.00  0.00      WT1  H
ATOM   1690  OH2 TIP3W 300     -19.371 -33.424 -63.022  1.00  0.00      WT1  O
ATOM   1691  H1  TIP3W 300     -18.608 -33.325 -63.658  1.00  0.00      WT1  H
ATOM   1692  H2  TIP3W 300     -20.136 -33.570 -63.627  1.00  0.00      WT1  H
ATOM   1693  OH2 TIP3W 301      -9.236 -22.221 -47.650  1.00  0.00      WT1  O
ATOM   1694  H1  TIP3W 301      -9.680 -22.872 -48.237  1.00  0.00      WT1  H
ATOM   1695  H2  TIP3W 301      -9.032 -21.418 -48.145  1.00  0.00      WT1  H
ATOM   1696  OH2 TIP3W 302     -60.094 -25.132 -50.737  1.00  0.00      WT1  O
ATOM   1697  H1  TIP3W 302     -60.311 -25.474 -51.616  1.00  0.00      WT1  H
ATOM   1698  H2  TIP3W 302     -59.121 -25.256 -50.709  1.00  0.00      WT1  H
ATOM   1699  OH2 TIP3W 303     -67.822 -19.674 -48.662  1.00  0.00      WT1  O
ATOM   1700  H1  TIP3W 303     -66.923 -20.028 -48.590  1.00  0.00      WT1  H
ATOM   1701  H2  TIP3W 303     -67.887 -19.400 -49.558  1.00  0.00      WT1  H
ATOM   1702  OH2 TIP3W 304     -13.625 -35.269 -41.369  1.00  0.00      WT1  O
ATOM   1703  H1  TIP3W 304     -13.058 -34.708 -40.838  1.00  0.00      WT1  H
ATOM   1704  H2  TIP3W 304     -14.437 -34.728 -41.317  1.00  0.00      WT1  H
ATOM   1705  OH2 TIP3W 305     -55.739 -18.421 -44.699  1.00  0.00      WT1  O
ATOM   1706  H1  TIP3W 305     -56.524 -18.933 -44.568  1.00  0.00      WT1  H
ATOM   1707  H2  TIP3W 305     -55.610 -18.197 -43.775  1.00  0.00      WT1  H
ATOM   1708  OH2 TIP3W 306     -67.114 -22.081 -34.680  1.00  0.00      WT1  O
ATOM   1709  H1  TIP3W 306     -66.858 -21.412 -33.997  1.00  0.00      WT1  H
ATOM   1710  H2  TIP3W 306     -68.008 -22.364 -34.503  1.00  0.00      WT1  H
ATOM   1711  OH2 TIP3W 307     -65.476 -13.670 -33.182  1.00  0.00      WT1  O
ATOM   1712  H1  TIP3W 307     -65.760 -14.287 -32.511  1.00  0.00      WT1  H
ATOM   1713  H2  TIP3W 307     -64.585 -13.569 -32.940  1.00  0.00      WT1  H
ATOM   1714  OH2 TIP3W 308     -18.110 -37.199 -22.348  1.00  0.00      WT1  O
ATOM   1715  H1  TIP3W 308     -17.952 -36.424 -22.876  1.00  0.00      WT1  H
ATOM   1716  H2  TIP3W 308     -18.626 -37.840 -22.971  1.00  0.00      WT1  H
ATOM   1717  OH2 TIP3W 309     -67.991 -17.979 -31.184  1.00  0.00      WT1  O
ATOM   1718  H1  TIP3W 309     -68.613 -17.328 -30.919  1.00  0.00      WT1  H
ATOM   1719  H2  TIP3W 309     -67.417 -18.154 -30.349  1.00  0.00      WT1  H
ATOM   1720  OH2 TIP3W 310     -33.893 -13.546 -20.302  1.00  0.00      WT1  O
ATOM   1721  H1  TIP3W 310     -33.887 -14.504 -20.050  1.00  0.00      WT1  H
ATOM   1722  H2  TIP3W 310     -33.236 -13.551 -21.119  1.00  0.00      WT1  H
ATOM   1723  OH2 TIP3W 311     -64.787 -21.930 -18.765  1.00  0.00      WT1  O
ATOM   1724  H1  TIP3W 311     -64.997 -22.164 -19.719  1.00  0.00      WT1  H
ATOM   1725  H2  TIP3W 311     -64.127 -22.577 -18.441  1.00  0.00      WT1  H
ATOM   1726  OH2 TIP3W 312     -15.523 -31.164 -12.573  1.00  0.00      WT1  O
ATOM   1727  H1  TIP3W 312     -16.134 -30.536 -12.280  1.00  0.00      WT1  H
ATOM   1728  H2  TIP3W 312     -15.517 -31.940 -12.007  1.00  0.00      WT1  H
ATOM   1729  OH2 TIP3W 313     -67.509 -38.319  -9.783  1.00  0.00      WT1  O
ATOM   1730  H1  TIP3W 313     -68.071 -38.551 -10.485  1.00  0.00      WT1  H
ATOM   1731  H2  TIP3W 313     -67.509 -39.106  -9.239  1.00  0.00      WT1  H
ATOM   1732  OH2 TIP3W 314     -68.567 -24.594 -10.347  1.00  0.00      WT1  O
ATOM   1733  H1  TIP3W 314     -68.301 -24.368  -9.498  1.00  0.00      WT1  H
ATOM   1734  H2  TIP3W 314     -67.771 -24.252 -10.842  1.00  0.00      WT1  H
ATOM   1735  OH2 TIP3W 316     -46.654 -24.514 -64.709  1.00  0.00      WT1  O
ATOM   1736  H1  TIP3W 316     -47.345 -24.617 -65.346  1.00  0.00      WT1  H
ATOM   1737  H2  TIP3W 316     -46.259 -25.435 -64.586  1.00  0.00      WT1  H
ATOM   1738  OH2 TIP3W 317     -62.681 -17.775 -52.157  1.00  0.00      WT1  O
ATOM   1739  H1  TIP3W 317     -62.346 -17.022 -52.707  1.00  0.00      WT1  H
ATOM   1740  H2  TIP3W 317     -62.702 -17.349 -51.229  1.00  0.00      WT1  H
ATOM   1741  OH2 TIP3W 318      -8.794 -26.235  -5.643  1.00  0.00      WT1  O
ATOM   1742  H1  TIP3W 318      -9.346 -26.915  -6.084  1.00  0.00      WT1  H
ATOM   1743  H2  TIP3W 318      -8.301 -26.717  -4.973  1.00  0.00      WT1  H
ATOM   1744  OH2 TIP3W 319      -7.926 -21.519 -65.799  1.00  0.00      WT1  O
ATOM   1745  H1  TIP3W 319      -7.051 -21.822 -66.016  1.00  0.00      WT1  H
ATOM   1746  H2  TIP3W 319      -7.782 -20.574 -65.853  1.00  0.00      WT1  H
ATOM   1747  OH2 TIP3W 320     -13.506 -34.772 -48.942  1.00  0.00      WT1  O
ATOM   1748  H1  TIP3W 320     -13.723 -34.400 -49.799  1.00  0.00      WT1  H
ATOM   1749  H2  TIP3W 320     -13.882 -35.638 -49.045  1.00  0.00      WT1  H
ATOM   1750  OH2 TIP3W 321     -11.805 -21.524 -58.232  1.00  0.00      WT1  O
ATOM   1751  H1  TIP3W 321     -12.143 -22.125 -58.874  1.00  0.00      WT1  H
ATOM   1752  H2  TIP3W 321     -11.721 -22.152 -57.445  1.00  0.00      WT1  H
ATOM   1753  OH2 TIP3W 322     -57.718 -25.316 -56.371  1.00  0.00      WT1  O
ATOM   1754  H1  TIP3W 322     -58.353 -25.263 -55.654  1.00  0.00      WT1  H
ATOM   1755  H2  TIP3W 322     -56.832 -25.529 -55.990  1.00  0.00      WT1  H
ATOM   1756  OH2 TIP3W 324      -7.162 -18.527 -43.113  1.00  0.00      WT1  O
ATOM   1757  H1  TIP3W 324      -7.514 -18.601 -42.178  1.00  0.00      WT1  H
ATOM   1758  H2  TIP3W 324      -6.208 -18.706 -43.030  1.00  0.00      WT1  H
ATOM   1759  OH2 TIP3W 325     -67.270 -21.404 -38.188  1.00  0.00      WT1  O
ATOM   1760  H1  TIP3W 325     -66.800 -21.875 -37.513  1.00  0.00      WT1  H
ATOM   1761  H2  TIP3W 325     -67.109 -21.942 -38.992  1.00  0.00      WT1  H
ATOM   1762  OH2 TIP3W 326     -63.978  -7.758 -43.256  1.00  0.00      WT1  O
ATOM   1763  H1  TIP3W 326     -64.091  -7.918 -44.262  1.00  0.00      WT1  H
ATOM   1764  H2  TIP3W 326     -64.490  -6.960 -43.007  1.00  0.00      WT1  H
ATOM   1765  OH2 TIP3W 327     -65.107 -32.228 -26.152  1.00  0.00      WT1  O
ATOM   1766  H1  TIP3W 327     -65.098 -33.198 -26.050  1.00  0.00      WT1  H
ATOM   1767  H2  TIP3W 327     -65.071 -32.051 -27.108  1.00  0.00      WT1  H
ATOM   1768  OH2 TIP3W 328     -69.242 -27.658 -22.751  1.00  0.00      WT1  O
ATOM   1769  H1  TIP3W 328     -68.930 -28.375 -22.156  1.00  0.00      WT1  H
ATOM   1770  H2  TIP3W 328     -68.517 -27.728 -23.394  1.00  0.00      WT1  H
ATOM   1771  OH2 TIP3W 329     -69.398 -17.100 -28.913  1.00  0.00      WT1  O
ATOM   1772  H1  TIP3W 329     -68.541 -16.751 -28.606  1.00  0.00      WT1  H
ATOM   1773  H2  TIP3W 329     -69.988 -16.258 -28.893  1.00  0.00      WT1  H
ATOM   1774  OH2 TIP3W 330      -9.972 -18.271 -18.146  1.00  0.00      WT1  O
ATOM   1775  H1  TIP3W 330      -9.318 -17.608 -17.794  1.00  0.00      WT1  H
ATOM   1776  H2  TIP3W 330     -10.566 -18.467 -17.422  1.00  0.00      WT1  H
ATOM   1777  OH2 TIP3W 331      -4.949 -11.434 -18.482  1.00  0.00      WT1  O
ATOM   1778  H1  TIP3W 331      -4.182 -12.020 -18.445  1.00  0.00      WT1  H
ATOM   1779  H2  TIP3W 331      -5.614 -12.058 -18.655  1.00  0.00      WT1  H
ATOM   1780  OH2 TIP3W 332     -62.229 -22.936 -24.815  1.00  0.00      WT1  O
ATOM   1781  H1  TIP3W 332     -62.782 -23.693 -25.012  1.00  0.00      WT1  H
ATOM   1782  H2  TIP3W 332     -61.488 -23.379 -24.327  1.00  0.00      WT1  H
ATOM   1783  OH2 TIP3W 333     -11.403 -35.973 -21.561  1.00  0.00      WT1  O
ATOM   1784  H1  TIP3W 333     -12.313 -36.090 -21.316  1.00  0.00      WT1  H
ATOM   1785  H2  TIP3W 333     -11.032 -35.521 -20.766  1.00  0.00      WT1  H
ATOM   1786  OH2 TIP3W 334      -5.750  -9.613 -60.984  1.00  0.00      WT1  O
ATOM   1787  H1  TIP3W 334      -6.372 -10.267 -60.564  1.00  0.00      WT1  H
ATOM   1788  H2  TIP3W 334      -6.326  -8.817 -61.190  1.00  0.00      WT1  H
ATOM   1789  OH2 TIP3W 335     -61.394 -11.542 -68.601  1.00  0.00      WT1  O
ATOM   1790  H1  TIP3W 335     -61.059 -10.619 -68.523  1.00  0.00      WT1  H
ATOM   1791  H2  TIP3W 335     -61.209 -11.698 -69.515  1.00  0.00      WT1  H
ATOM   1792  OH2 TIP3W 336     -66.827 -34.836 -18.590  1.00  0.00      WT1  O
ATOM   1793  H1  TIP3W 336     -65.906 -35.046 -18.471  1.00  0.00      WT1  H
ATOM   1794  H2  TIP3W 336     -67.239 -35.663 -18.864  1.00  0.00      WT1  H
ATOM   1795  OH2 TIP3W 337      -8.245 -29.648 -63.953  1.00  0.00      WT1  O
ATOM   1796  H1  TIP3W 337      -7.490 -28.925 -63.838  1.00  0.00      WT1  H
ATOM   1797  H2  TIP3W 337      -8.649 -29.681 -63.041  1.00  0.00      WT1  H
ATOM   1798  OH2 TIP3W 338     -66.357 -24.532 -63.767  1.00  0.00      WT1  O
ATOM   1799  H1  TIP3W 338     -66.274 -23.860 -63.114  1.00  0.00      WT1  H
ATOM   1800  H2  TIP3W 338     -65.551 -25.043 -63.695  1.00  0.00      WT1  H
ATOM   1801  OH2 TIP3W 339      -5.416 -25.661 -54.884  1.00  0.00      WT1  O
ATOM   1802  H1  TIP3W 339      -4.592 -25.892 -54.418  1.00  0.00      WT1  H
ATOM   1803  H2  TIP3W 339      -5.105 -25.553 -55.811  1.00  0.00      WT1  H
ATOM   1804  OH2 TIP3W 340     -14.212 -34.066 -51.423  1.00  0.00      WT1  O
ATOM   1805  H1  TIP3W 340     -14.005 -33.133 -51.491  1.00  0.00      WT1  H
ATOM   1806  H2  TIP3W 340     -14.851 -34.231 -52.196  1.00  0.00      WT1  H
ATOM   1807  OH2 TIP3W 341     -16.302 -16.505 -62.801  1.00  0.00      WT1  O
ATOM   1808  H1  TIP3W 341     -16.265 -15.790 -63.540  1.00  0.00      WT1  H
ATOM   1809  H2  TIP3W 341     -16.006 -15.881 -62.067  1.00  0.00      WT1  H
ATOM   1810  OH2 TIP3W 342     -16.375 -13.704 -45.468  1.00  0.00      WT1  O
ATOM   1811  H1  TIP3W 342     -16.844 -14.479 -45.216  1.00  0.00      WT1  H
ATOM   1812  H2  TIP3W 342     -15.635 -13.537 -44.851  1.00  0.00      WT1  H
ATOM   1813  OH2 TIP3W 343      -6.480 -20.504 -47.029  1.00  0.00      WT1  O
ATOM   1814  H1  TIP3W 343      -7.271 -20.458 -47.566  1.00  0.00      WT1  H
ATOM   1815  H2  TIP3W 343      -6.692 -19.863 -46.342  1.00  0.00      WT1  H
ATOM   1816  OH2 TIP3W 344     -68.394 -22.666 -64.660  1.00  0.00      WT1  O
ATOM   1817  H1  TIP3W 344     -67.928 -23.520 -64.823  1.00  0.00      WT1  H
ATOM   1818  H2  TIP3W 344     -67.683 -22.028 -64.687  1.00  0.00      WT1  H
ATOM   1819  OH2 TIP3W 345     -10.187 -11.072 -38.126  1.00  0.00      WT1  O
ATOM   1820  H1  TIP3W 345      -9.984 -11.980 -37.855  1.00  0.00      WT1  H
ATOM   1821  H2  TIP3W 345     -10.625 -10.723 -37.313  1.00  0.00      WT1  H
ATOM   1822  OH2 TIP3W 346     -27.855 -17.068 -48.777  1.00  0.00      WT1  O
ATOM   1823  H1  TIP3W 346     -28.163 -16.559 -48.023  1.00  0.00      WT1  H
ATOM   1824  H2  TIP3W 346     -26.961 -17.325 -48.461  1.00  0.00      WT1  H
ATOM   1825  OH2 TIP3W 347     -67.269 -15.503 -27.952  1.00  0.00      WT1  O
ATOM   1826  H1  TIP3W 347     -67.455 -15.147 -27.031  1.00  0.00      WT1  H
ATOM   1827  H2  TIP3W 347     -66.978 -14.660 -28.394  1.00  0.00      WT1  H
ATOM   1828  OH2 TIP3W 348     -57.827  -5.489 -30.369  1.00  0.00      WT1  O
ATOM   1829  H1  TIP3W 348     -57.957  -5.523 -29.426  1.00  0.00      WT1  H
ATOM   1830  H2  TIP3W 348     -58.690  -5.168 -30.738  1.00  0.00      WT1  H
ATOM   1831  OH2 TIP3W 349     -64.019 -12.154 -26.306  1.00  0.00      WT1  O
ATOM   1832  H1  TIP3W 349     -64.472 -12.393 -25.478  1.00  0.00      WT1  H
ATOM   1833  H2  TIP3W 349     -63.748 -13.082 -26.662  1.00  0.00      WT1  H
ATOM   1834  OH2 TIP3W 350      -4.692 -15.813 -24.656  1.00  0.00      WT1  O
ATOM   1835  H1  TIP3W 350      -4.473 -14.921 -24.615  1.00  0.00      WT1  H
ATOM   1836  H2  TIP3W 350      -4.235 -16.220 -23.900  1.00  0.00      WT1  H
ATOM   1837  OH2 TIP3W 351     -11.455 -23.070 -16.804  1.00  0.00      WT1  O
ATOM   1838  H1  TIP3W 351     -11.289 -24.023 -16.611  1.00  0.00      WT1  H
ATOM   1839  H2  TIP3W 351     -10.884 -22.843 -17.551  1.00  0.00      WT1  H
ATOM   1840  OH2 TIP3W 352     -67.855 -14.338 -15.362  1.00  0.00      WT1  O
ATOM   1841  H1  TIP3W 352     -68.146 -14.558 -14.485  1.00  0.00      WT1  H
ATOM   1842  H2  TIP3W 352     -67.291 -13.593 -15.157  1.00  0.00      WT1  H
ATOM   1843  OH2 TIP3W 353     -63.991  -5.600 -14.521  1.00  0.00      WT1  O
ATOM   1844  H1  TIP3W 353     -64.756  -5.157 -14.123  1.00  0.00      WT1  H
ATOM   1845  H2  TIP3W 353     -63.387  -4.877 -14.662  1.00  0.00      WT1  H
ATOM   1846  OH2 TIP3W 354     -22.261 -13.871  -7.219  1.00  0.00      WT1  O
ATOM   1847  H1  TIP3W 354     -22.566 -13.008  -6.766  1.00  0.00      WT1  H
ATOM   1848  H2  TIP3W 354     -21.511 -13.640  -7.797  1.00  0.00      WT1  H
ATOM   1849  OH2 TIP3W 355     -13.340 -21.626 -14.467  1.00  0.00      WT1  O
ATOM   1850  H1  TIP3W 355     -12.727 -21.421 -15.161  1.00  0.00      WT1  H
ATOM   1851  H2  TIP3W 355     -13.253 -22.596 -14.385  1.00  0.00      WT1  H
ATOM   1852  OH2 TIP3W 356     -58.628 -12.234 -10.338  1.00  0.00      WT1  O
ATOM   1853  H1  TIP3W 356     -59.177 -12.982 -10.073  1.00  0.00      WT1  H
ATOM   1854  H2  TIP3W 356     -57.753 -12.368  -9.928  1.00  0.00      WT1  H
ATOM   1855  OH2 TIP3W 357     -11.787 -31.485 -15.480  1.00  0.00      WT1  O
ATOM   1856  H1  TIP3W 357     -11.663 -30.546 -15.623  1.00  0.00      WT1  H
ATOM   1857  H2  TIP3W 357     -11.635 -31.869 -16.368  1.00  0.00      WT1  H
ATOM   1858  OH2 TIP3W 358     -14.843  -8.684  -5.562  1.00  0.00      WT1  O
ATOM   1859  H1  TIP3W 358     -14.207  -8.490  -6.239  1.00  0.00      WT1  H
ATOM   1860  H2  TIP3W 358     -14.332  -9.173  -4.924  1.00  0.00      WT1  H
ATOM   1861  OH2 TIP3W 359     -67.595 -21.207  -5.223  1.00  0.00      WT1  O
ATOM   1862  H1  TIP3W 359     -68.151 -20.592  -5.730  1.00  0.00      WT1  H
ATOM   1863  H2  TIP3W 359     -66.821 -21.308  -5.771  1.00  0.00      WT1  H
ATOM   1864  OH2 TIP3W 360     -13.361 -69.107  -5.595  1.00  0.00      WT1  O
ATOM   1865  H1  TIP3W 360     -13.749 -68.972  -6.476  1.00  0.00      WT1  H
ATOM   1866  H2  TIP3W 360     -14.064 -69.741  -5.267  1.00  0.00      WT1  H
ATOM   1867  OH2 TIP3W 361     -27.529 -25.280 -61.284  1.00  0.00      WT1  O
ATOM   1868  H1  TIP3W 361     -27.105 -24.649 -60.629  1.00  0.00      WT1  H
ATOM   1869  H2  TIP3W 361     -28.381 -24.896 -61.425  1.00  0.00      WT1  H
ATOM   1870  OH2 TIP3W 362     -57.926  -8.740 -55.838  1.00  0.00      WT1  O
ATOM   1871  H1  TIP3W 362     -58.438  -9.499 -55.661  1.00  0.00      WT1  H
ATOM   1872  H2  TIP3W 362     -57.487  -8.620 -54.954  1.00  0.00      WT1  H
ATOM   1873  OH2 TIP3W 363      -4.842 -20.000 -43.783  1.00  0.00      WT1  O
ATOM   1874  H1  TIP3W 363      -3.981 -20.011 -43.318  1.00  0.00      WT1  H
ATOM   1875  H2  TIP3W 363      -4.546 -19.875 -44.682  1.00  0.00      WT1  H
ATOM   1876  OH2 TIP3W 364     -55.566 -10.539 -65.509  1.00  0.00      WT1  O
ATOM   1877  H1  TIP3W 364     -56.015 -11.445 -65.573  1.00  0.00      WT1  H
ATOM   1878  H2  TIP3W 364     -55.130 -10.513 -66.319  1.00  0.00      WT1  H
ATOM   1879  OH2 TIP3W 365     -63.635 -67.326 -41.941  1.00  0.00      WT1  O
ATOM   1880  H1  TIP3W 365     -64.201 -66.563 -42.151  1.00  0.00      WT1  H
ATOM   1881  H2  TIP3W 365     -62.825 -66.945 -41.597  1.00  0.00      WT1  H
ATOM   1882  OH2 TIP3W 366     -57.306  -6.046 -35.673  1.00  0.00      WT1  O
ATOM   1883  H1  TIP3W 366     -58.181  -5.556 -35.569  1.00  0.00      WT1  H
ATOM   1884  H2  TIP3W 366     -57.469  -6.756 -35.095  1.00  0.00      WT1  H
ATOM   1885  OH2 TIP3W 367     -56.454 -36.163 -26.562  1.00  0.00      WT1  O
ATOM   1886  H1  TIP3W 367     -56.862 -35.767 -25.773  1.00  0.00      WT1  H
ATOM   1887  H2  TIP3W 367     -55.944 -36.858 -26.156  1.00  0.00      WT1  H
ATOM   1888  OH2 TIP3W 368     -65.227 -25.739 -41.669  1.00  0.00      WT1  O
ATOM   1889  H1  TIP3W 368     -65.654 -26.607 -41.488  1.00  0.00      WT1  H
ATOM   1890  H2  TIP3W 368     -64.345 -25.820 -41.267  1.00  0.00      WT1  H
ATOM   1891  OH2 TIP3W 369     -63.869 -25.753 -30.617  1.00  0.00      WT1  O
ATOM   1892  H1  TIP3W 369     -64.509 -26.137 -29.966  1.00  0.00      WT1  H
ATOM   1893  H2  TIP3W 369     -64.426 -25.217 -31.228  1.00  0.00      WT1  H
ATOM   1894  OH2 TIP3W 370      -6.090 -38.936 -26.131  1.00  0.00      WT1  O
ATOM   1895  H1  TIP3W 370      -5.913 -38.473 -25.318  1.00  0.00      WT1  H
ATOM   1896  H2  TIP3W 370      -5.306 -39.534 -26.157  1.00  0.00      WT1  H
ATOM   1897  OH2 TIP3W 371     -64.017 -17.518 -30.998  1.00  0.00      WT1  O
ATOM   1898  H1  TIP3W 371     -64.780 -16.965 -30.804  1.00  0.00      WT1  H
ATOM   1899  H2  TIP3W 371     -63.655 -17.592 -30.087  1.00  0.00      WT1  H
ATOM   1900  OH2 TIP3W 372     -65.972 -13.165 -29.314  1.00  0.00      WT1  O
ATOM   1901  H1  TIP3W 372     -65.444 -13.810 -29.838  1.00  0.00      WT1  H
ATOM   1902  H2  TIP3W 372     -65.627 -12.327 -29.586  1.00  0.00      WT1  H
ATOM   1903  OH2 TIP3W 373     -10.184 -15.982 -28.503  1.00  0.00      WT1  O
ATOM   1904  H1  TIP3W 373     -10.980 -16.328 -28.927  1.00  0.00      WT1  H
ATOM   1905  H2  TIP3W 373      -9.518 -16.679 -28.661  1.00  0.00      WT1  H
ATOM   1906  OH2 TIP3W 374      -7.288 -17.923 -16.136  1.00  0.00      WT1  O
ATOM   1907  H1  TIP3W 374      -6.776 -18.727 -16.132  1.00  0.00      WT1  H
ATOM   1908  H2  TIP3W 374      -6.700 -17.355 -16.710  1.00  0.00      WT1  H
ATOM   1909  OH2 TIP3W 375      -7.565  -7.018 -64.527  1.00  0.00      WT1  O
ATOM   1910  H1  TIP3W 375      -6.659  -6.894 -64.423  1.00  0.00      WT1  H
ATOM   1911  H2  TIP3W 375      -7.791  -7.348 -63.726  1.00  0.00      WT1  H
ATOM   1912  OH2 TIP3W 376      -9.484  -5.953 -22.632  1.00  0.00      WT1  O
ATOM   1913  H1  TIP3W 376      -9.533  -6.701 -22.038  1.00  0.00      WT1  H
ATOM   1914  H2  TIP3W 376      -8.975  -6.271 -23.402  1.00  0.00      WT1  H
ATOM   1915  OH2 TIP3W 377     -12.384 -13.875 -15.202  1.00  0.00      WT1  O
ATOM   1916  H1  TIP3W 377     -11.365 -13.928 -15.041  1.00  0.00      WT1  H
ATOM   1917  H2  TIP3W 377     -12.422 -13.483 -16.085  1.00  0.00      WT1  H
ATOM   1918  OH2 TIP3W 378     -50.777 -14.690 -67.551  1.00  0.00      WT1  O
ATOM   1919  H1  TIP3W 378     -51.323 -15.092 -66.796  1.00  0.00      WT1  H
ATOM   1920  H2  TIP3W 378     -50.069 -14.216 -67.078  1.00  0.00      WT1  H
ATOM   1921  OH2 TIP3W 379     -65.496 -53.968  -8.443  1.00  0.00      WT1  O
ATOM   1922  H1  TIP3W 379     -65.498 -54.985  -8.259  1.00  0.00      WT1  H
ATOM   1923  H2  TIP3W 379     -66.291 -53.893  -9.040  1.00  0.00      WT1  H
ATOM   1924  OH2 TIP3W 380     -63.165 -14.658 -10.079  1.00  0.00      WT1  O
ATOM   1925  H1  TIP3W 380     -62.872 -13.734  -9.963  1.00  0.00      WT1  H
ATOM   1926  H2  TIP3W 380     -63.725 -14.886  -9.359  1.00  0.00      WT1  H
ATOM   1927  OH2 TIP3W 381      -8.998 -15.200 -57.529  1.00  0.00      WT1  O
ATOM   1928  H1  TIP3W 381      -9.571 -15.111 -56.758  1.00  0.00      WT1  H
ATOM   1929  H2  TIP3W 381      -9.270 -16.034 -57.826  1.00  0.00      WT1  H
ATOM   1930  OH2 TIP3W 382     -15.690  -8.836  -8.356  1.00  0.00      WT1  O
ATOM   1931  H1  TIP3W 382     -16.263  -9.422  -8.868  1.00  0.00      WT1  H
ATOM   1932  H2  TIP3W 382     -16.222  -8.019  -8.215  1.00  0.00      WT1  H
ATOM   1933  OH2 TIP3W 383      -7.522 -11.018 -59.630  1.00  0.00      WT1  O
ATOM   1934  H1  TIP3W 383      -7.764 -10.657 -58.709  1.00  0.00      WT1  H
ATOM   1935  H2  TIP3W 383      -8.036 -11.864 -59.716  1.00  0.00      WT1  H
ATOM   1936  OH2 TIP3W 384     -65.034 -17.043 -59.095  1.00  0.00      WT1  O
ATOM   1937  H1  TIP3W 384     -65.610 -17.591 -58.551  1.00  0.00      WT1  H
ATOM   1938  H2  TIP3W 384     -65.706 -16.475 -59.500  1.00  0.00      WT1  H
ATOM   1939  OH2 TIP3W 385      -6.013 -15.991 -53.358  1.00  0.00      WT1  O
ATOM   1940  H1  TIP3W 385      -6.906 -16.048 -53.824  1.00  0.00      WT1  H
ATOM   1941  H2  TIP3W 385      -6.148 -15.982 -52.400  1.00  0.00      WT1  H
ATOM   1942  OH2 TIP3W 386     -10.981 -22.498 -42.569  1.00  0.00      WT1  O
ATOM   1943  H1  TIP3W 386     -10.485 -23.007 -43.254  1.00  0.00      WT1  H
ATOM   1944  H2  TIP3W 386     -10.278 -21.856 -42.369  1.00  0.00      WT1  H
ATOM   1945  OH2 TIP3W 387     -56.603 -11.607 -48.653  1.00  0.00      WT1  O
ATOM   1946  H1  TIP3W 387     -56.499 -12.559 -48.701  1.00  0.00      WT1  H
ATOM   1947  H2  TIP3W 387     -57.145 -11.401 -47.912  1.00  0.00      WT1  H
ATOM   1948  OH2 TIP3W 388     -62.383 -19.457 -41.154  1.00  0.00      WT1  O
ATOM   1949  H1  TIP3W 388     -63.000 -19.904 -40.565  1.00  0.00      WT1  H
ATOM   1950  H2  TIP3W 388     -61.575 -19.864 -40.877  1.00  0.00      WT1  H
ATOM   1951  OH2 TIP3W 389     -68.578 -10.879 -34.740  1.00  0.00      WT1  O
ATOM   1952  H1  TIP3W 389     -69.296 -11.273 -35.180  1.00  0.00      WT1  H
ATOM   1953  H2  TIP3W 389     -67.719 -11.298 -35.105  1.00  0.00      WT1  H
ATOM   1954  OH2 TIP3W 390     -64.437 -10.671 -35.714  1.00  0.00      WT1  O
ATOM   1955  H1  TIP3W 390     -63.476 -10.616 -35.866  1.00  0.00      WT1  H
ATOM   1956  H2  TIP3W 390     -64.442 -10.956 -34.808  1.00  0.00      WT1  H
ATOM   1957  OH2 TIP3W 391     -68.654 -23.650 -24.866  1.00  0.00      WT1  O
ATOM   1958  H1  TIP3W 391     -67.872 -24.067 -24.405  1.00  0.00      WT1  H
ATOM   1959  H2  TIP3W 391     -69.388 -23.733 -24.215  1.00  0.00      WT1  H
ATOM   1960  OH2 TIP3W 392     -56.023  -5.188 -49.006  1.00  0.00      WT1  O
ATOM   1961  H1  TIP3W 392     -56.231  -6.106 -49.090  1.00  0.00      WT1  H
ATOM   1962  H2  TIP3W 392     -55.123  -5.106 -49.294  1.00  0.00      WT1  H
ATOM   1963  OH2 TIP3W 393     -63.052 -18.547 -33.265  1.00  0.00      WT1  O
ATOM   1964  H1  TIP3W 393     -63.219 -17.963 -32.511  1.00  0.00      WT1  H
ATOM   1965  H2  TIP3W 393     -62.151 -18.776 -33.010  1.00  0.00      WT1  H
ATOM   1966  OH2 TIP3W 394     -13.192 -12.415 -26.485  1.00  0.00      WT1  O
ATOM   1967  H1  TIP3W 394     -13.630 -12.127 -27.349  1.00  0.00      WT1  H
ATOM   1968  H2  TIP3W 394     -14.058 -12.415 -25.960  1.00  0.00      WT1  H
ATOM   1969  OH2 TIP3W 395      -4.856 -17.522 -17.739  1.00  0.00      WT1  O
ATOM   1970  H1  TIP3W 395      -3.906 -17.773 -17.753  1.00  0.00      WT1  H
ATOM   1971  H2  TIP3W 395      -4.972 -16.876 -18.482  1.00  0.00      WT1  H
ATOM   1972  OH2 TIP3W 396     -16.978 -10.542  -6.161  1.00  0.00      WT1  O
ATOM   1973  H1  TIP3W 396     -16.156 -11.154  -5.835  1.00  0.00      WT1  H
ATOM   1974  H2  TIP3W 396     -16.567  -9.702  -6.242  1.00  0.00      WT1  H
ATOM   1975  OH2 TIP3W 397     -62.224 -19.579 -24.887  1.00  0.00      WT1  O
ATOM   1976  H1  TIP3W 397     -62.342 -19.830 -23.929  1.00  0.00      WT1  H
ATOM   1977  H2  TIP3W 397     -61.688 -18.785 -24.799  1.00  0.00      WT1  H
ATOM   1978  OH2 TIP3W 399     -66.284 -14.625  -6.071  1.00  0.00      WT1  O
ATOM   1979  H1  TIP3W 399     -66.322 -14.776  -5.108  1.00  0.00      WT1  H
ATOM   1980  H2  TIP3W 399     -66.801 -15.292  -6.467  1.00  0.00      WT1  H
ATOM   1981  OH2 TIP3W 400     -65.302 -64.931 -12.654  1.00  0.00      WT1  O
ATOM   1982  H1  TIP3W 400     -64.646 -65.672 -12.812  1.00  0.00      WT1  H
ATOM   1983  H2  TIP3W 400     -64.753 -64.166 -12.450  1.00  0.00      WT1  H
ATOM   1984  OH2 TIP3W 401     -68.481 -16.680 -58.121  1.00  0.00      WT1  O
ATOM   1985  H1  TIP3W 401     -69.107 -16.405 -58.876  1.00  0.00      WT1  H
ATOM   1986  H2  TIP3W 401     -69.026 -16.527 -57.314  1.00  0.00      WT1  H
ATOM   1987  OH2 TIP3W 402     -49.665 -28.112 -11.183  1.00  0.00      WT1  O
ATOM   1988  H1  TIP3W 402     -49.316 -27.547 -11.918  1.00  0.00      WT1  H
ATOM   1989  H2  TIP3W 402     -50.028 -27.453 -10.621  1.00  0.00      WT1  H
ATOM   1990  OH2 TIP3W 403     -58.336 -20.478 -65.675  1.00  0.00      WT1  O
ATOM   1991  H1  TIP3W 403     -58.324 -21.386 -65.430  1.00  0.00      WT1  H
ATOM   1992  H2  TIP3W 403     -57.597 -20.136 -65.243  1.00  0.00      WT1  H
ATOM   1993  OH2 TIP3W 404     -51.566  -5.429 -64.260  1.00  0.00      WT1  O
ATOM   1994  H1  TIP3W 404     -51.750  -5.671 -65.201  1.00  0.00      WT1  H
ATOM   1995  H2  TIP3W 404     -51.391  -6.380 -63.820  1.00  0.00      WT1  H
ATOM   1996  OH2 TIP3W 405      -5.187  -9.188 -47.070  1.00  0.00      WT1  O
ATOM   1997  H1  TIP3W 405      -5.379  -8.259 -47.287  1.00  0.00      WT1  H
ATOM   1998  H2  TIP3W 405      -5.192  -9.249 -46.112  1.00  0.00      WT1  H
ATOM   1999  OH2 TIP3W 406      -6.600  -9.584 -51.785  1.00  0.00      WT1  O
ATOM   2000  H1  TIP3W 406      -5.894 -10.048 -52.211  1.00  0.00      WT1  H
ATOM   2001  H2  TIP3W 406      -7.336  -9.694 -52.391  1.00  0.00      WT1  H
ATOM   2002  OH2 TIP3W 407      -9.150 -65.793 -50.062  1.00  0.00      WT1  O
ATOM   2003  H1  TIP3W 407      -9.926 -66.000 -49.596  1.00  0.00      WT1  H
ATOM   2004  H2  TIP3W 407      -8.541 -65.621 -49.303  1.00  0.00      WT1  H
ATOM   2005  OH2 TIP3W 408      -7.501 -65.432 -47.831  1.00  0.00      WT1  O
ATOM   2006  H1  TIP3W 408      -7.866 -64.569 -47.557  1.00  0.00      WT1  H
ATOM   2007  H2  TIP3W 408      -6.542 -65.202 -47.824  1.00  0.00      WT1  H
ATOM   2008  OH2 TIP3W 409     -66.182 -21.853 -45.040  1.00  0.00      WT1  O
ATOM   2009  H1  TIP3W 409     -66.033 -22.393 -44.277  1.00  0.00      WT1  H
ATOM   2010  H2  TIP3W 409     -65.887 -21.014 -44.742  1.00  0.00      WT1  H
ATOM   2011  OH2 TIP3W 410     -25.272 -18.181 -39.493  1.00  0.00      WT1  O
ATOM   2012  H1  TIP3W 410     -24.324 -17.947 -39.271  1.00  0.00      WT1  H
ATOM   2013  H2  TIP3W 410     -25.328 -18.120 -40.491  1.00  0.00      WT1  H
ATOM   2014  OH2 TIP3W 411     -60.661 -63.262 -38.099  1.00  0.00      WT1  O
ATOM   2015  H1  TIP3W 411     -61.096 -62.764 -37.366  1.00  0.00      WT1  H
ATOM   2016  H2  TIP3W 411     -60.596 -64.162 -37.778  1.00  0.00      WT1  H
ATOM   2017  OH2 TIP3W 412      -9.096 -63.137 -47.652  1.00  0.00      WT1  O
ATOM   2018  H1  TIP3W 412      -9.658 -63.913 -47.654  1.00  0.00      WT1  H
ATOM   2019  H2  TIP3W 412      -9.667 -62.433 -47.287  1.00  0.00      WT1  H
ATOM   2020  OH2 TIP3W 413      -6.647 -61.517 -13.352  1.00  0.00      WT1  O
ATOM   2021  H1  TIP3W 413      -6.792 -62.204 -12.720  1.00  0.00      WT1  H
ATOM   2022  H2  TIP3W 413      -5.712 -61.324 -13.138  1.00  0.00      WT1  H
ATOM   2023  OH2 TIP3W 414     -25.039  -6.710 -24.633  1.00  0.00      WT1  O
ATOM   2024  H1  TIP3W 414     -24.581  -6.094 -25.268  1.00  0.00      WT1  H
ATOM   2025  H2  TIP3W 414     -25.233  -6.076 -23.931  1.00  0.00      WT1  H
ATOM   2026  OH2 TIP3W 415     -10.184 -13.543 -18.548  1.00  0.00      WT1  O
ATOM   2027  H1  TIP3W 415     -10.017 -13.068 -19.361  1.00  0.00      WT1  H
ATOM   2028  H2  TIP3W 415      -9.286 -13.831 -18.309  1.00  0.00      WT1  H
ATOM   2029  OH2 TIP3W 417     -66.204 -58.445 -12.638  1.00  0.00      WT1  O
ATOM   2030  H1  TIP3W 417     -66.175 -57.627 -13.131  1.00  0.00      WT1  H
ATOM   2031  H2  TIP3W 417     -66.554 -59.128 -13.214  1.00  0.00      WT1  H
ATOM   2032  OH2 TIP3W 418     -68.031 -13.168 -18.571  1.00  0.00      WT1  O
ATOM   2033  H1  TIP3W 418     -67.701 -13.780 -17.783  1.00  0.00      WT1  H
ATOM   2034  H2  TIP3W 418     -67.476 -12.338 -18.487  1.00  0.00      WT1  H
ATOM   2035  OH2 TIP3W 419     -64.614  -6.151  -6.109  1.00  0.00      WT1  O
ATOM   2036  H1  TIP3W 419     -64.405  -5.698  -6.943  1.00  0.00      WT1  H
ATOM   2037  H2  TIP3W 419     -65.400  -5.697  -5.749  1.00  0.00      WT1  H
ATOM   2038  OH2 TIP3W 420      -4.766 -14.214 -66.148  1.00  0.00      WT1  O
ATOM   2039  H1  TIP3W 420      -5.133 -13.915 -67.029  1.00  0.00      WT1  H
ATOM   2040  H2  TIP3W 420      -3.892 -14.578 -66.254  1.00  0.00      WT1  H
ATOM   2041  OH2 TIP3W 421      -9.751 -68.781 -10.311  1.00  0.00      WT1  O
ATOM   2042  H1  TIP3W 421     -10.198 -69.278 -11.053  1.00  0.00      WT1  H
ATOM   2043  H2  TIP3W 421      -9.939 -69.379  -9.516  1.00  0.00      WT1  H
ATOM   2044  OH2 TIP3W 422     -65.105 -10.881  -5.677  1.00  0.00      WT1  O
ATOM   2045  H1  TIP3W 422     -64.569 -11.382  -6.305  1.00  0.00      WT1  H
ATOM   2046  H2  TIP3W 422     -65.292 -10.023  -6.220  1.00  0.00      WT1  H
ATOM   2047  OH2 TIP3W 423     -13.287 -15.411  -9.888  1.00  0.00      WT1  O
ATOM   2048  H1  TIP3W 423     -13.835 -16.073 -10.334  1.00  0.00      WT1  H
ATOM   2049  H2  TIP3W 423     -13.303 -14.641 -10.527  1.00  0.00      WT1  H
ATOM   2050  OH2 TIP3W 424     -54.586 -63.431 -67.499  1.00  0.00      WT1  O
ATOM   2051  H1  TIP3W 424     -53.776 -63.142 -67.872  1.00  0.00      WT1  H
ATOM   2052  H2  TIP3W 424     -55.192 -63.300 -68.329  1.00  0.00      WT1  H
ATOM   2053  OH2 TIP3W 425     -69.476 -16.774 -64.729  1.00  0.00      WT1  O
ATOM   2054  H1  TIP3W 425     -69.621 -15.806 -64.861  1.00  0.00      WT1  H
ATOM   2055  H2  TIP3W 425     -68.556 -16.862 -64.631  1.00  0.00      WT1  H
ATOM   2056  OH2 TIP3W 426     -12.487  -4.639 -62.102  1.00  0.00      WT1  O
ATOM   2057  H1  TIP3W 426     -13.049  -4.795 -61.323  1.00  0.00      WT1  H
ATOM   2058  H2  TIP3W 426     -11.563  -4.956 -61.790  1.00  0.00      WT1  H
ATOM   2059  OH2 TIP3W 427     -65.099 -13.781 -58.574  1.00  0.00      WT1  O
ATOM   2060  H1  TIP3W 427     -65.250 -12.918 -59.009  1.00  0.00      WT1  H
ATOM   2061  H2  TIP3W 427     -64.265 -13.661 -58.142  1.00  0.00      WT1  H
ATOM   2062  OH2 TIP3W 428     -10.093  -8.231 -42.268  1.00  0.00      WT1  O
ATOM   2063  H1  TIP3W 428     -11.023  -7.921 -42.183  1.00  0.00      WT1  H
ATOM   2064  H2  TIP3W 428     -10.187  -9.226 -42.390  1.00  0.00      WT1  H
ATOM   2065  OH2 TIP3W 429      -7.107 -68.080 -37.872  1.00  0.00      WT1  O
ATOM   2066  H1  TIP3W 429      -6.674 -68.758 -37.375  1.00  0.00      WT1  H
ATOM   2067  H2  TIP3W 429      -7.793 -67.744 -37.257  1.00  0.00      WT1  H
ATOM   2068  OH2 TIP3W 430     -12.299 -62.122 -47.698  1.00  0.00      WT1  O
ATOM   2069  H1  TIP3W 430     -12.009 -62.984 -47.906  1.00  0.00      WT1  H
ATOM   2070  H2  TIP3W 430     -12.189 -61.666 -48.573  1.00  0.00      WT1  H
ATOM   2071  OH2 TIP3W 431     -67.397  -9.208 -43.801  1.00  0.00      WT1  O
ATOM   2072  H1  TIP3W 431     -66.657  -9.353 -43.170  1.00  0.00      WT1  H
ATOM   2073  H2  TIP3W 431     -67.207  -8.371 -44.245  1.00  0.00      WT1  H
ATOM   2074  OH2 TIP3W 432     -62.429 -66.202 -35.905  1.00  0.00      WT1  O
ATOM   2075  H1  TIP3W 432     -63.034 -65.596 -36.506  1.00  0.00      WT1  H
ATOM   2076  H2  TIP3W 432     -62.554 -65.905 -34.972  1.00  0.00      WT1  H
ATOM   2077  OH2 TIP3W 433     -67.495 -15.351 -40.855  1.00  0.00      WT1  O
ATOM   2078  H1  TIP3W 433     -67.727 -14.612 -41.299  1.00  0.00      WT1  H
ATOM   2079  H2  TIP3W 433     -67.380 -15.017 -39.956  1.00  0.00      WT1  H
ATOM   2080  OH2 TIP3W 434     -14.633 -66.507 -22.569  1.00  0.00      WT1  O
ATOM   2081  H1  TIP3W 434     -13.980 -67.152 -22.077  1.00  0.00      WT1  H
ATOM   2082  H2  TIP3W 434     -14.154 -65.665 -22.489  1.00  0.00      WT1  H
ATOM   2083  OH2 TIP3W 435      -5.943 -11.268 -30.705  1.00  0.00      WT1  O
ATOM   2084  H1  TIP3W 435      -6.722 -11.810 -30.691  1.00  0.00      WT1  H
ATOM   2085  H2  TIP3W 435      -5.251 -11.769 -30.262  1.00  0.00      WT1  H
ATOM   2086  OH2 TIP3W 436      -9.985 -50.635  -7.041  1.00  0.00      WT1  O
ATOM   2087  H1  TIP3W 436      -9.486 -51.024  -6.301  1.00  0.00      WT1  H
ATOM   2088  H2  TIP3W 436      -9.314 -50.241  -7.669  1.00  0.00      WT1  H
ATOM   2089  OH2 TIP3W 437     -58.204 -43.878 -19.712  1.00  0.00      WT1  O
ATOM   2090  H1  TIP3W 437     -58.137 -43.709 -20.637  1.00  0.00      WT1  H
ATOM   2091  H2  TIP3W 437     -58.981 -44.493 -19.666  1.00  0.00      WT1  H
ATOM   2092  OH2 TIP3W 438     -26.742 -62.444 -22.545  1.00  0.00      WT1  O
ATOM   2093  H1  TIP3W 438     -27.271 -63.002 -21.950  1.00  0.00      WT1  H
ATOM   2094  H2  TIP3W 438     -26.073 -62.092 -21.953  1.00  0.00      WT1  H
ATOM   2095  OH2 TIP3W 439     -11.068  -5.587 -67.969  1.00  0.00      WT1  O
ATOM   2096  H1  TIP3W 439     -10.394  -5.702 -67.284  1.00  0.00      WT1  H
ATOM   2097  H2  TIP3W 439     -10.888  -6.398 -68.559  1.00  0.00      WT1  H
ATOM   2098  OH2 TIP3W 440      -5.688 -65.848 -13.426  1.00  0.00      WT1  O
ATOM   2099  H1  TIP3W 440      -6.593 -65.530 -13.506  1.00  0.00      WT1  H
ATOM   2100  H2  TIP3W 440      -5.704 -66.621 -12.894  1.00  0.00      WT1  H
ATOM   2101  OH2 TIP3W 441      -5.304 -67.608 -11.352  1.00  0.00      WT1  O
ATOM   2102  H1  TIP3W 441      -5.625 -67.562 -10.390  1.00  0.00      WT1  H
ATOM   2103  H2  TIP3W 441      -4.316 -67.370 -11.277  1.00  0.00      WT1  H
ATOM   2104  OH2 TIP3W 442     -22.092 -54.722 -22.579  1.00  0.00      WT1  O
ATOM   2105  H1  TIP3W 442     -22.058 -54.706 -23.510  1.00  0.00      WT1  H
ATOM   2106  H2  TIP3W 442     -23.004 -55.097 -22.435  1.00  0.00      WT1  H
ATOM   2107  OH2 TIP3W 443     -60.065 -57.124 -59.809  1.00  0.00      WT1  O
ATOM   2108  H1  TIP3W 443     -60.291 -57.902 -60.366  1.00  0.00      WT1  H
ATOM   2109  H2  TIP3W 443     -60.528 -57.234 -58.982  1.00  0.00      WT1  H
ATOM   2110  OH2 TIP3W 444      -5.341 -54.228 -63.060  1.00  0.00      WT1  O
ATOM   2111  H1  TIP3W 444      -6.163 -54.428 -63.521  1.00  0.00      WT1  H
ATOM   2112  H2  TIP3W 444      -5.539 -53.438 -62.469  1.00  0.00      WT1  H
ATOM   2113  OH2 TIP3W 446     -64.888 -21.711 -58.040  1.00  0.00      WT1  O
ATOM   2114  H1  TIP3W 446     -64.563 -22.636 -57.949  1.00  0.00      WT1  H
ATOM   2115  H2  TIP3W 446     -64.309 -21.080 -57.576  1.00  0.00      WT1  H
ATOM   2116  OH2 TIP3W 447      -8.013 -66.298 -69.977  1.00  0.00      WT1  O
ATOM   2117  H1  TIP3W 447      -8.108 -67.053 -69.340  1.00  0.00      WT1  H
ATOM   2118  H2  TIP3W 447      -8.146 -65.527 -69.371  1.00  0.00      WT1  H
ATOM   2119  OH2 TIP3W 448     -55.922  -7.268 -38.284  1.00  0.00      WT1  O
ATOM   2120  H1  TIP3W 448     -56.254  -8.184 -38.199  1.00  0.00      WT1  H
ATOM   2121  H2  TIP3W 448     -56.240  -6.793 -37.459  1.00  0.00      WT1  H
ATOM   2122  OH2 TIP3W 450     -62.940 -67.926 -50.170  1.00  0.00      WT1  O
ATOM   2123  H1  TIP3W 450     -62.350 -68.381 -49.472  1.00  0.00      WT1  H
ATOM   2124  H2  TIP3W 450     -63.852 -68.204 -49.965  1.00  0.00      WT1  H
ATOM   2125  OH2 TIP3W 451      -5.022 -66.625 -39.435  1.00  0.00      WT1  O
ATOM   2126  H1  TIP3W 451      -5.702 -66.955 -38.807  1.00  0.00      WT1  H
ATOM   2127  H2  TIP3W 451      -5.514 -65.986 -39.980  1.00  0.00      WT1  H
ATOM   2128  OH2 TIP3W 452     -59.105 -50.675 -30.936  1.00  0.00      WT1  O
ATOM   2129  H1  TIP3W 452     -59.633 -51.232 -30.331  1.00  0.00      WT1  H
ATOM   2130  H2  TIP3W 452     -58.214 -51.042 -30.771  1.00  0.00      WT1  H
ATOM   2131  OH2 TIP3W 453     -10.761 -65.332 -29.819  1.00  0.00      WT1  O
ATOM   2132  H1  TIP3W 453     -11.276 -64.888 -30.445  1.00  0.00      WT1  H
ATOM   2133  H2  TIP3W 453      -9.977 -64.783 -29.693  1.00  0.00      WT1  H
ATOM   2134  OH2 TIP3W 454      -7.012 -10.898 -34.978  1.00  0.00      WT1  O
ATOM   2135  H1  TIP3W 454      -7.207  -9.950 -34.703  1.00  0.00      WT1  H
ATOM   2136  H2  TIP3W 454      -7.044 -10.778 -35.975  1.00  0.00      WT1  H
ATOM   2137  OH2 TIP3W 455     -10.092 -61.179 -31.514  1.00  0.00      WT1  O
ATOM   2138  H1  TIP3W 455     -10.508 -60.897 -32.312  1.00  0.00      WT1  H
ATOM   2139  H2  TIP3W 455      -9.726 -62.060 -31.787  1.00  0.00      WT1  H
ATOM   2140  OH2 TIP3W 456     -54.423  -9.046 -20.015  1.00  0.00      WT1  O
ATOM   2141  H1  TIP3W 456     -55.300  -9.406 -20.211  1.00  0.00      WT1  H
ATOM   2142  H2  TIP3W 456     -54.308  -9.350 -19.082  1.00  0.00      WT1  H
ATOM   2143  OH2 TIP3W 457     -60.043 -55.220 -21.267  1.00  0.00      WT1  O
ATOM   2144  H1  TIP3W 457     -59.942 -55.825 -22.028  1.00  0.00      WT1  H
ATOM   2145  H2  TIP3W 457     -60.893 -54.804 -21.482  1.00  0.00      WT1  H
ATOM   2146  OH2 TIP3W 458      -8.441 -59.450 -28.208  1.00  0.00      WT1  O
ATOM   2147  H1  TIP3W 458      -8.275 -58.625 -28.661  1.00  0.00      WT1  H
ATOM   2148  H2  TIP3W 458      -9.366 -59.487 -28.156  1.00  0.00      WT1  H
ATOM   2149  OH2 TIP3W 459     -13.666 -61.003 -22.451  1.00  0.00      WT1  O
ATOM   2150  H1  TIP3W 459     -13.038 -60.334 -22.900  1.00  0.00      WT1  H
ATOM   2151  H2  TIP3W 459     -13.568 -60.833 -21.500  1.00  0.00      WT1  H
ATOM   2152  OH2 TIP3W 460     -65.827 -12.813 -69.124  1.00  0.00      WT1  O
ATOM   2153  H1  TIP3W 460     -65.667 -12.199 -69.833  1.00  0.00      WT1  H
ATOM   2154  H2  TIP3W 460     -64.971 -13.122 -68.725  1.00  0.00      WT1  H
ATOM   2155  OH2 TIP3W 461     -60.792 -63.704 -10.667  1.00  0.00      WT1  O
ATOM   2156  H1  TIP3W 461     -60.544 -64.051  -9.824  1.00  0.00      WT1  H
ATOM   2157  H2  TIP3W 461     -61.397 -62.955 -10.446  1.00  0.00      WT1  H
ATOM   2158  OH2 TIP3W 462     -68.076 -67.023 -17.437  1.00  0.00      WT1  O
ATOM   2159  H1  TIP3W 462     -68.037 -66.502 -16.621  1.00  0.00      WT1  H
ATOM   2160  H2  TIP3W 462     -68.467 -67.874 -17.139  1.00  0.00      WT1  H
ATOM   2161  OH2 TIP3W 463     -64.797 -54.141  -5.735  1.00  0.00      WT1  O
ATOM   2162  H1  TIP3W 463     -64.564 -53.603  -6.522  1.00  0.00      WT1  H
ATOM   2163  H2  TIP3W 463     -65.691 -54.472  -5.872  1.00  0.00      WT1  H
ATOM   2164  OH2 TIP3W 464     -49.600  -9.898 -20.913  1.00  0.00      WT1  O
ATOM   2165  H1  TIP3W 464     -50.224 -10.298 -21.604  1.00  0.00      WT1  H
ATOM   2166  H2  TIP3W 464     -50.035  -9.065 -20.646  1.00  0.00      WT1  H
ATOM   2167  OH2 TIP3W 465     -56.109 -68.081 -67.008  1.00  0.00      WT1  O
ATOM   2168  H1  TIP3W 465     -55.802 -67.319 -66.578  1.00  0.00      WT1  H
ATOM   2169  H2  TIP3W 465     -56.788 -68.423 -66.422  1.00  0.00      WT1  H
ATOM   2170  OH2 TIP3W 466     -61.177 -59.419 -61.173  1.00  0.00      WT1  O
ATOM   2171  H1  TIP3W 466     -61.817 -59.247 -61.852  1.00  0.00      WT1  H
ATOM   2172  H2  TIP3W 466     -61.611 -59.939 -60.466  1.00  0.00      WT1  H
ATOM   2173  OH2 TIP3W 467     -11.943 -64.648 -58.241  1.00  0.00      WT1  O
ATOM   2174  H1  TIP3W 467     -11.688 -63.898 -57.795  1.00  0.00      WT1  H
ATOM   2175  H2  TIP3W 467     -11.371 -65.268 -57.854  1.00  0.00      WT1  H
ATOM   2176  OH2 TIP3W 468     -60.336 -17.633 -66.669  1.00  0.00      WT1  O
ATOM   2177  H1  TIP3W 468     -59.797 -18.221 -67.181  1.00  0.00      WT1  H
ATOM   2178  H2  TIP3W 468     -60.593 -18.141 -65.890  1.00  0.00      WT1  H
ATOM   2179  OH2 TIP3W 469     -60.922 -58.033 -57.266  1.00  0.00      WT1  O
ATOM   2180  H1  TIP3W 469     -61.772 -58.439 -57.007  1.00  0.00      WT1  H
ATOM   2181  H2  TIP3W 469     -60.488 -57.806 -56.440  1.00  0.00      WT1  H
ATOM   2182  OH2 TIP3W 470     -66.875 -10.899 -50.190  1.00  0.00      WT1  O
ATOM   2183  H1  TIP3W 470     -67.666 -11.221 -49.826  1.00  0.00      WT1  H
ATOM   2184  H2  TIP3W 470     -67.183 -10.616 -51.098  1.00  0.00      WT1  H
ATOM   2185  OH2 TIP3W 471     -60.654  -5.539 -33.185  1.00  0.00      WT1  O
ATOM   2186  H1  TIP3W 471     -60.372  -4.833 -32.589  1.00  0.00      WT1  H
ATOM   2187  H2  TIP3W 471     -60.036  -6.310 -33.126  1.00  0.00      WT1  H
ATOM   2188  OH2 TIP3W 472     -69.085 -11.105 -59.765  1.00  0.00      WT1  O
ATOM   2189  H1  TIP3W 472     -69.654 -10.711 -60.413  1.00  0.00      WT1  H
ATOM   2190  H2  TIP3W 472     -68.743 -11.905 -60.204  1.00  0.00      WT1  H
ATOM   2191  OH2 TIP3W 473      -5.566 -60.916 -37.333  1.00  0.00      WT1  O
ATOM   2192  H1  TIP3W 473      -5.842 -60.132 -36.843  1.00  0.00      WT1  H
ATOM   2193  H2  TIP3W 473      -6.357 -61.191 -37.912  1.00  0.00      WT1  H
ATOM   2194  OH2 TIP3W 474      -5.375 -64.556 -41.729  1.00  0.00      WT1  O
ATOM   2195  H1  TIP3W 474      -5.192 -64.063 -42.579  1.00  0.00      WT1  H
ATOM   2196  H2  TIP3W 474      -6.108 -64.072 -41.327  1.00  0.00      WT1  H
ATOM   2197  OH2 TIP3W 475     -10.904  -9.312 -31.942  1.00  0.00      WT1  O
ATOM   2198  H1  TIP3W 475     -11.385  -8.928 -32.739  1.00  0.00      WT1  H
ATOM   2199  H2  TIP3W 475     -11.422  -8.985 -31.109  1.00  0.00      WT1  H
ATOM   2200  OH2 TIP3W 476     -64.578  -4.714 -40.803  1.00  0.00      WT1  O
ATOM   2201  H1  TIP3W 476     -65.158  -4.581 -41.545  1.00  0.00      WT1  H
ATOM   2202  H2  TIP3W 476     -64.354  -3.868 -40.513  1.00  0.00      WT1  H
ATOM   2203  OH2 TIP3W 477      -6.480 -10.380 -23.259  1.00  0.00      WT1  O
ATOM   2204  H1  TIP3W 477      -7.079  -9.643 -23.404  1.00  0.00      WT1  H
ATOM   2205  H2  TIP3W 477      -6.626 -10.921 -24.026  1.00  0.00      WT1  H
ATOM   2206  OH2 TIP3W 478      -9.123 -49.816 -68.957  1.00  0.00      WT1  O
ATOM   2207  H1  TIP3W 478      -9.150 -50.707 -69.414  1.00  0.00      WT1  H
ATOM   2208  H2  TIP3W 478      -9.329 -49.232 -69.709  1.00  0.00      WT1  H
ATOM   2209  OH2 TIP3W 479     -61.631 -52.842 -21.564  1.00  0.00      WT1  O
ATOM   2210  H1  TIP3W 479     -62.017 -52.979 -22.425  1.00  0.00      WT1  H
ATOM   2211  H2  TIP3W 479     -62.236 -52.112 -21.215  1.00  0.00      WT1  H
ATOM   2212  OH2 TIP3W 480     -68.203 -12.654 -32.216  1.00  0.00      WT1  O
ATOM   2213  H1  TIP3W 480     -68.832 -12.163 -32.767  1.00  0.00      WT1  H
ATOM   2214  H2  TIP3W 480     -67.359 -12.466 -32.591  1.00  0.00      WT1  H
ATOM   2215  OH2 TIP3W 481     -65.170  -7.609 -33.453  1.00  0.00      WT1  O
ATOM   2216  H1  TIP3W 481     -64.681  -8.039 -34.160  1.00  0.00      WT1  H
ATOM   2217  H2  TIP3W 481     -66.057  -8.111 -33.562  1.00  0.00      WT1  H
ATOM   2218  OH2 TIP3W 482     -63.755  -9.935  -8.627  1.00  0.00      WT1  O
ATOM   2219  H1  TIP3W 482     -63.165  -9.254  -8.932  1.00  0.00      WT1  H
ATOM   2220  H2  TIP3W 482     -64.476  -9.401  -8.110  1.00  0.00      WT1  H
ATOM   2221  OH2 TIP3W 483     -59.654 -10.388 -63.038  1.00  0.00      WT1  O
ATOM   2222  H1  TIP3W 483     -58.843  -9.907 -63.106  1.00  0.00      WT1  H
ATOM   2223  H2  TIP3W 483     -59.431 -11.143 -62.552  1.00  0.00      WT1  H
ATOM   2224  OH2 TIP3W 484     -59.718 -69.360 -67.947  1.00  0.00      WT1  O
ATOM   2225  H1  TIP3W 484     -59.633 -69.041 -66.984  1.00  0.00      WT1  H
ATOM   2226  H2  TIP3W 484     -60.257 -68.677 -68.333  1.00  0.00      WT1  H
ATOM   2227  OH2 TIP3W 485     -65.382 -61.875 -62.223  1.00  0.00      WT1  O
ATOM   2228  H1  TIP3W 485     -64.595 -62.081 -61.686  1.00  0.00      WT1  H
ATOM   2229  H2  TIP3W 485     -65.998 -61.542 -61.578  1.00  0.00      WT1  H
ATOM   2230  OH2 TIP3W 486     -66.597 -65.313 -60.185  1.00  0.00      WT1  O
ATOM   2231  H1  TIP3W 486     -66.891 -64.728 -60.903  1.00  0.00      WT1  H
ATOM   2232  H2  TIP3W 486     -66.183 -66.027 -60.673  1.00  0.00      WT1  H
ATOM   2233  OH2 TIP3W 487     -52.204 -53.459  -9.000  1.00  0.00      WT1  O
ATOM   2234  H1  TIP3W 487     -51.703 -54.270  -8.802  1.00  0.00      WT1  H
ATOM   2235  H2  TIP3W 487     -52.487 -53.499  -9.946  1.00  0.00      WT1  H
ATOM   2236  OH2 TIP3W 488     -19.562 -66.733 -50.540  1.00  0.00      WT1  O
ATOM   2237  H1  TIP3W 488     -20.523 -66.827 -50.826  1.00  0.00      WT1  H
ATOM   2238  H2  TIP3W 488     -19.413 -67.399 -49.815  1.00  0.00      WT1  H
ATOM   2239  OH2 TIP3W 489     -66.724 -62.535 -50.675  1.00  0.00      WT1  O
ATOM   2240  H1  TIP3W 489     -67.228 -63.009 -50.036  1.00  0.00      WT1  H
ATOM   2241  H2  TIP3W 489     -66.396 -61.712 -50.247  1.00  0.00      WT1  H
ATOM   2242  OH2 TIP3W 490     -67.109 -64.956 -37.387  1.00  0.00      WT1  O
ATOM   2243  H1  TIP3W 490     -67.740 -65.480 -36.850  1.00  0.00      WT1  H
ATOM   2244  H2  TIP3W 490     -67.697 -64.490 -37.980  1.00  0.00      WT1  H
ATOM   2245  OH2 TIP3W 491     -68.160 -61.735 -41.338  1.00  0.00      WT1  O
ATOM   2246  H1  TIP3W 491     -68.320 -61.956 -42.253  1.00  0.00      WT1  H
ATOM   2247  H2  TIP3W 491     -68.166 -60.789 -41.267  1.00  0.00      WT1  H
ATOM   2248  OH2 TIP3W 492      -6.047 -50.681 -59.807  1.00  0.00      WT1  O
ATOM   2249  H1  TIP3W 492      -6.890 -50.252 -59.457  1.00  0.00      WT1  H
ATOM   2250  H2  TIP3W 492      -5.771 -50.103 -60.504  1.00  0.00      WT1  H
ATOM   2251  OH2 TIP3W 493     -60.300 -56.907 -23.556  1.00  0.00      WT1  O
ATOM   2252  H1  TIP3W 493     -59.488 -56.845 -23.988  1.00  0.00      WT1  H
ATOM   2253  H2  TIP3W 493     -60.219 -57.807 -23.245  1.00  0.00      WT1  H
ATOM   2254  OH2 TIP3W 494     -69.263 -52.098 -32.910  1.00  0.00      WT1  O
ATOM   2255  H1  TIP3W 494     -69.541 -51.208 -32.648  1.00  0.00      WT1  H
ATOM   2256  H2  TIP3W 494     -69.134 -52.051 -33.853  1.00  0.00      WT1  H
ATOM   2257  OH2 TIP3W 495     -60.022 -62.125 -45.052  1.00  0.00      WT1  O
ATOM   2258  H1  TIP3W 495     -60.411 -62.374 -44.155  1.00  0.00      WT1  H
ATOM   2259  H2  TIP3W 495     -59.564 -61.344 -44.813  1.00  0.00      WT1  H
ATOM   2260  OH2 TIP3W 496     -65.841  -6.618 -30.113  1.00  0.00      WT1  O
ATOM   2261  H1  TIP3W 496     -65.634  -7.148 -30.873  1.00  0.00      WT1  H
ATOM   2262  H2  TIP3W 496     -65.193  -7.017 -29.439  1.00  0.00      WT1  H
ATOM   2263  OH2 TIP3W 497     -49.525 -51.838 -16.264  1.00  0.00      WT1  O
ATOM   2264  H1  TIP3W 497     -49.558 -50.816 -16.458  1.00  0.00      WT1  H
ATOM   2265  H2  TIP3W 497     -50.159 -52.243 -16.887  1.00  0.00      WT1  H
ATOM   2266  OH2 TIP3W 498     -60.073 -65.815 -37.195  1.00  0.00      WT1  O
ATOM   2267  H1  TIP3W 498     -60.944 -66.065 -36.798  1.00  0.00      WT1  H
ATOM   2268  H2  TIP3W 498     -59.640 -66.675 -37.335  1.00  0.00      WT1  H
ATOM   2269  OH2 TIP3W 499      -9.299 -63.215 -29.102  1.00  0.00      WT1  O
ATOM   2270  H1  TIP3W 499      -8.584 -62.880 -28.534  1.00  0.00      WT1  H
ATOM   2271  H2  TIP3W 499      -9.494 -62.499 -29.730  1.00  0.00      WT1  H
ATOM   2272  OH2 TIP3W 500     -49.235 -53.782 -21.628  1.00  0.00      WT1  O
ATOM   2273  H1  TIP3W 500     -49.178 -53.842 -22.610  1.00  0.00      WT1  H
ATOM   2274  H2  TIP3W 500     -48.405 -54.143 -21.301  1.00  0.00      WT1  H
ATOM   2275  OH2 TIP3W 501     -69.103 -65.526 -15.281  1.00  0.00      WT1  O
ATOM   2276  H1  TIP3W 501     -68.678 -64.657 -15.248  1.00  0.00      WT1  H
ATOM   2277  H2  TIP3W 501     -69.810 -65.424 -14.656  1.00  0.00      WT1  H
ATOM   2278  OH2 TIP3W 502     -68.148 -59.293  -8.249  1.00  0.00      WT1  O
ATOM   2279  H1  TIP3W 502     -67.368 -59.885  -8.147  1.00  0.00      WT1  H
ATOM   2280  H2  TIP3W 502     -68.425 -59.015  -7.344  1.00  0.00      WT1  H
ATOM   2281  OH2 TIP3W 503     -66.881 -59.675 -56.842  1.00  0.00      WT1  O
ATOM   2282  H1  TIP3W 503     -66.402 -59.100 -57.488  1.00  0.00      WT1  H
ATOM   2283  H2  TIP3W 503     -66.560 -60.570 -57.038  1.00  0.00      WT1  H
ATOM   2284  OH2 TIP3W 504     -14.740 -59.773  -7.031  1.00  0.00      WT1  O
ATOM   2285  H1  TIP3W 504     -14.227 -59.932  -7.816  1.00  0.00      WT1  H
ATOM   2286  H2  TIP3W 504     -14.798 -58.764  -7.001  1.00  0.00      WT1  H
ATOM   2287  OH2 TIP3W 505      -4.938 -53.882  -5.314  1.00  0.00      WT1  O
ATOM   2288  H1  TIP3W 505      -4.999 -54.199  -4.365  1.00  0.00      WT1  H
ATOM   2289  H2  TIP3W 505      -5.412 -54.515  -5.799  1.00  0.00      WT1  H
ATOM   2290  OH2 TIP3W 506     -67.622 -64.194 -53.747  1.00  0.00      WT1  O
ATOM   2291  H1  TIP3W 506     -67.843 -63.839 -52.901  1.00  0.00      WT1  H
ATOM   2292  H2  TIP3W 506     -66.699 -63.968 -53.874  1.00  0.00      WT1  H
ATOM   2293  OH2 TIP3W 507     -63.618 -47.729 -67.681  1.00  0.00      WT1  O
ATOM   2294  H1  TIP3W 507     -64.450 -47.965 -68.153  1.00  0.00      WT1  H
ATOM   2295  H2  TIP3W 507     -63.141 -48.528 -67.808  1.00  0.00      WT1  H
ATOM   2296  OH2 TIP3W 508     -38.196 -57.244 -62.948  1.00  0.00      WT1  O
ATOM   2297  H1  TIP3W 508     -38.457 -56.358 -63.269  1.00  0.00      WT1  H
ATOM   2298  H2  TIP3W 508     -37.709 -57.070 -62.133  1.00  0.00      WT1  H
ATOM   2299  OH2 TIP3W 509     -65.983 -66.095 -50.582  1.00  0.00      WT1  O
ATOM   2300  H1  TIP3W 509     -66.858 -65.958 -50.868  1.00  0.00      WT1  H
ATOM   2301  H2  TIP3W 509     -65.418 -65.273 -50.705  1.00  0.00      WT1  H
ATOM   2302  OH2 TIP3W 510     -14.915 -69.094 -43.494  1.00  0.00      WT1  O
ATOM   2303  H1  TIP3W 510     -14.456 -69.702 -43.981  1.00  0.00      WT1  H
ATOM   2304  H2  TIP3W 510     -14.246 -68.793 -42.927  1.00  0.00      WT1  H
ATOM   2305  OH2 TIP3W 511     -67.656 -49.528 -48.369  1.00  0.00      WT1  O
ATOM   2306  H1  TIP3W 511     -67.068 -49.179 -49.055  1.00  0.00      WT1  H
ATOM   2307  H2  TIP3W 511     -68.533 -49.452 -48.862  1.00  0.00      WT1  H
ATOM   2308  OH2 TIP3W 512     -49.387 -56.384 -58.934  1.00  0.00      WT1  O
ATOM   2309  H1  TIP3W 512     -49.261 -56.041 -59.782  1.00  0.00      WT1  H
ATOM   2310  H2  TIP3W 512     -50.381 -56.184 -58.750  1.00  0.00      WT1  H
ATOM   2311  OH2 TIP3W 513      -4.817 -44.500 -50.316  1.00  0.00      WT1  O
ATOM   2312  H1  TIP3W 513      -5.181 -43.921 -49.654  1.00  0.00      WT1  H
ATOM   2313  H2  TIP3W 513      -4.723 -45.399 -49.803  1.00  0.00      WT1  H
ATOM   2314  OH2 TIP3W 514     -58.508 -64.452 -35.154  1.00  0.00      WT1  O
ATOM   2315  H1  TIP3W 514     -58.837 -64.796 -35.960  1.00  0.00      WT1  H
ATOM   2316  H2  TIP3W 514     -58.614 -63.521 -35.141  1.00  0.00      WT1  H
ATOM   2317  OH2 TIP3W 515     -68.213 -60.482 -45.485  1.00  0.00      WT1  O
ATOM   2318  H1  TIP3W 515     -67.868 -60.425 -46.354  1.00  0.00      WT1  H
ATOM   2319  H2  TIP3W 515     -68.140 -59.594 -45.213  1.00  0.00      WT1  H
ATOM   2320  OH2 TIP3W 516     -65.873 -68.130 -37.239  1.00  0.00      WT1  O
ATOM   2321  H1  TIP3W 516     -66.170 -67.728 -38.011  1.00  0.00      WT1  H
ATOM   2322  H2  TIP3W 516     -65.270 -67.438 -36.902  1.00  0.00      WT1  H
ATOM   2323  OH2 TIP3W 517     -55.474 -59.468 -49.863  1.00  0.00      WT1  O
ATOM   2324  H1  TIP3W 517     -55.838 -60.267 -49.497  1.00  0.00      WT1  H
ATOM   2325  H2  TIP3W 517     -55.534 -59.580 -50.806  1.00  0.00      WT1  H
ATOM   2326  OH2 TIP3W 518     -59.511 -60.258 -16.508  1.00  0.00      WT1  O
ATOM   2327  H1  TIP3W 518     -59.965 -60.650 -15.781  1.00  0.00      WT1  H
ATOM   2328  H2  TIP3W 518     -59.253 -61.002 -17.034  1.00  0.00      WT1  H
ATOM   2329  OH2 TIP3W 519      -7.600 -59.367 -24.391  1.00  0.00      WT1  O
ATOM   2330  H1  TIP3W 519      -7.691 -60.103 -25.052  1.00  0.00      WT1  H
ATOM   2331  H2  TIP3W 519      -8.235 -58.719 -24.626  1.00  0.00      WT1  H
ATOM   2332  OH2 TIP3W 521     -67.081  -7.222 -20.898  1.00  0.00      WT1  O
ATOM   2333  H1  TIP3W 521     -66.518  -6.460 -20.596  1.00  0.00      WT1  H
ATOM   2334  H2  TIP3W 521     -67.945  -6.803 -20.899  1.00  0.00      WT1  H
ATOM   2335  OH2 TIP3W 522     -58.719 -57.587 -13.547  1.00  0.00      WT1  O
ATOM   2336  H1  TIP3W 522     -58.638 -58.281 -12.859  1.00  0.00      WT1  H
ATOM   2337  H2  TIP3W 522     -58.342 -58.006 -14.351  1.00  0.00      WT1  H
ATOM   2338  OH2 TIP3W 523     -59.800 -49.910  -7.311  1.00  0.00      WT1  O
ATOM   2339  H1  TIP3W 523     -59.601 -48.975  -7.044  1.00  0.00      WT1  H
ATOM   2340  H2  TIP3W 523     -60.688 -49.851  -7.484  1.00  0.00      WT1  H
ATOM   2341  OH2 TIP3W 524     -58.356 -50.521  -5.010  1.00  0.00      WT1  O
ATOM   2342  H1  TIP3W 524     -59.069 -50.333  -5.707  1.00  0.00      WT1  H
ATOM   2343  H2  TIP3W 524     -57.547 -50.487  -5.558  1.00  0.00      WT1  H
ATOM   2344  OH2 TIP3W 525     -62.035 -64.544 -13.322  1.00  0.00      WT1  O
ATOM   2345  H1  TIP3W 525     -61.605 -64.389 -12.511  1.00  0.00      WT1  H
ATOM   2346  H2  TIP3W 525     -62.715 -63.857 -13.323  1.00  0.00      WT1  H
ATOM   2347  OH2 TIP3W 526     -68.753 -55.107  -8.982  1.00  0.00      WT1  O
ATOM   2348  H1  TIP3W 526     -68.924 -54.137  -8.841  1.00  0.00      WT1  H
ATOM   2349  H2  TIP3W 526     -69.400 -55.530  -8.450  1.00  0.00      WT1  H
ATOM   2350  OH2 TIP3W 527     -60.108 -56.004  -7.407  1.00  0.00      WT1  O
ATOM   2351  H1  TIP3W 527     -59.527 -55.762  -6.662  1.00  0.00      WT1  H
ATOM   2352  H2  TIP3W 527     -60.422 -56.847  -7.096  1.00  0.00      WT1  H
ATOM   2353  OH2 TIP3W 528     -43.876 -53.406 -53.193  1.00  0.00      WT1  O
ATOM   2354  H1  TIP3W 528     -43.052 -53.136 -52.756  1.00  0.00      WT1  H
ATOM   2355  H2  TIP3W 528     -43.863 -52.952 -54.100  1.00  0.00      WT1  H
ATOM   2356  OH2 TIP3W 529     -61.124 -41.563 -64.421  1.00  0.00      WT1  O
ATOM   2357  H1  TIP3W 529     -60.773 -42.423 -64.642  1.00  0.00      WT1  H
ATOM   2358  H2  TIP3W 529     -61.210 -41.602 -63.467  1.00  0.00      WT1  H
ATOM   2359  OH2 TIP3W 530      -9.568 -53.991 -58.886  1.00  0.00      WT1  O
ATOM   2360  H1  TIP3W 530      -9.637 -53.507 -58.084  1.00  0.00      WT1  H
ATOM   2361  H2  TIP3W 530      -8.700 -53.822 -59.207  1.00  0.00      WT1  H
ATOM   2362  OH2 TIP3W 531      -7.046 -37.222 -46.344  1.00  0.00      WT1  O
ATOM   2363  H1  TIP3W 531      -6.515 -37.984 -46.523  1.00  0.00      WT1  H
ATOM   2364  H2  TIP3W 531      -7.580 -37.196 -47.200  1.00  0.00      WT1  H
ATOM   2365  OH2 TIP3W 532      -7.008 -47.994 -53.068  1.00  0.00      WT1  O
ATOM   2366  H1  TIP3W 532      -6.063 -48.116 -53.480  1.00  0.00      WT1  H
ATOM   2367  H2  TIP3W 532      -6.782 -48.178 -52.141  1.00  0.00      WT1  H
ATOM   2368  OH2 TIP3W 533     -64.427 -55.196 -50.910  1.00  0.00      WT1  O
ATOM   2369  H1  TIP3W 533     -64.041 -54.661 -50.192  1.00  0.00      WT1  H
ATOM   2370  H2  TIP3W 533     -64.131 -54.587 -51.669  1.00  0.00      WT1  H
ATOM   2371  OH2 TIP3W 534     -53.717 -62.646 -47.219  1.00  0.00      WT1  O
ATOM   2372  H1  TIP3W 534     -54.360 -61.942 -47.551  1.00  0.00      WT1  H
ATOM   2373  H2  TIP3W 534     -54.027 -63.440 -47.621  1.00  0.00      WT1  H
ATOM   2374  OH2 TIP3W 535     -47.128 -51.559 -53.212  1.00  0.00      WT1  O
ATOM   2375  H1  TIP3W 535     -47.799 -52.136 -53.621  1.00  0.00      WT1  H
ATOM   2376  H2  TIP3W 535     -47.665 -51.019 -52.575  1.00  0.00      WT1  H
ATOM   2377  OH2 TIP3W 536     -16.266 -57.757 -26.946  1.00  0.00      WT1  O
ATOM   2378  H1  TIP3W 536     -15.576 -58.320 -26.592  1.00  0.00      WT1  H
ATOM   2379  H2  TIP3W 536     -16.039 -57.695 -27.925  1.00  0.00      WT1  H
ATOM   2380  OH2 TIP3W 537      -4.615  -5.773 -42.985  1.00  0.00      WT1  O
ATOM   2381  H1  TIP3W 537      -5.173  -5.491 -42.239  1.00  0.00      WT1  H
ATOM   2382  H2  TIP3W 537      -4.081  -4.999 -43.281  1.00  0.00      WT1  H
ATOM   2383  OH2 TIP3W 538     -59.895 -69.159 -30.889  1.00  0.00      WT1  O
ATOM   2384  H1  TIP3W 538     -60.512 -68.550 -31.369  1.00  0.00      WT1  H
ATOM   2385  H2  TIP3W 538     -59.368 -68.582 -30.295  1.00  0.00      WT1  H
ATOM   2386  OH2 TIP3W 539     -62.053 -49.389 -16.032  1.00  0.00      WT1  O
ATOM   2387  H1  TIP3W 539     -62.280 -49.807 -15.226  1.00  0.00      WT1  H
ATOM   2388  H2  TIP3W 539     -61.456 -48.639 -15.751  1.00  0.00      WT1  H
ATOM   2389  OH2 TIP3W 540     -69.258 -49.353 -32.576  1.00  0.00      WT1  O
ATOM   2390  H1  TIP3W 540     -69.837 -48.798 -33.145  1.00  0.00      WT1  H
ATOM   2391  H2  TIP3W 540     -68.468 -49.590 -33.163  1.00  0.00      WT1  H
ATOM   2392  OH2 TIP3W 541     -67.993 -56.746 -21.347  1.00  0.00      WT1  O
ATOM   2393  H1  TIP3W 541     -68.367 -56.867 -22.247  1.00  0.00      WT1  H
ATOM   2394  H2  TIP3W 541     -67.918 -55.799 -21.345  1.00  0.00      WT1  H
ATOM   2395  OH2 TIP3W 542      -6.660 -45.837 -17.184  1.00  0.00      WT1  O
ATOM   2396  H1  TIP3W 542      -7.079 -45.242 -16.561  1.00  0.00      WT1  H
ATOM   2397  H2  TIP3W 542      -6.758 -46.703 -16.838  1.00  0.00      WT1  H
ATOM   2398  OH2 TIP3W 543     -64.542 -56.903 -65.411  1.00  0.00      WT1  O
ATOM   2399  H1  TIP3W 543     -64.327 -56.981 -66.388  1.00  0.00      WT1  H
ATOM   2400  H2  TIP3W 543     -65.101 -56.106 -65.343  1.00  0.00      WT1  H
ATOM   2401  OH2 TIP3W 544     -61.031 -52.993 -14.282  1.00  0.00      WT1  O
ATOM   2402  H1  TIP3W 544     -60.358 -53.653 -14.385  1.00  0.00      WT1  H
ATOM   2403  H2  TIP3W 544     -60.987 -52.831 -13.342  1.00  0.00      WT1  H
ATOM   2404  OH2 TIP3W 545     -67.476 -11.351 -14.732  1.00  0.00      WT1  O
ATOM   2405  H1  TIP3W 545     -67.988 -10.597 -14.498  1.00  0.00      WT1  H
ATOM   2406  H2  TIP3W 545     -66.568 -11.212 -14.419  1.00  0.00      WT1  H
ATOM   2407  OH2 TIP3W 546      -5.111 -55.361 -13.787  1.00  0.00      WT1  O
ATOM   2408  H1  TIP3W 546      -5.790 -55.499 -13.143  1.00  0.00      WT1  H
ATOM   2409  H2  TIP3W 546      -4.441 -55.883 -13.334  1.00  0.00      WT1  H
ATOM   2410  OH2 TIP3W 547     -10.998 -40.283 -54.746  1.00  0.00      WT1  O
ATOM   2411  H1  TIP3W 547     -10.312 -40.655 -54.215  1.00  0.00      WT1  H
ATOM   2412  H2  TIP3W 547     -10.544 -39.590 -55.286  1.00  0.00      WT1  H
ATOM   2413  OH2 TIP3W 549     -42.151 -60.132 -50.827  1.00  0.00      WT1  O
ATOM   2414  H1  TIP3W 549     -42.830 -60.280 -50.137  1.00  0.00      WT1  H
ATOM   2415  H2  TIP3W 549     -42.597 -59.581 -51.511  1.00  0.00      WT1  H
ATOM   2416  OH2 TIP3W 550     -65.448 -68.630 -49.670  1.00  0.00      WT1  O
ATOM   2417  H1  TIP3W 550     -65.726 -67.806 -50.047  1.00  0.00      WT1  H
ATOM   2418  H2  TIP3W 550     -65.765 -69.199 -50.429  1.00  0.00      WT1  H
ATOM   2419  OH2 TIP3W 551     -65.406 -44.734 -54.800  1.00  0.00      WT1  O
ATOM   2420  H1  TIP3W 551     -66.362 -44.500 -54.804  1.00  0.00      WT1  H
ATOM   2421  H2  TIP3W 551     -65.242 -45.103 -55.688  1.00  0.00      WT1  H
ATOM   2422  OH2 TIP3W 552     -59.034 -69.513 -42.336  1.00  0.00      WT1  O
ATOM   2423  H1  TIP3W 552     -59.165 -68.577 -42.525  1.00  0.00      WT1  H
ATOM   2424  H2  TIP3W 552     -59.442 -69.908 -43.117  1.00  0.00      WT1  H
ATOM   2425  OH2 TIP3W 553     -63.420 -57.008 -40.309  1.00  0.00      WT1  O
ATOM   2426  H1  TIP3W 553     -63.570 -56.114 -40.028  1.00  0.00      WT1  H
ATOM   2427  H2  TIP3W 553     -63.571 -57.501 -39.519  1.00  0.00      WT1  H
ATOM   2428  OH2 TIP3W 554     -64.840 -56.256 -62.046  1.00  0.00      WT1  O
ATOM   2429  H1  TIP3W 554     -63.952 -56.578 -61.793  1.00  0.00      WT1  H
ATOM   2430  H2  TIP3W 554     -64.992 -55.507 -61.472  1.00  0.00      WT1  H
ATOM   2431  OH2 TIP3W 555     -68.512 -62.246 -38.162  1.00  0.00      WT1  O
ATOM   2432  H1  TIP3W 555     -69.222 -61.677 -37.805  1.00  0.00      WT1  H
ATOM   2433  H2  TIP3W 555     -68.457 -61.957 -39.079  1.00  0.00      WT1  H
ATOM   2434  OH2 TIP3W 556     -66.652 -42.913 -25.631  1.00  0.00      WT1  O
ATOM   2435  H1  TIP3W 556     -66.153 -42.745 -24.775  1.00  0.00      WT1  H
ATOM   2436  H2  TIP3W 556     -67.187 -43.665 -25.339  1.00  0.00      WT1  H
ATOM   2437  OH2 TIP3W 557      -6.051  -4.691 -36.036  1.00  0.00      WT1  O
ATOM   2438  H1  TIP3W 557      -6.690  -5.109 -35.493  1.00  0.00      WT1  H
ATOM   2439  H2  TIP3W 557      -5.583  -4.102 -35.387  1.00  0.00      WT1  H
ATOM   2440  OH2 TIP3W 558     -59.610 -63.614 -51.172  1.00  0.00      WT1  O
ATOM   2441  H1  TIP3W 558     -59.312 -63.516 -50.269  1.00  0.00      WT1  H
ATOM   2442  H2  TIP3W 558     -60.156 -64.411 -51.079  1.00  0.00      WT1  H
ATOM   2443  OH2 TIP3W 559      -4.947 -54.622 -21.053  1.00  0.00      WT1  O
ATOM   2444  H1  TIP3W 559      -4.839 -54.533 -20.078  1.00  0.00      WT1  H
ATOM   2445  H2  TIP3W 559      -5.354 -53.765 -21.231  1.00  0.00      WT1  H
ATOM   2446  OH2 TIP3W 560      -5.663 -52.725 -14.449  1.00  0.00      WT1  O
ATOM   2447  H1  TIP3W 560      -6.525 -52.547 -13.980  1.00  0.00      WT1  H
ATOM   2448  H2  TIP3W 560      -5.738 -53.688 -14.529  1.00  0.00      WT1  H
ATOM   2449  OH2 TIP3W 561     -10.029 -57.404 -23.041  1.00  0.00      WT1  O
ATOM   2450  H1  TIP3W 561      -9.692 -56.837 -23.687  1.00  0.00      WT1  H
ATOM   2451  H2  TIP3W 561     -10.099 -56.826 -22.238  1.00  0.00      WT1  H
ATOM   2452  OH2 TIP3W 562     -68.322 -48.058 -68.965  1.00  0.00      WT1  O
ATOM   2453  H1  TIP3W 562     -68.728 -48.720 -68.408  1.00  0.00      WT1  H
ATOM   2454  H2  TIP3W 562     -68.502 -47.191 -68.507  1.00  0.00      WT1  H
ATOM   2455  OH2 TIP3W 563      -9.729 -50.484 -39.440  1.00  0.00      WT1  O
ATOM   2456  H1  TIP3W 563      -9.216 -49.710 -39.722  1.00  0.00      WT1  H
ATOM   2457  H2  TIP3W 563     -10.227 -50.628 -40.224  1.00  0.00      WT1  H
ATOM   2458  OH2 TIP3W 564     -66.223 -38.953 -15.400  1.00  0.00      WT1  O
ATOM   2459  H1  TIP3W 564     -66.378 -39.083 -14.474  1.00  0.00      WT1  H
ATOM   2460  H2  TIP3W 564     -66.936 -38.379 -15.563  1.00  0.00      WT1  H
ATOM   2461  OH2 TIP3W 565      -5.385 -60.231 -21.973  1.00  0.00      WT1  O
ATOM   2462  H1  TIP3W 565      -5.566 -59.270 -21.913  1.00  0.00      WT1  H
ATOM   2463  H2  TIP3W 565      -5.964 -60.530 -22.734  1.00  0.00      WT1  H
ATOM   2464  OH2 TIP3W 567      -6.938 -35.112 -14.201  1.00  0.00      WT1  O
ATOM   2465  H1  TIP3W 567      -7.772 -35.599 -14.391  1.00  0.00      WT1  H
ATOM   2466  H2  TIP3W 567      -6.914 -34.464 -14.924  1.00  0.00      WT1  H
ATOM   2467  OH2 TIP3W 568     -60.370 -48.453 -67.000  1.00  0.00      WT1  O
ATOM   2468  H1  TIP3W 568     -60.399 -47.529 -67.357  1.00  0.00      WT1  H
ATOM   2469  H2  TIP3W 568     -60.713 -49.046 -67.688  1.00  0.00      WT1  H
ATOM   2470  OH2 TIP3W 569      -6.866 -47.956 -13.276  1.00  0.00      WT1  O
ATOM   2471  H1  TIP3W 569      -5.906 -48.067 -13.323  1.00  0.00      WT1  H
ATOM   2472  H2  TIP3W 569      -7.262 -48.318 -14.012  1.00  0.00      WT1  H
ATOM   2473  OH2 TIP3W 570     -69.245 -35.956 -57.077  1.00  0.00      WT1  O
ATOM   2474  H1  TIP3W 570     -68.622 -35.800 -56.344  1.00  0.00      WT1  H
ATOM   2475  H2  TIP3W 570     -69.669 -36.779 -56.771  1.00  0.00      WT1  H
ATOM   2476  OH2 TIP3W 571     -63.548 -57.577  -9.126  1.00  0.00      WT1  O
ATOM   2477  H1  TIP3W 571     -63.003 -57.206  -9.875  1.00  0.00      WT1  H
ATOM   2478  H2  TIP3W 571     -64.413 -57.078  -9.133  1.00  0.00      WT1  H
ATOM   2479  OH2 TIP3W 572     -10.128 -40.496 -58.805  1.00  0.00      WT1  O
ATOM   2480  H1  TIP3W 572      -9.391 -40.335 -59.390  1.00  0.00      WT1  H
ATOM   2481  H2  TIP3W 572      -9.982 -39.939 -58.026  1.00  0.00      WT1  H
ATOM   2482  OH2 TIP3W 573     -65.609 -40.577 -48.880  1.00  0.00      WT1  O
ATOM   2483  H1  TIP3W 573     -66.237 -41.201 -48.489  1.00  0.00      WT1  H
ATOM   2484  H2  TIP3W 573     -65.406 -40.956 -49.792  1.00  0.00      WT1  H
ATOM   2485  OH2 TIP3W 574      -7.680 -54.150 -52.599  1.00  0.00      WT1  O
ATOM   2486  H1  TIP3W 574      -7.004 -54.254 -51.952  1.00  0.00      WT1  H
ATOM   2487  H2  TIP3W 574      -8.438 -53.741 -52.100  1.00  0.00      WT1  H
ATOM   2488  OH2 TIP3W 575     -67.656 -59.429 -67.376  1.00  0.00      WT1  O
ATOM   2489  H1  TIP3W 575     -67.878 -59.247 -66.447  1.00  0.00      WT1  H
ATOM   2490  H2  TIP3W 575     -67.053 -60.209 -67.383  1.00  0.00      WT1  H
ATOM   2491  OH2 TIP3W 576     -67.418 -42.365 -47.937  1.00  0.00      WT1  O
ATOM   2492  H1  TIP3W 576     -68.174 -42.666 -47.390  1.00  0.00      WT1  H
ATOM   2493  H2  TIP3W 576     -67.859 -42.127 -48.773  1.00  0.00      WT1  H
ATOM   2494  OH2 TIP3W 577      -5.950 -45.055 -33.797  1.00  0.00      WT1  O
ATOM   2495  H1  TIP3W 577      -5.815 -44.102 -33.717  1.00  0.00      WT1  H
ATOM   2496  H2  TIP3W 577      -5.705 -45.327 -34.689  1.00  0.00      WT1  H
ATOM   2497  OH2 TIP3W 578     -67.381 -41.953 -32.180  1.00  0.00      WT1  O
ATOM   2498  H1  TIP3W 578     -67.531 -41.006 -32.389  1.00  0.00      WT1  H
ATOM   2499  H2  TIP3W 578     -68.029 -42.244 -31.500  1.00  0.00      WT1  H
ATOM   2500  OH2 TIP3W 579     -61.877 -62.110 -35.895  1.00  0.00      WT1  O
ATOM   2501  H1  TIP3W 579     -61.717 -62.461 -34.961  1.00  0.00      WT1  H
ATOM   2502  H2  TIP3W 579     -61.271 -61.366 -36.000  1.00  0.00      WT1  H
ATOM   2503  OH2 TIP3W 580     -56.615 -60.231 -40.547  1.00  0.00      WT1  O
ATOM   2504  H1  TIP3W 580     -56.144 -59.609 -39.938  1.00  0.00      WT1  H
ATOM   2505  H2  TIP3W 580     -57.401 -60.487 -40.035  1.00  0.00      WT1  H
ATOM   2506  OH2 TIP3W 581     -64.846 -60.119 -19.904  1.00  0.00      WT1  O
ATOM   2507  H1  TIP3W 581     -63.980 -59.947 -20.411  1.00  0.00      WT1  H
ATOM   2508  H2  TIP3W 581     -65.436 -59.757 -20.590  1.00  0.00      WT1  H
ATOM   2509  OH2 TIP3W 582      -5.262 -67.993 -22.467  1.00  0.00      WT1  O
ATOM   2510  H1  TIP3W 582      -4.697 -68.260 -21.672  1.00  0.00      WT1  H
ATOM   2511  H2  TIP3W 582      -6.107 -68.425 -22.227  1.00  0.00      WT1  H
ATOM   2512  OH2 TIP3W 583      -4.801 -51.599 -18.275  1.00  0.00      WT1  O
ATOM   2513  H1  TIP3W 583      -4.286 -51.189 -19.004  1.00  0.00      WT1  H
ATOM   2514  H2  TIP3W 583      -4.505 -51.064 -17.513  1.00  0.00      WT1  H
ATOM   2515  OH2 TIP3W 584     -69.177 -46.332 -67.112  1.00  0.00      WT1  O
ATOM   2516  H1  TIP3W 584     -68.364 -46.684 -66.660  1.00  0.00      WT1  H
ATOM   2517  H2  TIP3W 584     -69.747 -46.022 -66.360  1.00  0.00      WT1  H
ATOM   2518  OH2 TIP3W 585     -56.646 -55.242 -21.353  1.00  0.00      WT1  O
ATOM   2519  H1  TIP3W 585     -55.680 -55.636 -21.313  1.00  0.00      WT1  H
ATOM   2520  H2  TIP3W 585     -57.170 -55.790 -20.783  1.00  0.00      WT1  H
ATOM   2521  OH2 TIP3W 586     -66.389 -50.359 -15.701  1.00  0.00      WT1  O
ATOM   2522  H1  TIP3W 586     -67.175 -49.832 -15.504  1.00  0.00      WT1  H
ATOM   2523  H2  TIP3W 586     -65.742 -50.028 -15.069  1.00  0.00      WT1  H
ATOM   2524  OH2 TIP3W 587     -53.927 -46.280 -21.085  1.00  0.00      WT1  O
ATOM   2525  H1  TIP3W 587     -53.273 -46.967 -20.855  1.00  0.00      WT1  H
ATOM   2526  H2  TIP3W 587     -53.463 -45.630 -21.639  1.00  0.00      WT1  H
ATOM   2527  OH2 TIP3W 588     -55.206 -29.818 -68.476  1.00  0.00      WT1  O
ATOM   2528  H1  TIP3W 588     -55.123 -29.086 -69.079  1.00  0.00      WT1  H
ATOM   2529  H2  TIP3W 588     -54.357 -30.282 -68.585  1.00  0.00      WT1  H
ATOM   2530  OH2 TIP3W 589     -43.545 -37.883 -10.207  1.00  0.00      WT1  O
ATOM   2531  H1  TIP3W 589     -42.924 -37.230  -9.860  1.00  0.00      WT1  H
ATOM   2532  H2  TIP3W 589     -43.172 -38.248 -10.983  1.00  0.00      WT1  H
ATOM   2533  OH2 TIP3W 590     -46.041 -39.069 -10.841  1.00  0.00      WT1  O
ATOM   2534  H1  TIP3W 590     -45.185 -38.865 -10.402  1.00  0.00      WT1  H
ATOM   2535  H2  TIP3W 590     -46.609 -39.241 -10.093  1.00  0.00      WT1  H
ATOM   2536  OH2 TIP3W 591     -67.917 -41.668 -62.674  1.00  0.00      WT1  O
ATOM   2537  H1  TIP3W 591     -68.442 -41.486 -61.885  1.00  0.00      WT1  H
ATOM   2538  H2  TIP3W 591     -68.504 -42.263 -63.189  1.00  0.00      WT1  H
ATOM   2539  OH2 TIP3W 592     -56.780 -45.506 -56.908  1.00  0.00      WT1  O
ATOM   2540  H1  TIP3W 592     -57.109 -44.617 -56.713  1.00  0.00      WT1  H
ATOM   2541  H2  TIP3W 592     -56.944 -46.082 -56.147  1.00  0.00      WT1  H
ATOM   2542  OH2 TIP3W 593     -69.005 -41.979 -59.985  1.00  0.00      WT1  O
ATOM   2543  H1  TIP3W 593     -69.987 -42.019 -59.957  1.00  0.00      WT1  H
ATOM   2544  H2  TIP3W 593     -68.702 -42.881 -59.737  1.00  0.00      WT1  H
ATOM   2545  OH2 TIP3W 594     -67.290 -63.815 -62.460  1.00  0.00      WT1  O
ATOM   2546  H1  TIP3W 594     -67.533 -63.764 -63.439  1.00  0.00      WT1  H
ATOM   2547  H2  TIP3W 594     -66.590 -63.145 -62.420  1.00  0.00      WT1  H
ATOM   2548  OH2 TIP3W 595     -63.089 -50.542 -52.665  1.00  0.00      WT1  O
ATOM   2549  H1  TIP3W 595     -62.483 -49.882 -53.043  1.00  0.00      WT1  H
ATOM   2550  H2  TIP3W 595     -63.685 -50.864 -53.412  1.00  0.00      WT1  H
ATOM   2551  OH2 TIP3W 596     -12.327 -38.385 -53.021  1.00  0.00      WT1  O
ATOM   2552  H1  TIP3W 596     -12.213 -37.556 -53.444  1.00  0.00      WT1  H
ATOM   2553  H2  TIP3W 596     -11.941 -39.040 -53.625  1.00  0.00      WT1  H
ATOM   2554  OH2 TIP3W 597     -11.386 -64.942 -47.995  1.00  0.00      WT1  O
ATOM   2555  H1  TIP3W 597     -11.853 -65.035 -47.175  1.00  0.00      WT1  H
ATOM   2556  H2  TIP3W 597     -11.438 -65.837 -48.359  1.00  0.00      WT1  H
ATOM   2557  OH2 TIP3W 598     -56.664 -45.539 -33.215  1.00  0.00      WT1  O
ATOM   2558  H1  TIP3W 598     -56.761 -44.836 -32.566  1.00  0.00      WT1  H
ATOM   2559  H2  TIP3W 598     -56.307 -46.287 -32.756  1.00  0.00      WT1  H
ATOM   2560  OH2 TIP3W 599     -67.166 -54.957 -35.626  1.00  0.00      WT1  O
ATOM   2561  H1  TIP3W 599     -67.721 -55.193 -34.877  1.00  0.00      WT1  H
ATOM   2562  H2  TIP3W 599     -66.393 -55.451 -35.497  1.00  0.00      WT1  H
ATOM   2563  OH2 TIP3W 600     -66.915 -34.714 -29.350  1.00  0.00      WT1  O
ATOM   2564  H1  TIP3W 600     -66.056 -34.764 -28.991  1.00  0.00      WT1  H
ATOM   2565  H2  TIP3W 600     -67.477 -35.185 -28.736  1.00  0.00      WT1  H
ATOM   2566  OH2 TIP3W 601     -46.876 -49.371 -24.376  1.00  0.00      WT1  O
ATOM   2567  H1  TIP3W 601     -47.890 -49.414 -24.629  1.00  0.00      WT1  H
ATOM   2568  H2  TIP3W 601     -46.705 -50.337 -24.171  1.00  0.00      WT1  H
ATOM   2569  OH2 TIP3W 602     -64.821 -49.110 -42.613  1.00  0.00      WT1  O
ATOM   2570  H1  TIP3W 602     -65.382 -48.394 -42.354  1.00  0.00      WT1  H
ATOM   2571  H2  TIP3W 602     -64.804 -49.789 -41.893  1.00  0.00      WT1  H
ATOM   2572  OH2 TIP3W 603     -56.518 -46.545  -8.431  1.00  0.00      WT1  O
ATOM   2573  H1  TIP3W 603     -57.226 -46.716  -7.862  1.00  0.00      WT1  H
ATOM   2574  H2  TIP3W 603     -55.754 -46.438  -7.777  1.00  0.00      WT1  H
ATOM   2575  OH2 TIP3W 604     -56.748 -49.912  -9.483  1.00  0.00      WT1  O
ATOM   2576  H1  TIP3W 604     -57.346 -49.662  -8.745  1.00  0.00      WT1  H
ATOM   2577  H2  TIP3W 604     -55.860 -49.558  -9.170  1.00  0.00      WT1  H
ATOM   2578  OH2 TIP3W 605      -7.453 -56.376 -18.265  1.00  0.00      WT1  O
ATOM   2579  H1  TIP3W 605      -7.484 -56.537 -17.312  1.00  0.00      WT1  H
ATOM   2580  H2  TIP3W 605      -6.949 -55.581 -18.397  1.00  0.00      WT1  H
ATOM   2581  OH2 TIP3W 606     -68.571 -47.589 -19.144  1.00  0.00      WT1  O
ATOM   2582  H1  TIP3W 606     -68.365 -46.672 -19.394  1.00  0.00      WT1  H
ATOM   2583  H2  TIP3W 606     -67.641 -47.949 -18.975  1.00  0.00      WT1  H
ATOM   2584  OH2 TIP3W 607     -60.573 -39.058  -6.368  1.00  0.00      WT1  O
ATOM   2585  H1  TIP3W 607     -61.212 -39.705  -6.771  1.00  0.00      WT1  H
ATOM   2586  H2  TIP3W 607     -60.844 -39.012  -5.436  1.00  0.00      WT1  H
ATOM   2587  OH2 TIP3W 608     -14.681 -35.217  -6.438  1.00  0.00      WT1  O
ATOM   2588  H1  TIP3W 608     -15.075 -34.663  -7.138  1.00  0.00      WT1  H
ATOM   2589  H2  TIP3W 608     -14.436 -34.616  -5.810  1.00  0.00      WT1  H
ATOM   2590  OH2 TIP3W 609     -62.216 -46.040  -5.605  1.00  0.00      WT1  O
ATOM   2591  H1  TIP3W 609     -62.456 -46.054  -4.657  1.00  0.00      WT1  H
ATOM   2592  H2  TIP3W 609     -63.091 -46.104  -6.007  1.00  0.00      WT1  H
ATOM   2593  OH2 TIP3W 610     -67.634 -25.648  -6.770  1.00  0.00      WT1  O
ATOM   2594  H1  TIP3W 610     -67.335 -26.343  -6.108  1.00  0.00      WT1  H
ATOM   2595  H2  TIP3W 610     -68.220 -26.127  -7.366  1.00  0.00      WT1  H
ATOM   2596  OH2 TIP3W 611     -60.661 -31.587 -51.977  1.00  0.00      WT1  O
ATOM   2597  H1  TIP3W 611     -60.709 -32.275 -51.291  1.00  0.00      WT1  H
ATOM   2598  H2  TIP3W 611     -59.895 -31.886 -52.489  1.00  0.00      WT1  H
ATOM   2599  OH2 TIP3W 612     -53.808 -47.597 -66.218  1.00  0.00      WT1  O
ATOM   2600  H1  TIP3W 612     -53.637 -47.119 -65.378  1.00  0.00      WT1  H
ATOM   2601  H2  TIP3W 612     -53.573 -46.935 -66.914  1.00  0.00      WT1  H
ATOM   2602  OH2 TIP3W 613     -56.460 -47.780 -67.252  1.00  0.00      WT1  O
ATOM   2603  H1  TIP3W 613     -57.035 -47.525 -66.538  1.00  0.00      WT1  H
ATOM   2604  H2  TIP3W 613     -55.572 -47.596 -66.926  1.00  0.00      WT1  H
ATOM   2605  OH2 TIP3W 614      -9.700 -35.698 -12.103  1.00  0.00      WT1  O
ATOM   2606  H1  TIP3W 614     -10.312 -35.434 -11.395  1.00  0.00      WT1  H
ATOM   2607  H2  TIP3W 614      -8.861 -35.199 -11.933  1.00  0.00      WT1  H
ATOM   2608  OH2 TIP3W 615     -60.475 -41.459 -39.849  1.00  0.00      WT1  O
ATOM   2609  H1  TIP3W 615     -59.585 -41.582 -40.314  1.00  0.00      WT1  H
ATOM   2610  H2  TIP3W 615     -60.803 -42.329 -39.761  1.00  0.00      WT1  H
ATOM   2611  OH2 TIP3W 616     -66.995 -36.031 -55.251  1.00  0.00      WT1  O
ATOM   2612  H1  TIP3W 616     -66.251 -35.792 -55.841  1.00  0.00      WT1  H
ATOM   2613  H2  TIP3W 616     -66.897 -36.958 -55.075  1.00  0.00      WT1  H
ATOM   2614  OH2 TIP3W 617      -9.583 -52.307 -51.841  1.00  0.00      WT1  O
ATOM   2615  H1  TIP3W 617     -10.187 -52.389 -51.106  1.00  0.00      WT1  H
ATOM   2616  H2  TIP3W 617      -8.971 -51.598 -51.432  1.00  0.00      WT1  H
ATOM   2617  OH2 TIP3W 618     -61.611 -51.835 -39.008  1.00  0.00      WT1  O
ATOM   2618  H1  TIP3W 618     -62.032 -52.230 -39.790  1.00  0.00      WT1  H
ATOM   2619  H2  TIP3W 618     -61.583 -52.549 -38.359  1.00  0.00      WT1  H
ATOM   2620  OH2 TIP3W 619     -64.803 -32.260 -49.488  1.00  0.00      WT1  O
ATOM   2621  H1  TIP3W 619     -64.483 -31.512 -49.972  1.00  0.00      WT1  H
ATOM   2622  H2  TIP3W 619     -65.762 -32.048 -49.227  1.00  0.00      WT1  H
ATOM   2623  OH2 TIP3W 620      -5.204 -41.921 -33.821  1.00  0.00      WT1  O
ATOM   2624  H1  TIP3W 620      -4.333 -41.689 -33.522  1.00  0.00      WT1  H
ATOM   2625  H2  TIP3W 620      -5.751 -41.127 -33.576  1.00  0.00      WT1  H
ATOM   2626  OH2 TIP3W 621      -6.774 -46.264 -47.117  1.00  0.00      WT1  O
ATOM   2627  H1  TIP3W 621      -6.184 -46.445 -47.835  1.00  0.00      WT1  H
ATOM   2628  H2  TIP3W 621      -6.518 -46.921 -46.511  1.00  0.00      WT1  H
ATOM   2629  OH2 TIP3W 622      -7.818  -7.183 -15.125  1.00  0.00      WT1  O
ATOM   2630  H1  TIP3W 622      -8.494  -6.427 -15.125  1.00  0.00      WT1  H
ATOM   2631  H2  TIP3W 622      -7.198  -6.899 -15.830  1.00  0.00      WT1  H
ATOM   2632  OH2 TIP3W 623     -59.562 -48.763 -28.991  1.00  0.00      WT1  O
ATOM   2633  H1  TIP3W 623     -59.154 -49.260 -29.732  1.00  0.00      WT1  H
ATOM   2634  H2  TIP3W 623     -60.423 -48.520 -29.288  1.00  0.00      WT1  H
ATOM   2635  OH2 TIP3W 624     -54.674 -43.032 -38.598  1.00  0.00      WT1  O
ATOM   2636  H1  TIP3W 624     -55.547 -43.264 -39.072  1.00  0.00      WT1  H
ATOM   2637  H2  TIP3W 624     -54.932 -42.380 -37.967  1.00  0.00      WT1  H
ATOM   2638  OH2 TIP3W 625     -19.800 -60.582 -33.541  1.00  0.00      WT1  O
ATOM   2639  H1  TIP3W 625     -19.769 -60.802 -34.476  1.00  0.00      WT1  H
ATOM   2640  H2  TIP3W 625     -19.371 -61.367 -33.161  1.00  0.00      WT1  H
ATOM   2641  OH2 TIP3W 626     -66.729 -51.026 -26.813  1.00  0.00      WT1  O
ATOM   2642  H1  TIP3W 626     -66.542 -51.927 -27.012  1.00  0.00      WT1  H
ATOM   2643  H2  TIP3W 626     -66.680 -50.571 -27.687  1.00  0.00      WT1  H
ATOM   2644  OH2 TIP3W 627     -62.270 -39.183 -14.340  1.00  0.00      WT1  O
ATOM   2645  H1  TIP3W 627     -61.579 -39.153 -13.760  1.00  0.00      WT1  H
ATOM   2646  H2  TIP3W 627     -63.049 -38.947 -13.850  1.00  0.00      WT1  H
ATOM   2647  OH2 TIP3W 628      -4.735 -50.430 -15.630  1.00  0.00      WT1  O
ATOM   2648  H1  TIP3W 628      -4.626 -49.854 -14.863  1.00  0.00      WT1  H
ATOM   2649  H2  TIP3W 628      -5.085 -51.220 -15.199  1.00  0.00      WT1  H
ATOM   2650  OH2 TIP3W 629     -67.899 -36.903 -12.811  1.00  0.00      WT1  O
ATOM   2651  H1  TIP3W 629     -68.741 -37.377 -12.935  1.00  0.00      WT1  H
ATOM   2652  H2  TIP3W 629     -68.081 -36.466 -11.938  1.00  0.00      WT1  H
ATOM   2653  OH2 TIP3W 630     -58.648 -39.399  -8.987  1.00  0.00      WT1  O
ATOM   2654  H1  TIP3W 630     -57.731 -39.184  -9.081  1.00  0.00      WT1  H
ATOM   2655  H2  TIP3W 630     -58.835 -39.103  -8.087  1.00  0.00      WT1  H
ATOM   2656  OH2 TIP3W 631     -13.979 -28.553 -20.425  1.00  0.00      WT1  O
ATOM   2657  H1  TIP3W 631     -13.335 -28.481 -21.186  1.00  0.00      WT1  H
ATOM   2658  H2  TIP3W 631     -14.310 -29.374 -20.608  1.00  0.00      WT1  H
ATOM   2659  OH2 TIP3W 632     -61.819 -46.535 -62.363  1.00  0.00      WT1  O
ATOM   2660  H1  TIP3W 632     -60.993 -46.063 -62.297  1.00  0.00      WT1  H
ATOM   2661  H2  TIP3W 632     -62.483 -45.883 -62.688  1.00  0.00      WT1  H
ATOM   2662  OH2 TIP3W 633      -4.894 -36.979  -9.162  1.00  0.00      WT1  O
ATOM   2663  H1  TIP3W 633      -5.199 -37.883  -8.935  1.00  0.00      WT1  H
ATOM   2664  H2  TIP3W 633      -4.188 -36.853  -8.547  1.00  0.00      WT1  H
ATOM   2665  OH2 TIP3W 634     -59.071 -55.250 -64.282  1.00  0.00      WT1  O
ATOM   2666  H1  TIP3W 634     -59.950 -55.459 -64.592  1.00  0.00      WT1  H
ATOM   2667  H2  TIP3W 634     -58.599 -56.121 -64.283  1.00  0.00      WT1  H
ATOM   2668  OH2 TIP3W 635     -50.341 -44.448 -52.551  1.00  0.00      WT1  O
ATOM   2669  H1  TIP3W 635     -49.818 -43.654 -52.501  1.00  0.00      WT1  H
ATOM   2670  H2  TIP3W 635     -51.266 -44.142 -52.619  1.00  0.00      WT1  H
ATOM   2671  OH2 TIP3W 636     -63.016 -35.843 -46.952  1.00  0.00      WT1  O
ATOM   2672  H1  TIP3W 636     -63.782 -35.915 -47.543  1.00  0.00      WT1  H
ATOM   2673  H2  TIP3W 636     -63.284 -36.392 -46.200  1.00  0.00      WT1  H
ATOM   2674  OH2 TIP3W 637     -63.003 -35.245 -34.658  1.00  0.00      WT1  O
ATOM   2675  H1  TIP3W 637     -62.400 -35.009 -34.005  1.00  0.00      WT1  H
ATOM   2676  H2  TIP3W 637     -63.065 -36.196 -34.536  1.00  0.00      WT1  H
ATOM   2677  OH2 TIP3W 638     -67.914 -44.548 -51.806  1.00  0.00      WT1  O
ATOM   2678  H1  TIP3W 638     -67.826 -44.077 -52.606  1.00  0.00      WT1  H
ATOM   2679  H2  TIP3W 638     -68.728 -44.131 -51.396  1.00  0.00      WT1  H
ATOM   2680  OH2 TIP3W 639     -68.317 -44.333 -43.668  1.00  0.00      WT1  O
ATOM   2681  H1  TIP3W 639     -67.420 -44.093 -43.574  1.00  0.00      WT1  H
ATOM   2682  H2  TIP3W 639     -68.515 -44.773 -42.874  1.00  0.00      WT1  H
ATOM   2683  OH2 TIP3W 640     -46.669 -48.381 -51.931  1.00  0.00      WT1  O
ATOM   2684  H1  TIP3W 640     -46.863 -47.484 -51.544  1.00  0.00      WT1  H
ATOM   2685  H2  TIP3W 640     -47.337 -49.015 -51.550  1.00  0.00      WT1  H
ATOM   2686  OH2 TIP3W 641      -7.722 -37.985 -28.338  1.00  0.00      WT1  O
ATOM   2687  H1  TIP3W 641      -7.507 -38.327 -27.485  1.00  0.00      WT1  H
ATOM   2688  H2  TIP3W 641      -8.223 -37.186 -28.094  1.00  0.00      WT1  H
ATOM   2689  OH2 TIP3W 642     -68.246 -35.383 -35.592  1.00  0.00      WT1  O
ATOM   2690  H1  TIP3W 642     -68.209 -35.338 -34.580  1.00  0.00      WT1  H
ATOM   2691  H2  TIP3W 642     -67.432 -34.989 -35.821  1.00  0.00      WT1  H
ATOM   2692  OH2 TIP3W 643     -55.300 -40.823 -36.925  1.00  0.00      WT1  O
ATOM   2693  H1  TIP3W 643     -55.425 -41.113 -36.004  1.00  0.00      WT1  H
ATOM   2694  H2  TIP3W 643     -56.231 -40.817 -37.252  1.00  0.00      WT1  H
ATOM   2695  OH2 TIP3W 644     -54.582 -52.709 -20.431  1.00  0.00      WT1  O
ATOM   2696  H1  TIP3W 644     -53.916 -52.941 -21.044  1.00  0.00      WT1  H
ATOM   2697  H2  TIP3W 644     -54.016 -52.178 -19.865  1.00  0.00      WT1  H
ATOM   2698  OH2 TIP3W 645      -9.027 -37.675 -36.458  1.00  0.00      WT1  O
ATOM   2699  H1  TIP3W 645      -8.275 -37.698 -35.848  1.00  0.00      WT1  H
ATOM   2700  H2  TIP3W 645      -9.212 -38.630 -36.357  1.00  0.00      WT1  H
ATOM   2701  OH2 TIP3W 646     -61.354 -36.017 -16.835  1.00  0.00      WT1  O
ATOM   2702  H1  TIP3W 646     -61.732 -35.229 -16.286  1.00  0.00      WT1  H
ATOM   2703  H2  TIP3W 646     -60.742 -35.536 -17.428  1.00  0.00      WT1  H
ATOM   2704  OH2 TIP3W 647     -10.516 -47.339 -13.520  1.00  0.00      WT1  O
ATOM   2705  H1  TIP3W 647     -10.169 -48.168 -13.092  1.00  0.00      WT1  H
ATOM   2706  H2  TIP3W 647      -9.785 -46.736 -13.403  1.00  0.00      WT1  H
ATOM   2707  OH2 TIP3W 648     -24.203 -59.958 -28.769  1.00  0.00      WT1  O
ATOM   2708  H1  TIP3W 648     -23.842 -60.516 -28.024  1.00  0.00      WT1  H
ATOM   2709  H2  TIP3W 648     -23.788 -59.087 -28.576  1.00  0.00      WT1  H
ATOM   2710  OH2 TIP3W 649     -65.588 -41.315  -6.319  1.00  0.00      WT1  O
ATOM   2711  H1  TIP3W 649     -64.716 -41.191  -6.706  1.00  0.00      WT1  H
ATOM   2712  H2  TIP3W 649     -65.463 -41.672  -5.370  1.00  0.00      WT1  H
ATOM   2713  OH2 TIP3W 650     -69.340 -48.019 -14.026  1.00  0.00      WT1  O
ATOM   2714  H1  TIP3W 650     -69.009 -47.889 -13.137  1.00  0.00      WT1  H
ATOM   2715  H2  TIP3W 650     -69.046 -47.250 -14.509  1.00  0.00      WT1  H
ATOM   2716  OH2 TIP3W 651     -56.540 -43.954  -6.823  1.00  0.00      WT1  O
ATOM   2717  H1  TIP3W 651     -56.958 -43.476  -6.117  1.00  0.00      WT1  H
ATOM   2718  H2  TIP3W 651     -57.073 -43.614  -7.605  1.00  0.00      WT1  H
ATOM   2719  OH2 TIP3W 652     -11.912 -35.765 -13.883  1.00  0.00      WT1  O
ATOM   2720  H1  TIP3W 652     -12.287 -36.058 -13.043  1.00  0.00      WT1  H
ATOM   2721  H2  TIP3W 652     -11.014 -35.549 -13.604  1.00  0.00      WT1  H
ATOM   2722  OH2 TIP3W 653     -64.443 -28.916 -59.034  1.00  0.00      WT1  O
ATOM   2723  H1  TIP3W 653     -65.359 -29.061 -58.634  1.00  0.00      WT1  H
ATOM   2724  H2  TIP3W 653     -64.148 -28.051 -58.622  1.00  0.00      WT1  H
ATOM   2725  OH2 TIP3W 654      -5.584 -22.972 -66.484  1.00  0.00      WT1  O
ATOM   2726  H1  TIP3W 654      -5.400 -23.840 -66.927  1.00  0.00      WT1  H
ATOM   2727  H2  TIP3W 654      -4.763 -22.849 -65.984  1.00  0.00      WT1  H
ATOM   2728  OH2 TIP3W 655      -5.565 -39.305  -5.292  1.00  0.00      WT1  O
ATOM   2729  H1  TIP3W 655      -5.499 -38.321  -5.127  1.00  0.00      WT1  H
ATOM   2730  H2  TIP3W 655      -5.184 -39.681  -4.530  1.00  0.00      WT1  H
ATOM   2731  OH2 TIP3W 656     -14.451 -40.085 -57.940  1.00  0.00      WT1  O
ATOM   2732  H1  TIP3W 656     -13.575 -40.388 -57.623  1.00  0.00      WT1  H
ATOM   2733  H2  TIP3W 656     -14.734 -40.809 -58.472  1.00  0.00      WT1  H
ATOM   2734  OH2 TIP3W 657     -60.914 -32.372 -59.139  1.00  0.00      WT1  O
ATOM   2735  H1  TIP3W 657     -61.399 -31.537 -59.333  1.00  0.00      WT1  H
ATOM   2736  H2  TIP3W 657     -60.805 -32.317 -58.136  1.00  0.00      WT1  H
ATOM   2737  OH2 TIP3W 658      -7.941 -28.965 -47.065  1.00  0.00      WT1  O
ATOM   2738  H1  TIP3W 658      -7.914 -29.901 -46.806  1.00  0.00      WT1  H
ATOM   2739  H2  TIP3W 658      -7.433 -28.524 -46.411  1.00  0.00      WT1  H
ATOM   2740  OH2 TIP3W 659     -53.493 -52.830 -48.994  1.00  0.00      WT1  O
ATOM   2741  H1  TIP3W 659     -52.774 -52.994 -49.705  1.00  0.00      WT1  H
ATOM   2742  H2  TIP3W 659     -53.970 -53.703 -48.918  1.00  0.00      WT1  H
ATOM   2743  OH2 TIP3W 660     -15.542 -40.354 -48.298  1.00  0.00      WT1  O
ATOM   2744  H1  TIP3W 660     -15.828 -40.319 -49.209  1.00  0.00      WT1  H
ATOM   2745  H2  TIP3W 660     -15.735 -39.494 -47.860  1.00  0.00      WT1  H
ATOM   2746  OH2 TIP3W 661     -58.069 -33.465 -37.614  1.00  0.00      WT1  O
ATOM   2747  H1  TIP3W 661     -58.561 -33.827 -36.852  1.00  0.00      WT1  H
ATOM   2748  H2  TIP3W 661     -57.757 -34.277 -38.155  1.00  0.00      WT1  H
ATOM   2749  OH2 TIP3W 662     -66.210 -46.682 -43.933  1.00  0.00      WT1  O
ATOM   2750  H1  TIP3W 662     -65.889 -46.316 -43.099  1.00  0.00      WT1  H
ATOM   2751  H2  TIP3W 662     -67.165 -46.804 -43.752  1.00  0.00      WT1  H
ATOM   2752  OH2 TIP3W 663      -9.953 -35.774 -30.389  1.00  0.00      WT1  O
ATOM   2753  H1  TIP3W 663     -10.200 -36.121 -29.511  1.00  0.00      WT1  H
ATOM   2754  H2  TIP3W 663      -9.151 -35.294 -30.186  1.00  0.00      WT1  H
ATOM   2755  OH2 TIP3W 664     -13.593 -44.132 -19.223  1.00  0.00      WT1  O
ATOM   2756  H1  TIP3W 664     -13.571 -43.629 -20.084  1.00  0.00      WT1  H
ATOM   2757  H2  TIP3W 664     -14.553 -44.045 -19.004  1.00  0.00      WT1  H
ATOM   2758  OH2 TIP3W 665     -10.173 -27.418 -45.531  1.00  0.00      WT1  O
ATOM   2759  H1  TIP3W 665      -9.702 -28.286 -45.856  1.00  0.00      WT1  H
ATOM   2760  H2  TIP3W 665      -9.511 -26.825 -45.404  1.00  0.00      WT1  H
ATOM   2761  OH2 TIP3W 666     -68.375 -39.900 -33.642  1.00  0.00      WT1  O
ATOM   2762  H1  TIP3W 666     -68.272 -39.288 -34.382  1.00  0.00      WT1  H
ATOM   2763  H2  TIP3W 666     -69.088 -39.451 -33.157  1.00  0.00      WT1  H
ATOM   2764  OH2 TIP3W 667     -42.071 -29.985 -21.459  1.00  0.00      WT1  O
ATOM   2765  H1  TIP3W 667     -42.581 -30.404 -20.714  1.00  0.00      WT1  H
ATOM   2766  H2  TIP3W 667     -42.184 -30.625 -22.201  1.00  0.00      WT1  H
ATOM   2767  OH2 TIP3W 668     -65.765 -45.590 -17.626  1.00  0.00      WT1  O
ATOM   2768  H1  TIP3W 668     -65.325 -44.864 -17.180  1.00  0.00      WT1  H
ATOM   2769  H2  TIP3W 668     -66.424 -45.109 -18.233  1.00  0.00      WT1  H
ATOM   2770  OH2 TIP3W 669      -5.266 -45.844 -10.827  1.00  0.00      WT1  O
ATOM   2771  H1  TIP3W 669      -5.441 -45.170 -11.410  1.00  0.00      WT1  H
ATOM   2772  H2  TIP3W 669      -5.319 -45.338  -9.976  1.00  0.00      WT1  H
ATOM   2773  OH2 TIP3W 670     -62.846 -39.366 -20.516  1.00  0.00      WT1  O
ATOM   2774  H1  TIP3W 670     -63.409 -39.274 -19.738  1.00  0.00      WT1  H
ATOM   2775  H2  TIP3W 670     -62.106 -39.926 -20.255  1.00  0.00      WT1  H
ATOM   2776  OH2 TIP3W 671     -66.239 -31.737 -13.909  1.00  0.00      WT1  O
ATOM   2777  H1  TIP3W 671     -66.172 -32.636 -13.639  1.00  0.00      WT1  H
ATOM   2778  H2  TIP3W 671     -65.943 -31.255 -13.145  1.00  0.00      WT1  H
ATOM   2779  OH2 TIP3W 672     -24.177 -31.884 -65.286  1.00  0.00      WT1  O
ATOM   2780  H1  TIP3W 672     -23.944 -32.092 -64.360  1.00  0.00      WT1  H
ATOM   2781  H2  TIP3W 672     -24.519 -30.942 -65.077  1.00  0.00      WT1  H
ATOM   2782  OH2 TIP3W 673     -65.966 -27.349 -16.168  1.00  0.00      WT1  O
ATOM   2783  H1  TIP3W 673     -66.296 -28.288 -16.250  1.00  0.00      WT1  H
ATOM   2784  H2  TIP3W 673     -66.453 -26.855 -16.844  1.00  0.00      WT1  H
ATOM   2785  OH2 TIP3W 674     -64.786 -34.272 -68.104  1.00  0.00      WT1  O
ATOM   2786  H1  TIP3W 674     -64.253 -34.267 -68.902  1.00  0.00      WT1  H
ATOM   2787  H2  TIP3W 674     -65.411 -33.538 -68.332  1.00  0.00      WT1  H
ATOM   2788  OH2 TIP3W 675     -63.009 -29.331 -64.851  1.00  0.00      WT1  O
ATOM   2789  H1  TIP3W 675     -63.093 -29.114 -63.919  1.00  0.00      WT1  H
ATOM   2790  H2  TIP3W 675     -63.758 -28.840 -65.276  1.00  0.00      WT1  H
ATOM   2791  OH2 TIP3W 676     -48.045 -37.855 -57.880  1.00  0.00      WT1  O
ATOM   2792  H1  TIP3W 676     -47.972 -37.243 -57.174  1.00  0.00      WT1  H
ATOM   2793  H2  TIP3W 676     -47.298 -37.600 -58.501  1.00  0.00      WT1  H
ATOM   2794  OH2 TIP3W 677     -65.793 -25.460 -52.450  1.00  0.00      WT1  O
ATOM   2795  H1  TIP3W 677     -65.695 -26.059 -51.732  1.00  0.00      WT1  H
ATOM   2796  H2  TIP3W 677     -65.761 -24.578 -52.035  1.00  0.00      WT1  H
ATOM   2797  OH2 TIP3W 679     -62.514 -40.258 -38.029  1.00  0.00      WT1  O
ATOM   2798  H1  TIP3W 679     -61.884 -40.845 -38.508  1.00  0.00      WT1  H
ATOM   2799  H2  TIP3W 679     -63.222 -40.904 -37.936  1.00  0.00      WT1  H
ATOM   2800  OH2 TIP3W 680     -54.816 -26.306 -52.304  1.00  0.00      WT1  O
ATOM   2801  H1  TIP3W 680     -53.827 -26.269 -52.130  1.00  0.00      WT1  H
ATOM   2802  H2  TIP3W 680     -55.000 -27.233 -52.165  1.00  0.00      WT1  H
ATOM   2803  OH2 TIP3W 681      -6.050 -33.829 -46.463  1.00  0.00      WT1  O
ATOM   2804  H1  TIP3W 681      -5.483 -33.654 -45.712  1.00  0.00      WT1  H
ATOM   2805  H2  TIP3W 681      -5.438 -34.146 -47.168  1.00  0.00      WT1  H
ATOM   2806  OH2 TIP3W 682     -62.565 -38.884 -49.900  1.00  0.00      WT1  O
ATOM   2807  H1  TIP3W 682     -63.422 -38.736 -50.334  1.00  0.00      WT1  H
ATOM   2808  H2  TIP3W 682     -62.686 -38.458 -48.986  1.00  0.00      WT1  H
ATOM   2809  OH2 TIP3W 683      -8.278 -37.608 -48.831  1.00  0.00      WT1  O
ATOM   2810  H1  TIP3W 683      -9.147 -37.232 -49.059  1.00  0.00      WT1  H
ATOM   2811  H2  TIP3W 683      -7.724 -37.226 -49.503  1.00  0.00      WT1  H
ATOM   2812  OH2 TIP3W 684     -67.843 -33.500 -44.645  1.00  0.00      WT1  O
ATOM   2813  H1  TIP3W 684     -67.109 -33.955 -45.065  1.00  0.00      WT1  H
ATOM   2814  H2  TIP3W 684     -67.597 -32.564 -44.801  1.00  0.00      WT1  H
ATOM   2815  OH2 TIP3W 685     -11.499 -18.730 -44.789  1.00  0.00      WT1  O
ATOM   2816  H1  TIP3W 685     -12.149 -18.391 -45.438  1.00  0.00      WT1  H
ATOM   2817  H2  TIP3W 685     -11.505 -19.703 -44.830  1.00  0.00      WT1  H
ATOM   2818  OH2 TIP3W 686     -60.854 -31.442 -31.509  1.00  0.00      WT1  O
ATOM   2819  H1  TIP3W 686     -60.109 -32.036 -31.504  1.00  0.00      WT1  H
ATOM   2820  H2  TIP3W 686     -60.518 -30.644 -31.056  1.00  0.00      WT1  H
ATOM   2821  OH2 TIP3W 687     -59.928 -36.562 -26.037  1.00  0.00      WT1  O
ATOM   2822  H1  TIP3W 687     -59.501 -37.438 -25.827  1.00  0.00      WT1  H
ATOM   2823  H2  TIP3W 687     -60.585 -36.907 -26.690  1.00  0.00      WT1  H
ATOM   2824  OH2 TIP3W 689      -8.000 -37.660 -14.534  1.00  0.00      WT1  O
ATOM   2825  H1  TIP3W 689      -7.457 -38.419 -14.206  1.00  0.00      WT1  H
ATOM   2826  H2  TIP3W 689      -8.667 -38.157 -15.006  1.00  0.00      WT1  H
ATOM   2827  OH2 TIP3W 690      -6.027 -37.820 -23.582  1.00  0.00      WT1  O
ATOM   2828  H1  TIP3W 690      -5.765 -37.123 -23.027  1.00  0.00      WT1  H
ATOM   2829  H2  TIP3W 690      -6.409 -38.508 -22.996  1.00  0.00      WT1  H
ATOM   2830  OH2 TIP3W 692     -11.704 -23.531 -66.353  1.00  0.00      WT1  O
ATOM   2831  H1  TIP3W 692     -10.842 -23.134 -66.572  1.00  0.00      WT1  H
ATOM   2832  H2  TIP3W 692     -12.126 -23.420 -67.256  1.00  0.00      WT1  H
ATOM   2833  OH2 TIP3W 693      -8.722 -32.883  -8.749  1.00  0.00      WT1  O
ATOM   2834  H1  TIP3W 693      -7.973 -33.273  -9.097  1.00  0.00      WT1  H
ATOM   2835  H2  TIP3W 693      -9.464 -33.263  -9.248  1.00  0.00      WT1  H
ATOM   2836  OH2 TIP3W 694      -5.213 -17.703  -8.667  1.00  0.00      WT1  O
ATOM   2837  H1  TIP3W 694      -6.069 -18.051  -8.393  1.00  0.00      WT1  H
ATOM   2838  H2  TIP3W 694      -5.510 -17.017  -9.289  1.00  0.00      WT1  H
ATOM   2839  OH2 TIP3W 695     -12.822 -38.898 -50.292  1.00  0.00      WT1  O
ATOM   2840  H1  TIP3W 695     -12.526 -38.679 -51.179  1.00  0.00      WT1  H
ATOM   2841  H2  TIP3W 695     -12.784 -39.807 -50.231  1.00  0.00      WT1  H
ATOM   2842  OH2 TIP3W 696      -7.830 -18.720 -67.471  1.00  0.00      WT1  O
ATOM   2843  H1  TIP3W 696      -7.867 -19.060 -68.409  1.00  0.00      WT1  H
ATOM   2844  H2  TIP3W 696      -6.902 -18.572 -67.303  1.00  0.00      WT1  H
ATOM   2845  OH2 TIP3W 697      -8.971 -40.686 -64.053  1.00  0.00      WT1  O
ATOM   2846  H1  TIP3W 697      -8.096 -40.224 -64.132  1.00  0.00      WT1  H
ATOM   2847  H2  TIP3W 697      -9.087 -40.630 -63.088  1.00  0.00      WT1  H
ATOM   2848  OH2 TIP3W 698     -11.047 -36.637 -61.761  1.00  0.00      WT1  O
ATOM   2849  H1  TIP3W 698     -11.574 -35.861 -62.009  1.00  0.00      WT1  H
ATOM   2850  H2  TIP3W 698     -10.336 -36.725 -62.421  1.00  0.00      WT1  H
ATOM   2851  OH2 TIP3W 699     -58.563 -36.205 -50.051  1.00  0.00      WT1  O
ATOM   2852  H1  TIP3W 699     -59.108 -36.371 -50.834  1.00  0.00      WT1  H
ATOM   2853  H2  TIP3W 699     -59.124 -36.279 -49.241  1.00  0.00      WT1  H
ATOM   2854  OH2 TIP3W 700     -58.050 -34.678 -35.100  1.00  0.00      WT1  O
ATOM   2855  H1  TIP3W 700     -57.928 -35.603 -35.213  1.00  0.00      WT1  H
ATOM   2856  H2  TIP3W 700     -57.182 -34.349 -34.781  1.00  0.00      WT1  H
ATOM   2857  OH2 TIP3W 701     -63.200 -32.884 -47.348  1.00  0.00      WT1  O
ATOM   2858  H1  TIP3W 701     -63.097 -33.862 -47.173  1.00  0.00      WT1  H
ATOM   2859  H2  TIP3W 701     -63.771 -32.831 -48.092  1.00  0.00      WT1  H
ATOM   2860  OH2 TIP3W 702     -56.423 -35.308 -29.946  1.00  0.00      WT1  O
ATOM   2861  H1  TIP3W 702     -56.901 -35.828 -29.284  1.00  0.00      WT1  H
ATOM   2862  H2  TIP3W 702     -56.304 -35.905 -30.748  1.00  0.00      WT1  H
ATOM   2863  OH2 TIP3W 703     -51.363 -34.912 -44.121  1.00  0.00      WT1  O
ATOM   2864  H1  TIP3W 703     -51.313 -34.580 -45.019  1.00  0.00      WT1  H
ATOM   2865  H2  TIP3W 703     -51.991 -34.284 -43.641  1.00  0.00      WT1  H
ATOM   2866  OH2 TIP3W 704     -66.990 -29.291 -31.657  1.00  0.00      WT1  O
ATOM   2867  H1  TIP3W 704     -67.353 -29.310 -30.833  1.00  0.00      WT1  H
ATOM   2868  H2  TIP3W 704     -67.297 -28.401 -32.036  1.00  0.00      WT1  H
ATOM   2869  OH2 TIP3W 705     -17.790 -34.747 -37.234  1.00  0.00      WT1  O
ATOM   2870  H1  TIP3W 705     -17.280 -34.587 -36.411  1.00  0.00      WT1  H
ATOM   2871  H2  TIP3W 705     -18.569 -34.164 -37.112  1.00  0.00      WT1  H
ATOM   2872  OH2 TIP3W 706     -51.008 -25.065 -36.654  1.00  0.00      WT1  O
ATOM   2873  H1  TIP3W 706     -51.761 -25.434 -37.158  1.00  0.00      WT1  H
ATOM   2874  H2  TIP3W 706     -51.033 -24.109 -37.042  1.00  0.00      WT1  H
ATOM   2875  OH2 TIP3W 707     -63.869 -34.701 -30.410  1.00  0.00      WT1  O
ATOM   2876  H1  TIP3W 707     -64.501 -34.585 -31.092  1.00  0.00      WT1  H
ATOM   2877  H2  TIP3W 707     -63.638 -35.613 -30.481  1.00  0.00      WT1  H
ATOM   2878  OH2 TIP3W 708     -53.990 -32.287 -38.797  1.00  0.00      WT1  O
ATOM   2879  H1  TIP3W 708     -53.036 -32.475 -39.052  1.00  0.00      WT1  H
ATOM   2880  H2  TIP3W 708     -54.293 -31.733 -39.568  1.00  0.00      WT1  H
ATOM   2881  OH2 TIP3W 709      -5.369 -35.665 -21.691  1.00  0.00      WT1  O
ATOM   2882  H1  TIP3W 709      -5.382 -35.275 -20.766  1.00  0.00      WT1  H
ATOM   2883  H2  TIP3W 709      -4.939 -34.956 -22.228  1.00  0.00      WT1  H
ATOM   2884  OH2 TIP3W 710     -63.960 -33.026 -35.717  1.00  0.00      WT1  O
ATOM   2885  H1  TIP3W 710     -63.562 -32.647 -34.939  1.00  0.00      WT1  H
ATOM   2886  H2  TIP3W 710     -63.197 -33.131 -36.317  1.00  0.00      WT1  H
ATOM   2887  OH2 TIP3W 711     -68.212 -40.926 -23.556  1.00  0.00      WT1  O
ATOM   2888  H1  TIP3W 711     -67.472 -41.450 -23.918  1.00  0.00      WT1  H
ATOM   2889  H2  TIP3W 711     -68.769 -40.899 -24.342  1.00  0.00      WT1  H
ATOM   2890  OH2 TIP3W 712     -59.237 -34.989 -19.107  1.00  0.00      WT1  O
ATOM   2891  H1  TIP3W 712     -59.375 -35.962 -19.240  1.00  0.00      WT1  H
ATOM   2892  H2  TIP3W 712     -58.366 -34.891 -18.553  1.00  0.00      WT1  H
ATOM   2893  OH2 TIP3W 713     -58.780 -41.185 -24.291  1.00  0.00      WT1  O
ATOM   2894  H1  TIP3W 713     -58.126 -41.895 -24.569  1.00  0.00      WT1  H
ATOM   2895  H2  TIP3W 713     -58.518 -41.120 -23.327  1.00  0.00      WT1  H
ATOM   2896  OH2 TIP3W 714     -62.131 -26.174 -15.544  1.00  0.00      WT1  O
ATOM   2897  H1  TIP3W 714     -61.278 -25.996 -16.105  1.00  0.00      WT1  H
ATOM   2898  H2  TIP3W 714     -62.817 -26.039 -16.193  1.00  0.00      WT1  H
ATOM   2899  OH2 TIP3W 715     -67.287 -19.091 -59.161  1.00  0.00      WT1  O
ATOM   2900  H1  TIP3W 715     -67.702 -18.351 -58.710  1.00  0.00      WT1  H
ATOM   2901  H2  TIP3W 715     -67.971 -19.308 -59.836  1.00  0.00      WT1  H
ATOM   2902  OH2 TIP3W 716      -5.365 -34.221 -64.293  1.00  0.00      WT1  O
ATOM   2903  H1  TIP3W 716      -6.242 -33.934 -63.893  1.00  0.00      WT1  H
ATOM   2904  H2  TIP3W 716      -5.314 -33.846 -65.124  1.00  0.00      WT1  H
ATOM   2905  OH2 TIP3W 717     -66.118 -21.367 -63.956  1.00  0.00      WT1  O
ATOM   2906  H1  TIP3W 717     -65.269 -21.884 -64.018  1.00  0.00      WT1  H
ATOM   2907  H2  TIP3W 717     -65.921 -20.758 -63.262  1.00  0.00      WT1  H
ATOM   2908  OH2 TIP3W 718     -17.606 -37.114 -53.691  1.00  0.00      WT1  O
ATOM   2909  H1  TIP3W 718     -18.177 -37.803 -53.265  1.00  0.00      WT1  H
ATOM   2910  H2  TIP3W 718     -16.787 -37.599 -53.825  1.00  0.00      WT1  H
ATOM   2911  OH2 TIP3W 719     -14.725 -26.642 -53.418  1.00  0.00      WT1  O
ATOM   2912  H1  TIP3W 719     -15.657 -26.790 -53.552  1.00  0.00      WT1  H
ATOM   2913  H2  TIP3W 719     -14.420 -27.534 -53.085  1.00  0.00      WT1  H
ATOM   2914  OH2 TIP3W 720     -12.540 -32.105 -66.236  1.00  0.00      WT1  O
ATOM   2915  H1  TIP3W 720     -12.497 -31.127 -66.361  1.00  0.00      WT1  H
ATOM   2916  H2  TIP3W 720     -13.449 -32.203 -66.377  1.00  0.00      WT1  H
ATOM   2917  OH2 TIP3W 721     -66.049 -37.508 -49.901  1.00  0.00      WT1  O
ATOM   2918  H1  TIP3W 721     -66.045 -38.230 -50.607  1.00  0.00      WT1  H
ATOM   2919  H2  TIP3W 721     -66.883 -37.718 -49.454  1.00  0.00      WT1  H
ATOM   2920  OH2 TIP3W 722     -66.140 -28.280 -41.018  1.00  0.00      WT1  O
ATOM   2921  H1  TIP3W 722     -65.930 -28.156 -40.085  1.00  0.00      WT1  H
ATOM   2922  H2  TIP3W 722     -66.090 -29.244 -41.135  1.00  0.00      WT1  H
ATOM   2923  OH2 TIP3W 723     -12.485 -24.738 -45.447  1.00  0.00      WT1  O
ATOM   2924  H1  TIP3W 723     -12.372 -25.639 -45.113  1.00  0.00      WT1  H
ATOM   2925  H2  TIP3W 723     -11.626 -24.394 -45.172  1.00  0.00      WT1  H
ATOM   2926  OH2 TIP3W 724      -5.473 -32.480 -30.387  1.00  0.00      WT1  O
ATOM   2927  H1  TIP3W 724      -4.790 -32.762 -30.941  1.00  0.00      WT1  H
ATOM   2928  H2  TIP3W 724      -5.933 -31.936 -30.955  1.00  0.00      WT1  H
ATOM   2929  OH2 TIP3W 725     -59.732 -28.855 -30.478  1.00  0.00      WT1  O
ATOM   2930  H1  TIP3W 725     -60.280 -28.154 -30.078  1.00  0.00      WT1  H
ATOM   2931  H2  TIP3W 725     -58.854 -28.517 -30.385  1.00  0.00      WT1  H
ATOM   2932  OH2 TIP3W 726     -64.125 -28.402 -34.650  1.00  0.00      WT1  O
ATOM   2933  H1  TIP3W 726     -63.474 -28.656 -33.957  1.00  0.00      WT1  H
ATOM   2934  H2  TIP3W 726     -64.609 -29.189 -34.869  1.00  0.00      WT1  H
ATOM   2935  OH2 TIP3W 727     -22.468 -19.481  -5.396  1.00  0.00      WT1  O
ATOM   2936  H1  TIP3W 727     -21.726 -19.808  -5.933  1.00  0.00      WT1  H
ATOM   2937  H2  TIP3W 727     -22.695 -20.271  -4.847  1.00  0.00      WT1  H
ATOM   2938  OH2 TIP3W 728      -4.853 -15.333 -19.487  1.00  0.00      WT1  O
ATOM   2939  H1  TIP3W 728      -4.673 -14.557 -18.874  1.00  0.00      WT1  H
ATOM   2940  H2  TIP3W 728      -4.481 -14.947 -20.345  1.00  0.00      WT1  H
ATOM   2941  OH2 TIP3W 729      -6.990 -14.744 -23.747  1.00  0.00      WT1  O
ATOM   2942  H1  TIP3W 729      -6.120 -15.083 -24.053  1.00  0.00      WT1  H
ATOM   2943  H2  TIP3W 729      -7.271 -14.203 -24.486  1.00  0.00      WT1  H
ATOM   2944  OH2 TIP3W 730     -14.581 -27.620 -13.847  1.00  0.00      WT1  O
ATOM   2945  H1  TIP3W 730     -15.298 -27.102 -13.328  1.00  0.00      WT1  H
ATOM   2946  H2  TIP3W 730     -15.011 -28.402 -14.226  1.00  0.00      WT1  H
ATOM   2947  OH2 TIP3W 731     -59.216 -16.290 -16.371  1.00  0.00      WT1  O
ATOM   2948  H1  TIP3W 731     -60.122 -15.925 -16.300  1.00  0.00      WT1  H
ATOM   2949  H2  TIP3W 731     -58.990 -15.979 -17.247  1.00  0.00      WT1  H
ATOM   2950  OH2 TIP3W 732      -7.214 -24.980 -34.783  1.00  0.00      WT1  O
ATOM   2951  H1  TIP3W 732      -7.255 -24.183 -35.339  1.00  0.00      WT1  H
ATOM   2952  H2  TIP3W 732      -7.312 -25.681 -35.454  1.00  0.00      WT1  H
ATOM   2953  OH2 TIP3W 733     -67.802 -33.636 -25.647  1.00  0.00      WT1  O
ATOM   2954  H1  TIP3W 733     -67.898 -33.043 -24.876  1.00  0.00      WT1  H
ATOM   2955  H2  TIP3W 733     -68.588 -33.506 -26.268  1.00  0.00      WT1  H
ATOM   2956  OH2 TIP3W 734     -63.073 -18.117 -14.612  1.00  0.00      WT1  O
ATOM   2957  H1  TIP3W 734     -62.969 -18.976 -15.112  1.00  0.00      WT1  H
ATOM   2958  H2  TIP3W 734     -62.242 -18.061 -14.111  1.00  0.00      WT1  H
ATOM   2959  OH2 TIP3W 735      -4.868 -20.329 -64.291  1.00  0.00      WT1  O
ATOM   2960  H1  TIP3W 735      -4.535 -19.935 -65.149  1.00  0.00      WT1  H
ATOM   2961  H2  TIP3W 735      -4.377 -21.144 -64.255  1.00  0.00      WT1  H
ATOM   2962  OH2 TIP3W 736     -62.522 -26.203 -65.816  1.00  0.00      WT1  O
ATOM   2963  H1  TIP3W 736     -63.139 -26.847 -66.010  1.00  0.00      WT1  H
ATOM   2964  H2  TIP3W 736     -62.487 -25.581 -66.541  1.00  0.00      WT1  H
ATOM   2965  OH2 TIP3W 737     -63.666 -37.178 -39.400  1.00  0.00      WT1  O
ATOM   2966  H1  TIP3W 737     -62.807 -37.158 -38.903  1.00  0.00      WT1  H
ATOM   2967  H2  TIP3W 737     -63.370 -37.477 -40.296  1.00  0.00      WT1  H
ATOM   2968  OH2 TIP3W 738     -65.938 -36.240 -64.358  1.00  0.00      WT1  O
ATOM   2969  H1  TIP3W 738     -66.316 -35.692 -63.637  1.00  0.00      WT1  H
ATOM   2970  H2  TIP3W 738     -66.706 -36.747 -64.618  1.00  0.00      WT1  H
ATOM   2971  OH2 TIP3W 739     -13.536 -31.164 -50.902  1.00  0.00      WT1  O
ATOM   2972  H1  TIP3W 739     -13.900 -30.671 -51.654  1.00  0.00      WT1  H
ATOM   2973  H2  TIP3W 739     -14.208 -31.045 -50.259  1.00  0.00      WT1  H
ATOM   2974  OH2 TIP3W 740     -61.531 -19.634 -60.869  1.00  0.00      WT1  O
ATOM   2975  H1  TIP3W 740     -61.186 -20.405 -61.300  1.00  0.00      WT1  H
ATOM   2976  H2  TIP3W 740     -62.360 -19.889 -60.474  1.00  0.00      WT1  H
ATOM   2977  OH2 TIP3W 741     -58.387 -35.168 -54.054  1.00  0.00      WT1  O
ATOM   2978  H1  TIP3W 741     -58.331 -36.125 -53.795  1.00  0.00      WT1  H
ATOM   2979  H2  TIP3W 741     -59.152 -34.893 -53.614  1.00  0.00      WT1  H
ATOM   2980  OH2 TIP3W 742     -14.676 -32.901 -45.889  1.00  0.00      WT1  O
ATOM   2981  H1  TIP3W 742     -14.708 -32.198 -45.300  1.00  0.00      WT1  H
ATOM   2982  H2  TIP3W 742     -15.520 -33.392 -45.642  1.00  0.00      WT1  H
ATOM   2983  OH2 TIP3W 743     -55.092 -13.315 -42.264  1.00  0.00      WT1  O
ATOM   2984  H1  TIP3W 743     -56.002 -13.709 -42.116  1.00  0.00      WT1  H
ATOM   2985  H2  TIP3W 743     -54.756 -13.416 -41.392  1.00  0.00      WT1  H
ATOM   2986  OH2 TIP3W 744     -58.116 -15.654 -59.504  1.00  0.00      WT1  O
ATOM   2987  H1  TIP3W 744     -58.679 -16.384 -59.837  1.00  0.00      WT1  H
ATOM   2988  H2  TIP3W 744     -58.628 -15.305 -58.835  1.00  0.00      WT1  H
ATOM   2989  OH2 TIP3W 745     -59.350 -14.623 -44.823  1.00  0.00      WT1  O
ATOM   2990  H1  TIP3W 745     -59.526 -15.296 -45.461  1.00  0.00      WT1  H
ATOM   2991  H2  TIP3W 745     -58.379 -14.720 -44.682  1.00  0.00      WT1  H
ATOM   2992  OH2 TIP3W 746     -66.560 -27.298 -64.510  1.00  0.00      WT1  O
ATOM   2993  H1  TIP3W 746     -66.301 -27.466 -63.613  1.00  0.00      WT1  H
ATOM   2994  H2  TIP3W 746     -66.501 -26.301 -64.558  1.00  0.00      WT1  H
ATOM   2995  OH2 TIP3W 747     -50.600 -30.584 -38.969  1.00  0.00      WT1  O
ATOM   2996  H1  TIP3W 747     -50.618 -31.552 -38.652  1.00  0.00      WT1  H
ATOM   2997  H2  TIP3W 747     -50.105 -30.642 -39.780  1.00  0.00      WT1  H
ATOM   2998  OH2 TIP3W 748     -61.664 -34.115 -28.807  1.00  0.00      WT1  O
ATOM   2999  H1  TIP3W 748     -61.384 -33.230 -28.536  1.00  0.00      WT1  H
ATOM   3000  H2  TIP3W 748     -62.429 -33.804 -29.427  1.00  0.00      WT1  H
ATOM   3001  OH2 TIP3W 749     -64.378 -22.499 -28.316  1.00  0.00      WT1  O
ATOM   3002  H1  TIP3W 749     -64.690 -21.831 -27.696  1.00  0.00      WT1  H
ATOM   3003  H2  TIP3W 749     -65.214 -22.527 -28.824  1.00  0.00      WT1  H
ATOM   3004  OH2 TIP3W 750     -58.639 -17.476 -27.179  1.00  0.00      WT1  O
ATOM   3005  H1  TIP3W 750     -58.807 -16.658 -26.762  1.00  0.00      WT1  H
ATOM   3006  H2  TIP3W 750     -59.273 -17.547 -27.945  1.00  0.00      WT1  H
ATOM   3007  OH2 TIP3W 751      -4.644 -25.624 -33.547  1.00  0.00      WT1  O
ATOM   3008  H1  TIP3W 751      -4.935 -25.427 -32.660  1.00  0.00      WT1  H
ATOM   3009  H2  TIP3W 751      -5.307 -25.037 -34.043  1.00  0.00      WT1  H
ATOM   3010  OH2 TIP3W 752     -10.155  -8.262 -12.002  1.00  0.00      WT1  O
ATOM   3011  H1  TIP3W 752      -9.568  -8.876 -12.511  1.00  0.00      WT1  H
ATOM   3012  H2  TIP3W 752     -10.919  -8.096 -12.534  1.00  0.00      WT1  H
ATOM   3013  OH2 TIP3W 753     -66.622 -20.687 -12.045  1.00  0.00      WT1  O
ATOM   3014  H1  TIP3W 753     -66.341 -19.891 -12.448  1.00  0.00      WT1  H
ATOM   3015  H2  TIP3W 753     -67.217 -20.387 -11.270  1.00  0.00      WT1  H
ATOM   3016  OH2 TIP3W 754     -66.017 -20.440 -16.537  1.00  0.00      WT1  O
ATOM   3017  H1  TIP3W 754     -66.201 -20.674 -17.384  1.00  0.00      WT1  H
ATOM   3018  H2  TIP3W 754     -66.668 -20.953 -16.002  1.00  0.00      WT1  H
ATOM   3019  OH2 TIP3W 755     -48.803 -18.636  -9.749  1.00  0.00      WT1  O
ATOM   3020  H1  TIP3W 755     -48.374 -18.107  -9.096  1.00  0.00      WT1  H
ATOM   3021  H2  TIP3W 755     -48.141 -18.695 -10.461  1.00  0.00      WT1  H
ATOM   3022  OH2 TIP3W 756     -58.905 -15.690  -6.233  1.00  0.00      WT1  O
ATOM   3023  H1  TIP3W 756     -59.856 -15.921  -6.261  1.00  0.00      WT1  H
ATOM   3024  H2  TIP3W 756     -58.541 -16.412  -5.727  1.00  0.00      WT1  H
ATOM   3025  OH2 TIP3W 757     -52.710 -15.533 -53.940  1.00  0.00      WT1  O
ATOM   3026  H1  TIP3W 757     -52.743 -16.390 -54.352  1.00  0.00      WT1  H
ATOM   3027  H2  TIP3W 757     -52.399 -15.697 -53.000  1.00  0.00      WT1  H
ATOM   3028  OH2 TIP3W 758      -6.427 -66.916 -51.915  1.00  0.00      WT1  O
ATOM   3029  H1  TIP3W 758      -7.203 -66.904 -52.485  1.00  0.00      WT1  H
ATOM   3030  H2  TIP3W 758      -6.238 -65.994 -51.806  1.00  0.00      WT1  H
ATOM   3031  OH2 TIP3W 759     -63.397 -32.932 -56.343  1.00  0.00      WT1  O
ATOM   3032  H1  TIP3W 759     -63.152 -33.330 -55.550  1.00  0.00      WT1  H
ATOM   3033  H2  TIP3W 759     -63.286 -31.964 -56.135  1.00  0.00      WT1  H
ATOM   3034  OH2 TIP3W 760      -5.174 -25.900 -64.752  1.00  0.00      WT1  O
ATOM   3035  H1  TIP3W 760      -5.775 -25.092 -64.642  1.00  0.00      WT1  H
ATOM   3036  H2  TIP3W 760      -4.997 -25.909 -65.752  1.00  0.00      WT1  H
ATOM   3037  OH2 TIP3W 761     -68.534 -22.530 -46.217  1.00  0.00      WT1  O
ATOM   3038  H1  TIP3W 761     -68.749 -21.636 -46.534  1.00  0.00      WT1  H
ATOM   3039  H2  TIP3W 761     -67.571 -22.393 -45.879  1.00  0.00      WT1  H
ATOM   3040  OH2 TIP3W 762     -17.942 -26.982 -30.175  1.00  0.00      WT1  O
ATOM   3041  H1  TIP3W 762     -18.397 -27.817 -30.079  1.00  0.00      WT1  H
ATOM   3042  H2  TIP3W 762     -18.537 -26.343 -29.826  1.00  0.00      WT1  H
ATOM   3043  OH2 TIP3W 763     -63.539 -20.050 -43.837  1.00  0.00      WT1  O
ATOM   3044  H1  TIP3W 763     -62.954 -20.605 -44.288  1.00  0.00      WT1  H
ATOM   3045  H2  TIP3W 763     -62.934 -19.764 -43.120  1.00  0.00      WT1  H
ATOM   3046  OH2 TIP3W 764      -6.977 -23.575 -31.265  1.00  0.00      WT1  O
ATOM   3047  H1  TIP3W 764      -7.060 -22.971 -30.510  1.00  0.00      WT1  H
ATOM   3048  H2  TIP3W 764      -7.853 -23.402 -31.720  1.00  0.00      WT1  H
ATOM   3049  OH2 TIP3W 765     -62.340 -23.719 -52.030  1.00  0.00      WT1  O
ATOM   3050  H1  TIP3W 765     -62.052 -24.480 -51.589  1.00  0.00      WT1  H
ATOM   3051  H2  TIP3W 765     -62.771 -24.033 -52.857  1.00  0.00      WT1  H
ATOM   3052  OH2 TIP3W 766     -66.704 -16.482 -55.964  1.00  0.00      WT1  O
ATOM   3053  H1  TIP3W 766     -67.254 -16.378 -56.754  1.00  0.00      WT1  H
ATOM   3054  H2  TIP3W 766     -66.687 -15.548 -55.648  1.00  0.00      WT1  H
ATOM   3055  OH2 TIP3W 767     -58.895 -16.624 -40.985  1.00  0.00      WT1  O
ATOM   3056  H1  TIP3W 767     -59.136 -16.978 -40.106  1.00  0.00      WT1  H
ATOM   3057  H2  TIP3W 767     -58.233 -17.252 -41.203  1.00  0.00      WT1  H
ATOM   3058  OH2 TIP3W 768     -67.387 -12.019 -42.184  1.00  0.00      WT1  O
ATOM   3059  H1  TIP3W 768     -67.521 -12.163 -41.203  1.00  0.00      WT1  H
ATOM   3060  H2  TIP3W 768     -66.952 -11.135 -42.206  1.00  0.00      WT1  H
ATOM   3061  OH2 TIP3W 769      -7.055 -16.730 -21.757  1.00  0.00      WT1  O
ATOM   3062  H1  TIP3W 769      -6.080 -16.660 -21.918  1.00  0.00      WT1  H
ATOM   3063  H2  TIP3W 769      -7.425 -16.233 -22.488  1.00  0.00      WT1  H
ATOM   3064  OH2 TIP3W 770      -6.278 -14.534 -31.227  1.00  0.00      WT1  O
ATOM   3065  H1  TIP3W 770      -5.906 -14.314 -30.354  1.00  0.00      WT1  H
ATOM   3066  H2  TIP3W 770      -7.270 -14.500 -31.062  1.00  0.00      WT1  H
ATOM   3067  OH2 TIP3W 771     -66.718 -16.524 -20.506  1.00  0.00      WT1  O
ATOM   3068  H1  TIP3W 771     -65.888 -16.029 -20.272  1.00  0.00      WT1  H
ATOM   3069  H2  TIP3W 771     -67.419 -15.829 -20.514  1.00  0.00      WT1  H
ATOM   3070  OH2 TIP3W 772     -49.006 -31.567  -8.429  1.00  0.00      WT1  O
ATOM   3071  H1  TIP3W 772     -49.521 -31.742  -7.573  1.00  0.00      WT1  H
ATOM   3072  H2  TIP3W 772     -48.724 -30.614  -8.238  1.00  0.00      WT1  H
ATOM   3073  OH2 TIP3W 773     -67.295 -18.471  -9.983  1.00  0.00      WT1  O
ATOM   3074  H1  TIP3W 773     -67.484 -17.583  -9.807  1.00  0.00      WT1  H
ATOM   3075  H2  TIP3W 773     -68.061 -18.977  -9.582  1.00  0.00      WT1  H
ATOM   3076  OH2 TIP3W 774     -60.115 -15.156 -10.398  1.00  0.00      WT1  O
ATOM   3077  H1  TIP3W 774     -60.634 -14.685 -11.123  1.00  0.00      WT1  H
ATOM   3078  H2  TIP3W 774     -60.636 -16.022 -10.349  1.00  0.00      WT1  H
ATOM   3079  OH2 TIP3W 775     -60.585 -20.189 -11.232  1.00  0.00      WT1  O
ATOM   3080  H1  TIP3W 775     -60.292 -20.387 -10.356  1.00  0.00      WT1  H
ATOM   3081  H2  TIP3W 775     -59.794 -20.403 -11.783  1.00  0.00      WT1  H
ATOM   3082  OH2 TIP3W 776      -6.451 -22.675 -69.284  1.00  0.00      WT1  O
ATOM   3083  H1  TIP3W 776      -5.836 -22.947 -68.581  1.00  0.00      WT1  H
ATOM   3084  H2  TIP3W 776      -6.244 -23.356 -69.996  1.00  0.00      WT1  H
ATOM   3085  OH2 TIP3W 777     -58.620 -22.093  -4.741  1.00  0.00      WT1  O
ATOM   3086  H1  TIP3W 777     -59.566 -22.205  -4.564  1.00  0.00      WT1  H
ATOM   3087  H2  TIP3W 777     -58.342 -22.999  -4.747  1.00  0.00      WT1  H
ATOM   3088  OH2 TIP3W 778     -68.235 -30.468 -62.241  1.00  0.00      WT1  O
ATOM   3089  H1  TIP3W 778     -69.239 -30.401 -62.280  1.00  0.00      WT1  H
ATOM   3090  H2  TIP3W 778     -68.064 -31.036 -61.458  1.00  0.00      WT1  H
ATOM   3091  OH2 TIP3W 780      -7.916 -25.188 -53.937  1.00  0.00      WT1  O
ATOM   3092  H1  TIP3W 780      -7.075 -25.540 -54.189  1.00  0.00      WT1  H
ATOM   3093  H2  TIP3W 780      -8.333 -24.868 -54.792  1.00  0.00      WT1  H
ATOM   3094  OH2 TIP3W 781     -64.028 -10.811 -64.873  1.00  0.00      WT1  O
ATOM   3095  H1  TIP3W 781     -63.105 -10.578 -64.769  1.00  0.00      WT1  H
ATOM   3096  H2  TIP3W 781     -64.032 -11.107 -65.750  1.00  0.00      WT1  H
ATOM   3097  OH2 TIP3W 782     -63.907  -8.735 -49.227  1.00  0.00      WT1  O
ATOM   3098  H1  TIP3W 782     -64.859  -8.518 -49.114  1.00  0.00      WT1  H
ATOM   3099  H2  TIP3W 782     -63.740  -8.201 -50.025  1.00  0.00      WT1  H
ATOM   3100  OH2 TIP3W 783     -62.907 -16.332 -49.702  1.00  0.00      WT1  O
ATOM   3101  H1  TIP3W 783     -62.371 -15.615 -49.305  1.00  0.00      WT1  H
ATOM   3102  H2  TIP3W 783     -63.854 -15.957 -49.666  1.00  0.00      WT1  H
ATOM   3103  OH2 TIP3W 784      -5.878 -32.959 -66.801  1.00  0.00      WT1  O
ATOM   3104  H1  TIP3W 784      -5.892 -32.686 -67.774  1.00  0.00      WT1  H
ATOM   3105  H2  TIP3W 784      -6.771 -33.277 -66.627  1.00  0.00      WT1  H
ATOM   3106  OH2 TIP3W 785     -63.657 -26.048 -50.145  1.00  0.00      WT1  O
ATOM   3107  H1  TIP3W 785     -64.235 -26.084 -49.407  1.00  0.00      WT1  H
ATOM   3108  H2  TIP3W 785     -62.844 -25.656 -49.777  1.00  0.00      WT1  H
ATOM   3109  OH2 TIP3W 786     -57.899 -11.212 -46.265  1.00  0.00      WT1  O
ATOM   3110  H1  TIP3W 786     -58.117 -11.618 -45.394  1.00  0.00      WT1  H
ATOM   3111  H2  TIP3W 786     -57.517 -10.368 -45.967  1.00  0.00      WT1  H
ATOM   3112  OH2 TIP3W 787     -49.241 -32.372 -44.044  1.00  0.00      WT1  O
ATOM   3113  H1  TIP3W 787     -49.896 -32.853 -44.657  1.00  0.00      WT1  H
ATOM   3114  H2  TIP3W 787     -48.722 -31.781 -44.591  1.00  0.00      WT1  H
ATOM   3115  OH2 TIP3W 788     -48.433 -20.375 -39.859  1.00  0.00      WT1  O
ATOM   3116  H1  TIP3W 788     -49.056 -20.992 -39.436  1.00  0.00      WT1  H
ATOM   3117  H2  TIP3W 788     -48.920 -20.067 -40.647  1.00  0.00      WT1  H
ATOM   3118  OH2 TIP3W 789      -4.905 -28.648 -42.679  1.00  0.00      WT1  O
ATOM   3119  H1  TIP3W 789      -4.840 -27.806 -42.206  1.00  0.00      WT1  H
ATOM   3120  H2  TIP3W 789      -5.662 -29.108 -42.290  1.00  0.00      WT1  H
ATOM   3121  OH2 TIP3W 790     -12.233 -12.795 -36.767  1.00  0.00      WT1  O
ATOM   3122  H1  TIP3W 790     -11.890 -13.294 -36.013  1.00  0.00      WT1  H
ATOM   3123  H2  TIP3W 790     -12.075 -13.382 -37.579  1.00  0.00      WT1  H
ATOM   3124  OH2 TIP3W 791     -18.215 -16.930 -25.236  1.00  0.00      WT1  O
ATOM   3125  H1  TIP3W 791     -18.497 -16.474 -26.103  1.00  0.00      WT1  H
ATOM   3126  H2  TIP3W 791     -18.727 -17.817 -25.336  1.00  0.00      WT1  H
ATOM   3127  OH2 TIP3W 792     -66.513 -18.254 -28.947  1.00  0.00      WT1  O
ATOM   3128  H1  TIP3W 792     -66.557 -17.378 -28.554  1.00  0.00      WT1  H
ATOM   3129  H2  TIP3W 792     -65.756 -18.689 -28.510  1.00  0.00      WT1  H
ATOM   3130  OH2 TIP3W 793     -63.908 -26.191 -22.708  1.00  0.00      WT1  O
ATOM   3131  H1  TIP3W 793     -64.125 -26.929 -22.142  1.00  0.00      WT1  H
ATOM   3132  H2  TIP3W 793     -63.042 -26.490 -23.093  1.00  0.00      WT1  H
ATOM   3133  OH2 TIP3W 794     -14.371 -25.450 -29.823  1.00  0.00      WT1  O
ATOM   3134  H1  TIP3W 794     -14.853 -24.663 -29.534  1.00  0.00      WT1  H
ATOM   3135  H2  TIP3W 794     -13.539 -25.136 -30.044  1.00  0.00      WT1  H
ATOM   3136  OH2 TIP3W 795     -63.124 -20.485 -16.067  1.00  0.00      WT1  O
ATOM   3137  H1  TIP3W 795     -62.965 -21.395 -16.398  1.00  0.00      WT1  H
ATOM   3138  H2  TIP3W 795     -64.078 -20.359 -16.282  1.00  0.00      WT1  H
ATOM   3139  OH2 TIP3W 796     -59.834 -28.876 -27.568  1.00  0.00      WT1  O
ATOM   3140  H1  TIP3W 796     -59.764 -29.753 -27.988  1.00  0.00      WT1  H
ATOM   3141  H2  TIP3W 796     -59.106 -28.385 -27.947  1.00  0.00      WT1  H
ATOM   3142  OH2 TIP3W 797     -60.186 -26.991 -17.378  1.00  0.00      WT1  O
ATOM   3143  H1  TIP3W 797     -60.759 -27.391 -18.057  1.00  0.00      WT1  H
ATOM   3144  H2  TIP3W 797     -60.018 -27.778 -16.811  1.00  0.00      WT1  H
ATOM   3145  OH2 TIP3W 798     -64.486 -27.233 -13.863  1.00  0.00      WT1  O
ATOM   3146  H1  TIP3W 798     -65.196 -27.273 -14.544  1.00  0.00      WT1  H
ATOM   3147  H2  TIP3W 798     -63.703 -27.098 -14.331  1.00  0.00      WT1  H
ATOM   3148  OH2 TIP3W 799     -21.036 -22.277 -11.764  1.00  0.00      WT1  O
ATOM   3149  H1  TIP3W 799     -20.497 -21.733 -11.282  1.00  0.00      WT1  H
ATOM   3150  H2  TIP3W 799     -21.704 -21.711 -12.222  1.00  0.00      WT1  H
ATOM   3151  OH2 TIP3W 800     -60.675 -11.804 -17.125  1.00  0.00      WT1  O
ATOM   3152  H1  TIP3W 800     -60.616 -10.831 -17.362  1.00  0.00      WT1  H
ATOM   3153  H2  TIP3W 800     -61.065 -12.145 -17.970  1.00  0.00      WT1  H
ATOM   3154  OH2 TIP3W 801     -63.592 -13.094 -67.581  1.00  0.00      WT1  O
ATOM   3155  H1  TIP3W 801     -62.886 -12.564 -68.028  1.00  0.00      WT1  H
ATOM   3156  H2  TIP3W 801     -63.135 -13.707 -66.939  1.00  0.00      WT1  H
ATOM   3157  OH2 TIP3W 802      -6.192 -11.008 -66.064  1.00  0.00      WT1  O
ATOM   3158  H1  TIP3W 802      -7.015 -10.574 -66.282  1.00  0.00      WT1  H
ATOM   3159  H2  TIP3W 802      -5.894 -11.222 -66.913  1.00  0.00      WT1  H
ATOM   3160  OH2 TIP3W 803     -58.968 -14.844 -55.203  1.00  0.00      WT1  O
ATOM   3161  H1  TIP3W 803     -59.948 -15.069 -55.116  1.00  0.00      WT1  H
ATOM   3162  H2  TIP3W 803     -58.812 -14.102 -54.524  1.00  0.00      WT1  H
ATOM   3163  OH2 TIP3W 804     -58.278 -11.588 -58.707  1.00  0.00      WT1  O
ATOM   3164  H1  TIP3W 804     -58.172 -10.596 -58.698  1.00  0.00      WT1  H
ATOM   3165  H2  TIP3W 804     -58.150 -11.781 -59.641  1.00  0.00      WT1  H
ATOM   3166  OH2 TIP3W 805     -10.694 -68.626 -55.538  1.00  0.00      WT1  O
ATOM   3167  H1  TIP3W 805     -10.799 -69.161 -56.331  1.00  0.00      WT1  H
ATOM   3168  H2  TIP3W 805     -10.767 -69.246 -54.777  1.00  0.00      WT1  H
ATOM   3169  OH2 TIP3W 806     -62.518 -25.983 -43.280  1.00  0.00      WT1  O
ATOM   3170  H1  TIP3W 806     -62.948 -26.813 -43.209  1.00  0.00      WT1  H
ATOM   3171  H2  TIP3W 806     -62.310 -26.008 -44.218  1.00  0.00      WT1  H
ATOM   3172  OH2 TIP3W 807     -65.573 -13.870 -61.771  1.00  0.00      WT1  O
ATOM   3173  H1  TIP3W 807     -64.887 -14.556 -61.440  1.00  0.00      WT1  H
ATOM   3174  H2  TIP3W 807     -65.013 -13.117 -61.816  1.00  0.00      WT1  H
ATOM   3175  OH2 TIP3W 808     -65.559  -9.714 -38.177  1.00  0.00      WT1  O
ATOM   3176  H1  TIP3W 808     -65.089 -10.136 -37.425  1.00  0.00      WT1  H
ATOM   3177  H2  TIP3W 808     -65.370  -8.743 -38.084  1.00  0.00      WT1  H
ATOM   3178  OH2 TIP3W 809     -61.928 -24.350 -49.019  1.00  0.00      WT1  O
ATOM   3179  H1  TIP3W 809     -61.524 -23.867 -48.302  1.00  0.00      WT1  H
ATOM   3180  H2  TIP3W 809     -61.112 -24.594 -49.462  1.00  0.00      WT1  H
ATOM   3181  OH2 TIP3W 810     -59.617 -12.691 -37.226  1.00  0.00      WT1  O
ATOM   3182  H1  TIP3W 810     -59.841 -13.329 -36.534  1.00  0.00      WT1  H
ATOM   3183  H2  TIP3W 810     -58.815 -13.029 -37.541  1.00  0.00      WT1  H
ATOM   3184  OH2 TIP3W 811     -50.988 -20.062 -31.225  1.00  0.00      WT1  O
ATOM   3185  H1  TIP3W 811     -50.459 -20.758 -31.704  1.00  0.00      WT1  H
ATOM   3186  H2  TIP3W 811     -50.828 -20.340 -30.261  1.00  0.00      WT1  H
ATOM   3187  OH2 TIP3W 812     -68.726 -13.463 -21.188  1.00  0.00      WT1  O
ATOM   3188  H1  TIP3W 812     -68.874 -12.496 -21.413  1.00  0.00      WT1  H
ATOM   3189  H2  TIP3W 812     -68.335 -13.356 -20.297  1.00  0.00      WT1  H
ATOM   3190  OH2 TIP3W 813     -51.416 -26.136 -34.094  1.00  0.00      WT1  O
ATOM   3191  H1  TIP3W 813     -51.287 -25.787 -34.969  1.00  0.00      WT1  H
ATOM   3192  H2  TIP3W 813     -51.232 -27.051 -34.169  1.00  0.00      WT1  H
ATOM   3193  OH2 TIP3W 814     -65.836  -9.757 -20.491  1.00  0.00      WT1  O
ATOM   3194  H1  TIP3W 814     -66.172  -8.856 -20.626  1.00  0.00      WT1  H
ATOM   3195  H2  TIP3W 814     -65.965  -9.976 -19.568  1.00  0.00      WT1  H
ATOM   3196  OH2 TIP3W 815     -58.610  -5.693 -10.964  1.00  0.00      WT1  O
ATOM   3197  H1  TIP3W 815     -58.278  -4.864 -11.308  1.00  0.00      WT1  H
ATOM   3198  H2  TIP3W 815     -59.408  -5.875 -11.486  1.00  0.00      WT1  H
ATOM   3199  OH2 TIP3W 816     -16.478 -14.294 -10.178  1.00  0.00      WT1  O
ATOM   3200  H1  TIP3W 816     -17.377 -14.145 -10.555  1.00  0.00      WT1  H
ATOM   3201  H2  TIP3W 816     -16.060 -14.809 -10.874  1.00  0.00      WT1  H
ATOM   3202  OH2 TIP3W 817     -42.114 -24.243 -66.302  1.00  0.00      WT1  O
ATOM   3203  H1  TIP3W 817     -42.542 -24.245 -65.429  1.00  0.00      WT1  H
ATOM   3204  H2  TIP3W 817     -41.261 -23.844 -66.125  1.00  0.00      WT1  H
ATOM   3205  OH2 TIP3W 818     -64.198 -16.078  -7.867  1.00  0.00      WT1  O
ATOM   3206  H1  TIP3W 818     -64.701 -16.924  -7.882  1.00  0.00      WT1  H
ATOM   3207  H2  TIP3W 818     -63.549 -16.231  -7.142  1.00  0.00      WT1  H
ATOM   3208  OH2 TIP3W 819     -52.911 -21.921 -21.900  1.00  0.00      WT1  O
ATOM   3209  H1  TIP3W 819     -53.494 -21.748 -21.105  1.00  0.00      WT1  H
ATOM   3210  H2  TIP3W 819     -52.138 -22.236 -21.479  1.00  0.00      WT1  H
ATOM   3211  OH2 TIP3W 820     -68.999 -13.708 -12.244  1.00  0.00      WT1  O
ATOM   3212  H1  TIP3W 820     -69.758 -14.281 -12.176  1.00  0.00      WT1  H
ATOM   3213  H2  TIP3W 820     -69.194 -13.046 -11.508  1.00  0.00      WT1  H
ATOM   3214  OH2 TIP3W 821     -64.217 -67.567  -7.605  1.00  0.00      WT1  O
ATOM   3215  H1  TIP3W 821     -64.609 -67.312  -6.808  1.00  0.00      WT1  H
ATOM   3216  H2  TIP3W 821     -64.333 -66.774  -8.251  1.00  0.00      WT1  H
ATOM   3217  OH2 TIP3W 822     -69.253 -65.531 -59.421  1.00  0.00      WT1  O
ATOM   3218  H1  TIP3W 822     -69.574 -66.432 -59.661  1.00  0.00      WT1  H
ATOM   3219  H2  TIP3W 822     -68.495 -65.415 -60.010  1.00  0.00      WT1  H
ATOM   3220  OH2 TIP3W 823      -5.325 -25.582 -67.523  1.00  0.00      WT1  O
ATOM   3221  H1  TIP3W 823      -5.969 -26.151 -67.987  1.00  0.00      WT1  H
ATOM   3222  H2  TIP3W 823      -4.692 -25.419 -68.228  1.00  0.00      WT1  H
ATOM   3223  OH2 TIP3W 824     -68.735  -5.688 -59.156  1.00  0.00      WT1  O
ATOM   3224  H1  TIP3W 824     -68.689  -6.691 -59.134  1.00  0.00      WT1  H
ATOM   3225  H2  TIP3W 824     -68.405  -5.387 -60.021  1.00  0.00      WT1  H
ATOM   3226  OH2 TIP3W 825      -7.470 -67.898 -46.636  1.00  0.00      WT1  O
ATOM   3227  H1  TIP3W 825      -7.441 -67.073 -47.198  1.00  0.00      WT1  H
ATOM   3228  H2  TIP3W 825      -7.073 -67.618 -45.824  1.00  0.00      WT1  H
ATOM   3229  OH2 TIP3W 826      -8.136 -17.123 -50.386  1.00  0.00      WT1  O
ATOM   3230  H1  TIP3W 826      -8.730 -17.061 -51.133  1.00  0.00      WT1  H
ATOM   3231  H2  TIP3W 826      -8.731 -16.996 -49.638  1.00  0.00      WT1  H
ATOM   3232  OH2 TIP3W 827     -65.822 -12.382 -46.050  1.00  0.00      WT1  O
ATOM   3233  H1  TIP3W 827     -65.504 -12.190 -45.181  1.00  0.00      WT1  H
ATOM   3234  H2  TIP3W 827     -65.824 -11.508 -46.490  1.00  0.00      WT1  H
ATOM   3235  OH2 TIP3W 828     -59.860 -11.177 -48.457  1.00  0.00      WT1  O
ATOM   3236  H1  TIP3W 828     -59.298 -11.134 -47.629  1.00  0.00      WT1  H
ATOM   3237  H2  TIP3W 828     -60.723 -10.997 -48.115  1.00  0.00      WT1  H
ATOM   3238  OH2 TIP3W 829     -65.983  -9.649 -41.300  1.00  0.00      WT1  O
ATOM   3239  H1  TIP3W 829     -66.330  -9.658 -40.435  1.00  0.00      WT1  H
ATOM   3240  H2  TIP3W 829     -65.002  -9.765 -41.324  1.00  0.00      WT1  H
ATOM   3241  OH2 TIP3W 830     -59.173 -12.478 -39.985  1.00  0.00      WT1  O
ATOM   3242  H1  TIP3W 830     -60.006 -12.581 -40.509  1.00  0.00      WT1  H
ATOM   3243  H2  TIP3W 830     -59.509 -12.467 -39.071  1.00  0.00      WT1  H
ATOM   3244  OH2 TIP3W 831     -65.087 -14.891 -36.754  1.00  0.00      WT1  O
ATOM   3245  H1  TIP3W 831     -64.366 -14.516 -37.236  1.00  0.00      WT1  H
ATOM   3246  H2  TIP3W 831     -65.477 -15.446 -37.385  1.00  0.00      WT1  H
ATOM   3247  OH2 TIP3W 832     -56.138  -5.040 -41.616  1.00  0.00      WT1  O
ATOM   3248  H1  TIP3W 832     -57.115  -5.155 -41.699  1.00  0.00      WT1  H
ATOM   3249  H2  TIP3W 832     -55.715  -5.631 -42.261  1.00  0.00      WT1  H
ATOM   3250  OH2 TIP3W 833     -61.624 -11.926 -24.274  1.00  0.00      WT1  O
ATOM   3251  H1  TIP3W 833     -62.174 -11.780 -23.491  1.00  0.00      WT1  H
ATOM   3252  H2  TIP3W 833     -61.640 -11.043 -24.734  1.00  0.00      WT1  H
ATOM   3253  OH2 TIP3W 834     -65.497 -12.769 -24.242  1.00  0.00      WT1  O
ATOM   3254  H1  TIP3W 834     -65.782 -12.021 -23.801  1.00  0.00      WT1  H
ATOM   3255  H2  TIP3W 834     -65.065 -13.326 -23.517  1.00  0.00      WT1  H
ATOM   3256  OH2 TIP3W 835     -54.279 -67.016 -24.966  1.00  0.00      WT1  O
ATOM   3257  H1  TIP3W 835     -54.083 -66.715 -24.014  1.00  0.00      WT1  H
ATOM   3258  H2  TIP3W 835     -55.052 -66.530 -25.224  1.00  0.00      WT1  H
ATOM   3259  OH2 TIP3W 836     -65.863 -61.137 -11.066  1.00  0.00      WT1  O
ATOM   3260  H1  TIP3W 836     -66.204 -61.487 -10.249  1.00  0.00      WT1  H
ATOM   3261  H2  TIP3W 836     -65.902 -60.174 -10.925  1.00  0.00      WT1  H
ATOM   3262  OH2 TIP3W 837      -8.734  -8.475 -20.904  1.00  0.00      WT1  O
ATOM   3263  H1  TIP3W 837      -8.808  -8.867 -20.022  1.00  0.00      WT1  H
ATOM   3264  H2  TIP3W 837      -8.854  -9.198 -21.499  1.00  0.00      WT1  H
ATOM   3265  OH2 TIP3W 838      -7.525 -10.840  -7.000  1.00  0.00      WT1  O
ATOM   3266  H1  TIP3W 838      -7.387 -10.088  -7.566  1.00  0.00      WT1  H
ATOM   3267  H2  TIP3W 838      -8.444 -11.003  -7.206  1.00  0.00      WT1  H
ATOM   3268  OH2 TIP3W 839     -63.678 -33.914 -12.187  1.00  0.00      WT1  O
ATOM   3269  H1  TIP3W 839     -63.780 -34.890 -12.299  1.00  0.00      WT1  H
ATOM   3270  H2  TIP3W 839     -64.272 -33.726 -11.378  1.00  0.00      WT1  H
ATOM   3271  OH2 TIP3W 840     -62.517 -15.820 -16.212  1.00  0.00      WT1  O
ATOM   3272  H1  TIP3W 840     -62.633 -16.214 -17.070  1.00  0.00      WT1  H
ATOM   3273  H2  TIP3W 840     -62.550 -16.586 -15.656  1.00  0.00      WT1  H
ATOM   3274  OH2 TIP3W 841     -12.972  -9.567  -7.578  1.00  0.00      WT1  O
ATOM   3275  H1  TIP3W 841     -12.310  -8.866  -7.697  1.00  0.00      WT1  H
ATOM   3276  H2  TIP3W 841     -13.581  -9.396  -8.321  1.00  0.00      WT1  H
ATOM   3277  OH2 TIP3W 842     -55.493  -5.926 -10.846  1.00  0.00      WT1  O
ATOM   3278  H1  TIP3W 842     -55.214  -5.361 -10.126  1.00  0.00      WT1  H
ATOM   3279  H2  TIP3W 842     -56.449  -6.096 -10.662  1.00  0.00      WT1  H
ATOM   3280  OH2 TIP3W 843     -65.964 -11.310 -59.579  1.00  0.00      WT1  O
ATOM   3281  H1  TIP3W 843     -65.908 -10.551 -58.940  1.00  0.00      WT1  H
ATOM   3282  H2  TIP3W 843     -65.804 -10.797 -60.463  1.00  0.00      WT1  H
ATOM   3283  OH2 TIP3W 844      -4.596 -16.467 -47.558  1.00  0.00      WT1  O
ATOM   3284  H1  TIP3W 844      -5.323 -16.126 -47.037  1.00  0.00      WT1  H
ATOM   3285  H2  TIP3W 844      -4.980 -17.262 -47.972  1.00  0.00      WT1  H
ATOM   3286  OH2 TIP3W 845     -14.514  -4.959 -55.104  1.00  0.00      WT1  O
ATOM   3287  H1  TIP3W 845     -15.461  -5.017 -55.167  1.00  0.00      WT1  H
ATOM   3288  H2  TIP3W 845     -14.277  -5.382 -54.286  1.00  0.00      WT1  H
ATOM   3289  OH2 TIP3W 846     -68.938 -12.550 -64.360  1.00  0.00      WT1  O
ATOM   3290  H1  TIP3W 846     -69.419 -13.095 -64.994  1.00  0.00      WT1  H
ATOM   3291  H2  TIP3W 846     -69.624 -11.805 -64.197  1.00  0.00      WT1  H
ATOM   3292  OH2 TIP3W 847     -59.781 -13.113 -50.820  1.00  0.00      WT1  O
ATOM   3293  H1  TIP3W 847     -60.699 -13.328 -50.705  1.00  0.00      WT1  H
ATOM   3294  H2  TIP3W 847     -59.621 -12.427 -50.104  1.00  0.00      WT1  H
ATOM   3295  OH2 TIP3W 848     -11.362 -55.580 -50.454  1.00  0.00      WT1  O
ATOM   3296  H1  TIP3W 848     -10.642 -56.141 -50.057  1.00  0.00      WT1  H
ATOM   3297  H2  TIP3W 848     -11.392 -55.902 -51.415  1.00  0.00      WT1  H
ATOM   3298  OH2 TIP3W 849     -64.644 -64.612 -53.954  1.00  0.00      WT1  O
ATOM   3299  H1  TIP3W 849     -64.116 -63.936 -53.539  1.00  0.00      WT1  H
ATOM   3300  H2  TIP3W 849     -64.408 -65.378 -53.463  1.00  0.00      WT1  H
ATOM   3301  OH2 TIP3W 850     -59.610  -4.588 -35.531  1.00  0.00      WT1  O
ATOM   3302  H1  TIP3W 850     -59.021  -3.843 -35.229  1.00  0.00      WT1  H
ATOM   3303  H2  TIP3W 850     -60.313  -4.602 -34.822  1.00  0.00      WT1  H
ATOM   3304  OH2 TIP3W 851     -54.035  -7.711 -42.108  1.00  0.00      WT1  O
ATOM   3305  H1  TIP3W 851     -54.262  -7.616 -43.055  1.00  0.00      WT1  H
ATOM   3306  H2  TIP3W 851     -53.105  -7.879 -42.142  1.00  0.00      WT1  H
ATOM   3307  OH2 TIP3W 852     -68.111 -64.415 -40.459  1.00  0.00      WT1  O
ATOM   3308  H1  TIP3W 852     -68.062 -63.498 -40.737  1.00  0.00      WT1  H
ATOM   3309  H2  TIP3W 852     -68.985 -64.688 -40.855  1.00  0.00      WT1  H
ATOM   3310  OH2 TIP3W 853      -5.733 -17.255 -26.689  1.00  0.00      WT1  O
ATOM   3311  H1  TIP3W 853      -5.013 -17.030 -27.371  1.00  0.00      WT1  H
ATOM   3312  H2  TIP3W 853      -5.313 -17.039 -25.854  1.00  0.00      WT1  H
ATOM   3313  OH2 TIP3W 854     -67.319 -67.452 -28.848  1.00  0.00      WT1  O
ATOM   3314  H1  TIP3W 854     -67.402 -68.410 -29.006  1.00  0.00      WT1  H
ATOM   3315  H2  TIP3W 854     -66.630 -67.343 -28.130  1.00  0.00      WT1  H
ATOM   3316  OH2 TIP3W 855     -62.947 -52.256  -6.489  1.00  0.00      WT1  O
ATOM   3317  H1  TIP3W 855     -63.579 -52.101  -5.807  1.00  0.00      WT1  H
ATOM   3318  H2  TIP3W 855     -62.165 -52.470  -6.000  1.00  0.00      WT1  H
ATOM   3319  OH2 TIP3W 856     -12.949 -13.616 -19.062  1.00  0.00      WT1  O
ATOM   3320  H1  TIP3W 856     -12.066 -13.618 -18.697  1.00  0.00      WT1  H
ATOM   3321  H2  TIP3W 856     -12.816 -13.152 -19.935  1.00  0.00      WT1  H
ATOM   3322  OH2 TIP3W 857     -57.010  -7.152 -22.626  1.00  0.00      WT1  O
ATOM   3323  H1  TIP3W 857     -56.254  -7.122 -22.090  1.00  0.00      WT1  H
ATOM   3324  H2  TIP3W 857     -56.662  -7.231 -23.495  1.00  0.00      WT1  H
ATOM   3325  OH2 TIP3W 858     -10.208 -68.464 -23.666  1.00  0.00      WT1  O
ATOM   3326  H1  TIP3W 858     -10.919 -68.165 -24.301  1.00  0.00      WT1  H
ATOM   3327  H2  TIP3W 858     -10.134 -69.424 -23.806  1.00  0.00      WT1  H
ATOM   3328  OH2 TIP3W 859     -64.653 -14.917 -19.629  1.00  0.00      WT1  O
ATOM   3329  H1  TIP3W 859     -64.886 -14.530 -18.831  1.00  0.00      WT1  H
ATOM   3330  H2  TIP3W 859     -63.737 -15.165 -19.560  1.00  0.00      WT1  H
ATOM   3331  OH2 TIP3W 860     -69.261 -61.731 -12.937  1.00  0.00      WT1  O
ATOM   3332  H1  TIP3W 860     -69.098 -61.015 -13.590  1.00  0.00      WT1  H
ATOM   3333  H2  TIP3W 860     -68.627 -62.395 -13.149  1.00  0.00      WT1  H
ATOM   3334  OH2 TIP3W 861     -57.159 -19.056 -19.681  1.00  0.00      WT1  O
ATOM   3335  H1  TIP3W 861     -57.322 -20.030 -19.646  1.00  0.00      WT1  H
ATOM   3336  H2  TIP3W 861     -56.948 -18.981 -20.632  1.00  0.00      WT1  H
ATOM   3337  OH2 TIP3W 862     -57.972  -4.943 -60.946  1.00  0.00      WT1  O
ATOM   3338  H1  TIP3W 862     -57.745  -5.138 -60.068  1.00  0.00      WT1  H
ATOM   3339  H2  TIP3W 862     -58.830  -5.358 -61.002  1.00  0.00      WT1  H
ATOM   3340  OH2 TIP3W 863      -5.776  -8.383 -21.076  1.00  0.00      WT1  O
ATOM   3341  H1  TIP3W 863      -6.743  -8.471 -20.892  1.00  0.00      WT1  H
ATOM   3342  H2  TIP3W 863      -5.547  -7.424 -20.891  1.00  0.00      WT1  H
ATOM   3343  OH2 TIP3W 864     -60.885  -5.629  -8.737  1.00  0.00      WT1  O
ATOM   3344  H1  TIP3W 864     -60.645  -5.369  -7.818  1.00  0.00      WT1  H
ATOM   3345  H2  TIP3W 864     -60.398  -5.087  -9.329  1.00  0.00      WT1  H
ATOM   3346  OH2 TIP3W 865     -54.672 -16.771 -57.031  1.00  0.00      WT1  O
ATOM   3347  H1  TIP3W 865     -54.582 -15.913 -56.610  1.00  0.00      WT1  H
ATOM   3348  H2  TIP3W 865     -54.165 -16.625 -57.861  1.00  0.00      WT1  H
ATOM   3349  OH2 TIP3W 866     -15.829 -62.291 -49.283  1.00  0.00      WT1  O
ATOM   3350  H1  TIP3W 866     -15.230 -62.056 -50.065  1.00  0.00      WT1  H
ATOM   3351  H2  TIP3W 866     -15.540 -63.178 -49.110  1.00  0.00      WT1  H
ATOM   3352  OH2 TIP3W 867     -59.296 -63.279 -54.117  1.00  0.00      WT1  O
ATOM   3353  H1  TIP3W 867     -59.099 -63.088 -53.164  1.00  0.00      WT1  H
ATOM   3354  H2  TIP3W 867     -59.873 -64.028 -54.002  1.00  0.00      WT1  H
ATOM   3355  OH2 TIP3W 869     -62.037  -5.532 -37.676  1.00  0.00      WT1  O
ATOM   3356  H1  TIP3W 869     -61.263  -5.088 -38.042  1.00  0.00      WT1  H
ATOM   3357  H2  TIP3W 869     -62.315  -6.120 -38.408  1.00  0.00      WT1  H
ATOM   3358  OH2 TIP3W 870     -55.179 -12.417 -36.933  1.00  0.00      WT1  O
ATOM   3359  H1  TIP3W 870     -54.995 -12.512 -37.885  1.00  0.00      WT1  H
ATOM   3360  H2  TIP3W 870     -55.999 -13.003 -36.843  1.00  0.00      WT1  H
ATOM   3361  OH2 TIP3W 871      -7.847  -6.444 -46.316  1.00  0.00      WT1  O
ATOM   3362  H1  TIP3W 871      -7.858  -5.646 -45.713  1.00  0.00      WT1  H
ATOM   3363  H2  TIP3W 871      -6.940  -6.583 -46.644  1.00  0.00      WT1  H
ATOM   3364  OH2 TIP3W 872      -6.341 -18.163 -35.178  1.00  0.00      WT1  O
ATOM   3365  H1  TIP3W 872      -5.457 -18.535 -35.161  1.00  0.00      WT1  H
ATOM   3366  H2  TIP3W 872      -6.370 -17.599 -34.395  1.00  0.00      WT1  H
ATOM   3367  OH2 TIP3W 873     -56.752 -11.398 -33.682  1.00  0.00      WT1  O
ATOM   3368  H1  TIP3W 873     -57.389 -11.028 -33.013  1.00  0.00      WT1  H
ATOM   3369  H2  TIP3W 873     -55.885 -10.873 -33.578  1.00  0.00      WT1  H
ATOM   3370  OH2 TIP3W 874      -5.241  -5.317 -30.174  1.00  0.00      WT1  O
ATOM   3371  H1  TIP3W 874      -4.254  -5.475 -30.045  1.00  0.00      WT1  H
ATOM   3372  H2  TIP3W 874      -5.583  -5.034 -29.303  1.00  0.00      WT1  H
ATOM   3373  OH2 TIP3W 875     -62.772  -7.019 -39.965  1.00  0.00      WT1  O
ATOM   3374  H1  TIP3W 875     -63.630  -7.278 -39.877  1.00  0.00      WT1  H
ATOM   3375  H2  TIP3W 875     -62.925  -6.152 -40.386  1.00  0.00      WT1  H
ATOM   3376  OH2 TIP3W 876     -59.174  -8.826 -23.985  1.00  0.00      WT1  O
ATOM   3377  H1  TIP3W 876     -58.728  -8.133 -23.420  1.00  0.00      WT1  H
ATOM   3378  H2  TIP3W 876     -60.112  -8.714 -23.756  1.00  0.00      WT1  H
ATOM   3379  OH2 TIP3W 877      -5.364 -11.843 -13.574  1.00  0.00      WT1  O
ATOM   3380  H1  TIP3W 877      -4.649 -12.457 -13.634  1.00  0.00      WT1  H
ATOM   3381  H2  TIP3W 877      -4.976 -11.010 -13.873  1.00  0.00      WT1  H
ATOM   3382  OH2 TIP3W 878     -69.886 -22.573 -28.487  1.00  0.00      WT1  O
ATOM   3383  H1  TIP3W 878     -69.654 -21.609 -28.324  1.00  0.00      WT1  H
ATOM   3384  H2  TIP3W 878     -69.940 -22.664 -29.445  1.00  0.00      WT1  H
ATOM   3385  OH2 TIP3W 880     -68.885 -14.953 -31.068  1.00  0.00      WT1  O
ATOM   3386  H1  TIP3W 880     -69.795 -14.989 -31.239  1.00  0.00      WT1  H
ATOM   3387  H2  TIP3W 880     -68.625 -14.079 -31.433  1.00  0.00      WT1  H
ATOM   3388  OH2 TIP3W 881     -14.396 -63.667 -12.085  1.00  0.00      WT1  O
ATOM   3389  H1  TIP3W 881     -15.278 -63.625 -11.699  1.00  0.00      WT1  H
ATOM   3390  H2  TIP3W 881     -13.877 -64.124 -11.361  1.00  0.00      WT1  H
ATOM   3391  OH2 TIP3W 883     -61.054 -21.763 -68.792  1.00  0.00      WT1  O
ATOM   3392  H1  TIP3W 883     -60.685 -22.248 -68.037  1.00  0.00      WT1  H
ATOM   3393  H2  TIP3W 883     -61.314 -20.917 -68.370  1.00  0.00      WT1  H
ATOM   3394  OH2 TIP3W 884     -66.996 -13.593  -8.767  1.00  0.00      WT1  O
ATOM   3395  H1  TIP3W 884     -67.345 -14.264  -9.308  1.00  0.00      WT1  H
ATOM   3396  H2  TIP3W 884     -66.638 -14.103  -8.048  1.00  0.00      WT1  H
ATOM   3397  OH2 TIP3W 885     -62.975 -15.021 -63.765  1.00  0.00      WT1  O
ATOM   3398  H1  TIP3W 885     -63.859 -14.509 -63.818  1.00  0.00      WT1  H
ATOM   3399  H2  TIP3W 885     -63.135 -15.557 -62.949  1.00  0.00      WT1  H
ATOM   3400  OH2 TIP3W 886     -55.749 -54.398 -11.285  1.00  0.00      WT1  O
ATOM   3401  H1  TIP3W 886     -55.512 -53.733 -12.047  1.00  0.00      WT1  H
ATOM   3402  H2  TIP3W 886     -56.566 -53.971 -10.972  1.00  0.00      WT1  H
ATOM   3403  OH2 TIP3W 887     -43.103 -57.906 -69.321  1.00  0.00      WT1  O
ATOM   3404  H1  TIP3W 887     -43.486 -58.720 -69.696  1.00  0.00      WT1  H
ATOM   3405  H2  TIP3W 887     -42.125 -58.073 -69.447  1.00  0.00      WT1  H
ATOM   3406  OH2 TIP3W 889     -67.811 -68.294 -45.122  1.00  0.00      WT1  O
ATOM   3407  H1  TIP3W 889     -68.536 -68.909 -45.290  1.00  0.00      WT1  H
ATOM   3408  H2  TIP3W 889     -67.875 -68.195 -44.100  1.00  0.00      WT1  H
ATOM   3409  OH2 TIP3W 890     -16.570 -55.667 -33.473  1.00  0.00      WT1  O
ATOM   3410  H1  TIP3W 890     -16.769 -56.316 -32.786  1.00  0.00      WT1  H
ATOM   3411  H2  TIP3W 890     -15.687 -55.931 -33.750  1.00  0.00      WT1  H
ATOM   3412  OH2 TIP3W 891     -58.237 -50.386 -60.042  1.00  0.00      WT1  O
ATOM   3413  H1  TIP3W 891     -57.721 -49.595 -60.134  1.00  0.00      WT1  H
ATOM   3414  H2  TIP3W 891     -57.565 -51.095 -60.099  1.00  0.00      WT1  H
ATOM   3415  OH2 TIP3W 893      -7.736 -10.870 -39.747  1.00  0.00      WT1  O
ATOM   3416  H1  TIP3W 893      -7.866 -11.406 -40.587  1.00  0.00      WT1  H
ATOM   3417  H2  TIP3W 893      -8.503 -11.094 -39.232  1.00  0.00      WT1  H
ATOM   3418  OH2 TIP3W 894     -62.136 -59.397 -41.050  1.00  0.00      WT1  O
ATOM   3419  H1  TIP3W 894     -62.531 -58.725 -40.493  1.00  0.00      WT1  H
ATOM   3420  H2  TIP3W 894     -62.846 -60.008 -41.217  1.00  0.00      WT1  H
ATOM   3421  OH2 TIP3W 895     -65.353 -63.368 -32.466  1.00  0.00      WT1  O
ATOM   3422  H1  TIP3W 895     -66.158 -63.824 -32.802  1.00  0.00      WT1  H
ATOM   3423  H2  TIP3W 895     -65.370 -62.514 -32.910  1.00  0.00      WT1  H
ATOM   3424  OH2 TIP3W 896     -59.553 -63.556 -15.131  1.00  0.00      WT1  O
ATOM   3425  H1  TIP3W 896     -60.465 -63.587 -15.282  1.00  0.00      WT1  H
ATOM   3426  H2  TIP3W 896     -59.431 -63.950 -14.334  1.00  0.00      WT1  H
ATOM   3427  OH2 TIP3W 897     -59.107 -61.584 -39.685  1.00  0.00      WT1  O
ATOM   3428  H1  TIP3W 897     -59.261 -62.213 -40.462  1.00  0.00      WT1  H
ATOM   3429  H2  TIP3W 897     -59.639 -62.029 -39.026  1.00  0.00      WT1  H
ATOM   3430  OH2 TIP3W 898     -66.595  -5.579 -25.232  1.00  0.00      WT1  O
ATOM   3431  H1  TIP3W 898     -67.008  -6.273 -24.717  1.00  0.00      WT1  H
ATOM   3432  H2  TIP3W 898     -67.360  -5.049 -25.480  1.00  0.00      WT1  H
ATOM   3433  OH2 TIP3W 899     -62.915 -57.677 -25.099  1.00  0.00      WT1  O
ATOM   3434  H1  TIP3W 899     -62.972 -58.485 -24.520  1.00  0.00      WT1  H
ATOM   3435  H2  TIP3W 899     -62.003 -57.638 -25.357  1.00  0.00      WT1  H
ATOM   3436  OH2 TIP3W 900     -60.758  -8.026 -20.061  1.00  0.00      WT1  O
ATOM   3437  H1  TIP3W 900     -59.825  -7.754 -20.122  1.00  0.00      WT1  H
ATOM   3438  H2  TIP3W 900     -61.076  -7.954 -20.968  1.00  0.00      WT1  H
ATOM   3439  OH2 TIP3W 901     -64.909 -12.245  -9.883  1.00  0.00      WT1  O
ATOM   3440  H1  TIP3W 901     -64.909 -11.437  -9.352  1.00  0.00      WT1  H
ATOM   3441  H2  TIP3W 901     -65.439 -12.841  -9.323  1.00  0.00      WT1  H
ATOM   3442  OH2 TIP3W 902     -59.681 -12.669 -33.039  1.00  0.00      WT1  O
ATOM   3443  H1  TIP3W 902     -58.983 -13.137 -32.474  1.00  0.00      WT1  H
ATOM   3444  H2  TIP3W 902     -60.047 -13.303 -33.670  1.00  0.00      WT1  H
ATOM   3445  OH2 TIP3W 903     -58.746 -64.709 -12.876  1.00  0.00      WT1  O
ATOM   3446  H1  TIP3W 903     -59.089 -64.846 -12.015  1.00  0.00      WT1  H
ATOM   3447  H2  TIP3W 903     -57.822 -64.530 -12.760  1.00  0.00      WT1  H
ATOM   3448  OH2 TIP3W 904     -57.952  -4.892 -14.339  1.00  0.00      WT1  O
ATOM   3449  H1  TIP3W 904     -57.171  -4.929 -14.864  1.00  0.00      WT1  H
ATOM   3450  H2  TIP3W 904     -57.969  -3.972 -13.984  1.00  0.00      WT1  H
ATOM   3451  OH2 TIP3W 905     -49.928  -8.331 -65.561  1.00  0.00      WT1  O
ATOM   3452  H1  TIP3W 905     -49.014  -8.495 -65.602  1.00  0.00      WT1  H
ATOM   3453  H2  TIP3W 905     -50.224  -8.689 -66.366  1.00  0.00      WT1  H
ATOM   3454  OH2 TIP3W 906     -62.973 -67.776 -56.589  1.00  0.00      WT1  O
ATOM   3455  H1  TIP3W 906     -63.815 -67.199 -56.465  1.00  0.00      WT1  H
ATOM   3456  H2  TIP3W 906     -63.308 -68.597 -56.258  1.00  0.00      WT1  H
ATOM   3457  OH2 TIP3W 907     -52.188 -64.229 -64.124  1.00  0.00      WT1  O
ATOM   3458  H1  TIP3W 907     -52.780 -63.684 -64.620  1.00  0.00      WT1  H
ATOM   3459  H2  TIP3W 907     -52.449 -65.131 -64.331  1.00  0.00      WT1  H
ATOM   3460  OH2 TIP3W 908     -65.972 -62.301 -57.224  1.00  0.00      WT1  O
ATOM   3461  H1  TIP3W 908     -65.423 -62.807 -57.862  1.00  0.00      WT1  H
ATOM   3462  H2  TIP3W 908     -66.829 -62.680 -57.456  1.00  0.00      WT1  H
ATOM   3463  OH2 TIP3W 909     -62.611  -4.654 -52.388  1.00  0.00      WT1  O
ATOM   3464  H1  TIP3W 909     -61.767  -4.315 -52.728  1.00  0.00      WT1  H
ATOM   3465  H2  TIP3W 909     -62.740  -3.966 -51.723  1.00  0.00      WT1  H
ATOM   3466  OH2 TIP3W 910     -64.522 -12.414 -49.640  1.00  0.00      WT1  O
ATOM   3467  H1  TIP3W 910     -65.040 -13.286 -49.562  1.00  0.00      WT1  H
ATOM   3468  H2  TIP3W 910     -65.247 -11.873 -50.093  1.00  0.00      WT1  H
ATOM   3469  OH2 TIP3W 911     -58.951 -60.120 -43.118  1.00  0.00      WT1  O
ATOM   3470  H1  TIP3W 911     -58.605 -60.519 -42.345  1.00  0.00      WT1  H
ATOM   3471  H2  TIP3W 911     -58.095 -59.905 -43.617  1.00  0.00      WT1  H
ATOM   3472  OH2 TIP3W 912     -47.867 -67.114 -50.157  1.00  0.00      WT1  O
ATOM   3473  H1  TIP3W 912     -47.071 -67.404 -49.738  1.00  0.00      WT1  H
ATOM   3474  H2  TIP3W 912     -48.514 -67.172 -49.439  1.00  0.00      WT1  H
ATOM   3475  OH2 TIP3W 913     -58.659  -9.268 -50.133  1.00  0.00      WT1  O
ATOM   3476  H1  TIP3W 913     -59.321  -8.711 -50.542  1.00  0.00      WT1  H
ATOM   3477  H2  TIP3W 913     -59.124  -9.885 -49.569  1.00  0.00      WT1  H
ATOM   3478  OH2 TIP3W 914     -64.995  -5.038 -35.827  1.00  0.00      WT1  O
ATOM   3479  H1  TIP3W 914     -64.907  -4.190 -36.277  1.00  0.00      WT1  H
ATOM   3480  H2  TIP3W 914     -64.171  -5.069 -35.311  1.00  0.00      WT1  H
ATOM   3481  OH2 TIP3W 915     -53.368 -17.660 -47.844  1.00  0.00      WT1  O
ATOM   3482  H1  TIP3W 915     -52.442 -17.495 -48.123  1.00  0.00      WT1  H
ATOM   3483  H2  TIP3W 915     -53.558 -16.897 -47.317  1.00  0.00      WT1  H
ATOM   3484  OH2 TIP3W 916     -49.025 -62.700 -39.424  1.00  0.00      WT1  O
ATOM   3485  H1  TIP3W 916     -48.219 -63.270 -39.581  1.00  0.00      WT1  H
ATOM   3486  H2  TIP3W 916     -48.711 -62.181 -38.695  1.00  0.00      WT1  H
ATOM   3487  OH2 TIP3W 917     -57.479 -56.984 -23.276  1.00  0.00      WT1  O
ATOM   3488  H1  TIP3W 917     -57.189 -56.359 -22.465  1.00  0.00      WT1  H
ATOM   3489  H2  TIP3W 917     -56.735 -57.616 -23.353  1.00  0.00      WT1  H
ATOM   3490  OH2 TIP3W 918      -7.034 -67.366 -29.649  1.00  0.00      WT1  O
ATOM   3491  H1  TIP3W 918      -6.625 -67.280 -28.755  1.00  0.00      WT1  H
ATOM   3492  H2  TIP3W 918      -7.821 -67.904 -29.458  1.00  0.00      WT1  H
ATOM   3493  OH2 TIP3W 919     -66.921 -64.281 -17.565  1.00  0.00      WT1  O
ATOM   3494  H1  TIP3W 919     -67.900 -64.222 -17.614  1.00  0.00      WT1  H
ATOM   3495  H2  TIP3W 919     -66.721 -63.466 -17.038  1.00  0.00      WT1  H
ATOM   3496  OH2 TIP3W 920     -51.132 -14.008 -19.967  1.00  0.00      WT1  O
ATOM   3497  H1  TIP3W 920     -50.378 -13.459 -19.777  1.00  0.00      WT1  H
ATOM   3498  H2  TIP3W 920     -51.728 -13.768 -19.243  1.00  0.00      WT1  H
ATOM   3499  OH2 TIP3W 921     -57.526 -56.471 -10.309  1.00  0.00      WT1  O
ATOM   3500  H1  TIP3W 921     -57.106 -57.248 -10.785  1.00  0.00      WT1  H
ATOM   3501  H2  TIP3W 921     -57.235 -55.725 -10.777  1.00  0.00      WT1  H
ATOM   3502  OH2 TIP3W 922     -64.598 -18.792 -10.096  1.00  0.00      WT1  O
ATOM   3503  H1  TIP3W 922     -65.603 -18.758 -10.243  1.00  0.00      WT1  H
ATOM   3504  H2  TIP3W 922     -64.282 -17.962 -10.388  1.00  0.00      WT1  H
ATOM   3505  OH2 TIP3W 923     -64.222  -4.731  -8.693  1.00  0.00      WT1  O
ATOM   3506  H1  TIP3W 923     -63.356  -4.822  -9.127  1.00  0.00      WT1  H
ATOM   3507  H2  TIP3W 923     -64.070  -3.884  -8.272  1.00  0.00      WT1  H
ATOM   3508  OH2 TIP3W 924     -57.507 -60.549 -67.785  1.00  0.00      WT1  O
ATOM   3509  H1  TIP3W 924     -57.092 -60.160 -67.013  1.00  0.00      WT1  H
ATOM   3510  H2  TIP3W 924     -57.018 -61.359 -67.961  1.00  0.00      WT1  H
ATOM   3511  OH2 TIP3W 925     -60.690  -6.232 -49.642  1.00  0.00      WT1  O
ATOM   3512  H1  TIP3W 925     -60.969  -6.757 -48.897  1.00  0.00      WT1  H
ATOM   3513  H2  TIP3W 925     -61.142  -5.389 -49.500  1.00  0.00      WT1  H
ATOM   3514  OH2 TIP3W 926     -63.367  -7.463 -67.801  1.00  0.00      WT1  O
ATOM   3515  H1  TIP3W 926     -63.737  -8.349 -67.841  1.00  0.00      WT1  H
ATOM   3516  H2  TIP3W 926     -62.649  -7.597 -67.153  1.00  0.00      WT1  H
ATOM   3517  OH2 TIP3W 927     -58.823 -60.390 -62.072  1.00  0.00      WT1  O
ATOM   3518  H1  TIP3W 927     -59.557 -59.828 -61.947  1.00  0.00      WT1  H
ATOM   3519  H2  TIP3W 927     -59.134 -61.212 -61.702  1.00  0.00      WT1  H
ATOM   3520  OH2 TIP3W 928     -68.162 -66.794 -54.602  1.00  0.00      WT1  O
ATOM   3521  H1  TIP3W 928     -67.799 -65.919 -54.455  1.00  0.00      WT1  H
ATOM   3522  H2  TIP3W 928     -67.883 -67.001 -55.578  1.00  0.00      WT1  H
ATOM   3523  OH2 TIP3W 929     -53.867 -57.407 -53.092  1.00  0.00      WT1  O
ATOM   3524  H1  TIP3W 929     -54.648 -57.231 -53.609  1.00  0.00      WT1  H
ATOM   3525  H2  TIP3W 929     -54.113 -58.124 -52.489  1.00  0.00      WT1  H
ATOM   3526  OH2 TIP3W 930     -68.101 -58.376 -52.107  1.00  0.00      WT1  O
ATOM   3527  H1  TIP3W 930     -68.861 -58.322 -52.695  1.00  0.00      WT1  H
ATOM   3528  H2  TIP3W 930     -67.742 -57.465 -52.145  1.00  0.00      WT1  H
ATOM   3529  OH2 TIP3W 931     -54.191  -7.182 -45.011  1.00  0.00      WT1  O
ATOM   3530  H1  TIP3W 931     -54.987  -6.750 -45.243  1.00  0.00      WT1  H
ATOM   3531  H2  TIP3W 931     -53.683  -6.893 -45.733  1.00  0.00      WT1  H
ATOM   3532  OH2 TIP3W 932     -60.780 -56.096 -52.660  1.00  0.00      WT1  O
ATOM   3533  H1  TIP3W 932     -59.938 -55.802 -52.262  1.00  0.00      WT1  H
ATOM   3534  H2  TIP3W 932     -60.606 -57.001 -52.898  1.00  0.00      WT1  H
ATOM   3535  OH2 TIP3W 933     -66.542 -60.132 -47.581  1.00  0.00      WT1  O
ATOM   3536  H1  TIP3W 933     -65.602 -59.984 -47.346  1.00  0.00      WT1  H
ATOM   3537  H2  TIP3W 933     -66.552 -59.811 -48.505  1.00  0.00      WT1  H
ATOM   3538  OH2 TIP3W 934     -65.906  -5.790 -43.073  1.00  0.00      WT1  O
ATOM   3539  H1  TIP3W 934     -66.445  -6.104 -42.316  1.00  0.00      WT1  H
ATOM   3540  H2  TIP3W 934     -66.480  -5.988 -43.852  1.00  0.00      WT1  H
ATOM   3541  OH2 TIP3W 935     -64.596  -7.245 -46.117  1.00  0.00      WT1  O
ATOM   3542  H1  TIP3W 935     -65.526  -7.025 -46.042  1.00  0.00      WT1  H
ATOM   3543  H2  TIP3W 935     -64.434  -7.611 -47.016  1.00  0.00      WT1  H
ATOM   3544  OH2 TIP3W 936     -67.076 -65.857 -43.041  1.00  0.00      WT1  O
ATOM   3545  H1  TIP3W 936     -66.442 -65.454 -43.624  1.00  0.00      WT1  H
ATOM   3546  H2  TIP3W 936     -67.335 -65.170 -42.408  1.00  0.00      WT1  H
ATOM   3547  OH2 TIP3W 937     -64.047 -56.886 -19.391  1.00  0.00      WT1  O
ATOM   3548  H1  TIP3W 937     -63.707 -56.806 -20.330  1.00  0.00      WT1  H
ATOM   3549  H2  TIP3W 937     -63.195 -56.757 -18.904  1.00  0.00      WT1  H
ATOM   3550  OH2 TIP3W 938      -5.506 -66.512 -17.278  1.00  0.00      WT1  O
ATOM   3551  H1  TIP3W 938      -6.077 -65.798 -16.938  1.00  0.00      WT1  H
ATOM   3552  H2  TIP3W 938      -4.567 -66.300 -17.057  1.00  0.00      WT1  H
ATOM   3553  OH2 TIP3W 939      -6.951 -62.543 -22.654  1.00  0.00      WT1  O
ATOM   3554  H1  TIP3W 939      -5.996 -62.635 -22.397  1.00  0.00      WT1  H
ATOM   3555  H2  TIP3W 939      -7.188 -63.458 -22.852  1.00  0.00      WT1  H
ATOM   3556  OH2 TIP3W 940     -69.250 -67.062 -36.539  1.00  0.00      WT1  O
ATOM   3557  H1  TIP3W 940     -69.256 -67.491 -35.685  1.00  0.00      WT1  H
ATOM   3558  H2  TIP3W 940     -69.609 -66.191 -36.257  1.00  0.00      WT1  H
ATOM   3559  OH2 TIP3W 941     -59.333 -57.566 -34.497  1.00  0.00      WT1  O
ATOM   3560  H1  TIP3W 941     -60.126 -57.052 -34.773  1.00  0.00      WT1  H
ATOM   3561  H2  TIP3W 941     -59.061 -57.055 -33.786  1.00  0.00      WT1  H
ATOM   3562  OH2 TIP3W 942     -51.559 -53.866 -66.160  1.00  0.00      WT1  O
ATOM   3563  H1  TIP3W 942     -51.390 -53.512 -67.032  1.00  0.00      WT1  H
ATOM   3564  H2  TIP3W 942     -50.887 -54.593 -66.039  1.00  0.00      WT1  H
ATOM   3565  OH2 TIP3W 943     -57.869 -11.903 -13.321  1.00  0.00      WT1  O
ATOM   3566  H1  TIP3W 943     -56.976 -11.612 -13.056  1.00  0.00      WT1  H
ATOM   3567  H2  TIP3W 943     -58.246 -12.204 -12.500  1.00  0.00      WT1  H
ATOM   3568  OH2 TIP3W 944     -67.927 -52.736  -5.506  1.00  0.00      WT1  O
ATOM   3569  H1  TIP3W 944     -68.677 -53.257  -5.297  1.00  0.00      WT1  H
ATOM   3570  H2  TIP3W 944     -67.360 -53.083  -4.807  1.00  0.00      WT1  H
ATOM   3571  OH2 TIP3W 945      -5.064 -14.369 -16.112  1.00  0.00      WT1  O
ATOM   3572  H1  TIP3W 945      -5.134 -15.311 -16.010  1.00  0.00      WT1  H
ATOM   3573  H2  TIP3W 945      -4.116 -14.254 -15.826  1.00  0.00      WT1  H
ATOM   3574  OH2 TIP3W 946     -58.241 -65.833  -8.622  1.00  0.00      WT1  O
ATOM   3575  H1  TIP3W 946     -57.814 -66.406  -9.328  1.00  0.00      WT1  H
ATOM   3576  H2  TIP3W 946     -59.032 -66.267  -8.402  1.00  0.00      WT1  H
ATOM   3577  OH2 TIP3W 947     -54.570 -66.726 -62.593  1.00  0.00      WT1  O
ATOM   3578  H1  TIP3W 947     -54.542 -67.259 -61.843  1.00  0.00      WT1  H
ATOM   3579  H2  TIP3W 947     -54.067 -67.260 -63.230  1.00  0.00      WT1  H
ATOM   3580  OH2 TIP3W 948     -56.866 -65.465 -63.441  1.00  0.00      WT1  O
ATOM   3581  H1  TIP3W 948     -57.566 -66.068 -63.062  1.00  0.00      WT1  H
ATOM   3582  H2  TIP3W 948     -56.041 -65.838 -63.035  1.00  0.00      WT1  H
ATOM   3583  OH2 TIP3W 949     -64.292 -65.574 -45.582  1.00  0.00      WT1  O
ATOM   3584  H1  TIP3W 949     -63.998 -65.297 -44.700  1.00  0.00      WT1  H
ATOM   3585  H2  TIP3W 949     -64.843 -64.832 -45.856  1.00  0.00      WT1  H
ATOM   3586  OH2 TIP3W 950     -53.679 -50.505 -54.130  1.00  0.00      WT1  O
ATOM   3587  H1  TIP3W 950     -53.040 -50.841 -54.808  1.00  0.00      WT1  H
ATOM   3588  H2  TIP3W 950     -53.146 -49.868 -53.612  1.00  0.00      WT1  H
ATOM   3589  OH2 TIP3W 951     -59.705 -55.934 -55.680  1.00  0.00      WT1  O
ATOM   3590  H1  TIP3W 951     -59.408 -55.933 -54.774  1.00  0.00      WT1  H
ATOM   3591  H2  TIP3W 951     -60.678 -55.774 -55.650  1.00  0.00      WT1  H
ATOM   3592  OH2 TIP3W 952     -53.992 -52.203 -58.590  1.00  0.00      WT1  O
ATOM   3593  H1  TIP3W 952     -53.305 -52.298 -59.316  1.00  0.00      WT1  H
ATOM   3594  H2  TIP3W 952     -54.814 -52.479 -59.058  1.00  0.00      WT1  H
ATOM   3595  OH2 TIP3W 953     -54.602 -68.448 -51.754  1.00  0.00      WT1  O
ATOM   3596  H1  TIP3W 953     -53.984 -68.049 -52.434  1.00  0.00      WT1  H
ATOM   3597  H2  TIP3W 953     -55.426 -67.989 -51.891  1.00  0.00      WT1  H
ATOM   3598  OH2 TIP3W 954     -66.945 -57.898 -27.304  1.00  0.00      WT1  O
ATOM   3599  H1  TIP3W 954     -67.366 -57.806 -26.449  1.00  0.00      WT1  H
ATOM   3600  H2  TIP3W 954     -67.356 -57.223 -27.810  1.00  0.00      WT1  H
ATOM   3601  OH2 TIP3W 955     -62.942  -7.492 -35.827  1.00  0.00      WT1  O
ATOM   3602  H1  TIP3W 955     -62.155  -7.748 -35.384  1.00  0.00      WT1  H
ATOM   3603  H2  TIP3W 955     -62.667  -6.640 -36.242  1.00  0.00      WT1  H
ATOM   3604  OH2 TIP3W 956      -4.769 -49.852 -49.197  1.00  0.00      WT1  O
ATOM   3605  H1  TIP3W 956      -4.936 -49.890 -48.228  1.00  0.00      WT1  H
ATOM   3606  H2  TIP3W 956      -5.226 -50.671 -49.429  1.00  0.00      WT1  H
ATOM   3607  OH2 TIP3W 957     -61.019 -56.815 -18.391  1.00  0.00      WT1  O
ATOM   3608  H1  TIP3W 957     -60.854 -55.904 -18.159  1.00  0.00      WT1  H
ATOM   3609  H2  TIP3W 957     -60.162 -57.126 -18.728  1.00  0.00      WT1  H
ATOM   3610  OH2 TIP3W 958     -66.892 -67.797 -24.314  1.00  0.00      WT1  O
ATOM   3611  H1  TIP3W 958     -66.948 -66.829 -24.497  1.00  0.00      WT1  H
ATOM   3612  H2  TIP3W 958     -66.854 -67.885 -23.327  1.00  0.00      WT1  H
ATOM   3613  OH2 TIP3W 959     -64.163 -61.044 -17.143  1.00  0.00      WT1  O
ATOM   3614  H1  TIP3W 959     -64.674 -61.000 -17.913  1.00  0.00      WT1  H
ATOM   3615  H2  TIP3W 959     -63.578 -60.319 -17.326  1.00  0.00      WT1  H
ATOM   3616  OH2 TIP3W 960     -67.858 -54.621 -14.583  1.00  0.00      WT1  O
ATOM   3617  H1  TIP3W 960     -67.371 -53.945 -14.185  1.00  0.00      WT1  H
ATOM   3618  H2  TIP3W 960     -68.785 -54.527 -14.325  1.00  0.00      WT1  H
ATOM   3619  OH2 TIP3W 961     -62.697 -54.638 -24.970  1.00  0.00      WT1  O
ATOM   3620  H1  TIP3W 961     -63.376 -54.188 -24.371  1.00  0.00      WT1  H
ATOM   3621  H2  TIP3W 961     -63.140 -55.405 -25.322  1.00  0.00      WT1  H
ATOM   3622  OH2 TIP3W 962     -58.231 -54.498 -24.402  1.00  0.00      WT1  O
ATOM   3623  H1  TIP3W 962     -57.838 -55.380 -24.220  1.00  0.00      WT1  H
ATOM   3624  H2  TIP3W 962     -58.081 -54.007 -23.621  1.00  0.00      WT1  H
ATOM   3625  OH2 TIP3W 963     -54.945 -65.216 -16.929  1.00  0.00      WT1  O
ATOM   3626  H1  TIP3W 963     -54.818 -65.756 -16.113  1.00  0.00      WT1  H
ATOM   3627  H2  TIP3W 963     -54.093 -64.687 -16.948  1.00  0.00      WT1  H
ATOM   3628  OH2 TIP3W 964     -62.170 -50.249 -68.005  1.00  0.00      WT1  O
ATOM   3629  H1  TIP3W 964     -62.743 -50.130 -68.753  1.00  0.00      WT1  H
ATOM   3630  H2  TIP3W 964     -61.671 -51.077 -68.115  1.00  0.00      WT1  H
ATOM   3631  OH2 TIP3W 965     -60.967 -54.220 -16.878  1.00  0.00      WT1  O
ATOM   3632  H1  TIP3W 965     -60.230 -53.756 -17.317  1.00  0.00      WT1  H
ATOM   3633  H2  TIP3W 965     -61.015 -53.836 -15.995  1.00  0.00      WT1  H
ATOM   3634  OH2 TIP3W 966     -63.955 -39.338  -9.831  1.00  0.00      WT1  O
ATOM   3635  H1  TIP3W 966     -63.421 -40.105  -9.588  1.00  0.00      WT1  H
ATOM   3636  H2  TIP3W 966     -63.489 -38.903 -10.570  1.00  0.00      WT1  H
ATOM   3637  OH2 TIP3W 967      -8.895 -52.284  -4.838  1.00  0.00      WT1  O
ATOM   3638  H1  TIP3W 967      -9.083 -53.220  -4.798  1.00  0.00      WT1  H
ATOM   3639  H2  TIP3W 967      -7.941 -52.307  -4.594  1.00  0.00      WT1  H
ATOM   3640  OH2 TIP3W 968     -60.575  -4.911 -59.098  1.00  0.00      WT1  O
ATOM   3641  H1  TIP3W 968     -60.611  -5.733 -58.565  1.00  0.00      WT1  H
ATOM   3642  H2  TIP3W 968     -59.931  -4.417 -58.619  1.00  0.00      WT1  H
ATOM   3643  OH2 TIP3W 969     -65.424 -10.103 -62.051  1.00  0.00      WT1  O
ATOM   3644  H1  TIP3W 969     -66.042 -10.168 -62.821  1.00  0.00      WT1  H
ATOM   3645  H2  TIP3W 969     -64.662 -10.495 -62.390  1.00  0.00      WT1  H
ATOM   3646  OH2 TIP3W 970     -56.337 -43.568 -63.471  1.00  0.00      WT1  O
ATOM   3647  H1  TIP3W 970     -56.149 -43.739 -62.518  1.00  0.00      WT1  H
ATOM   3648  H2  TIP3W 970     -56.645 -42.625 -63.468  1.00  0.00      WT1  H
ATOM   3649  OH2 TIP3W 971      -5.935 -61.226 -43.418  1.00  0.00      WT1  O
ATOM   3650  H1  TIP3W 971      -6.789 -61.333 -43.891  1.00  0.00      WT1  H
ATOM   3651  H2  TIP3W 971      -5.257 -61.645 -43.955  1.00  0.00      WT1  H
ATOM   3652  OH2 TIP3W 972     -54.973 -58.751 -60.194  1.00  0.00      WT1  O
ATOM   3653  H1  TIP3W 972     -54.364 -59.047 -60.896  1.00  0.00      WT1  H
ATOM   3654  H2  TIP3W 972     -55.071 -57.806 -60.455  1.00  0.00      WT1  H
ATOM   3655  OH2 TIP3W 973     -50.470 -50.187 -45.587  1.00  0.00      WT1  O
ATOM   3656  H1  TIP3W 973     -49.601 -49.749 -45.669  1.00  0.00      WT1  H
ATOM   3657  H2  TIP3W 973     -50.245 -51.124 -45.582  1.00  0.00      WT1  H
ATOM   3658  OH2 TIP3W 974     -59.726 -58.552 -49.041  1.00  0.00      WT1  O
ATOM   3659  H1  TIP3W 974     -59.107 -58.927 -48.346  1.00  0.00      WT1  H
ATOM   3660  H2  TIP3W 974     -59.656 -59.109 -49.762  1.00  0.00      WT1  H
ATOM   3661  OH2 TIP3W 975     -58.527 -63.925 -48.298  1.00  0.00      WT1  O
ATOM   3662  H1  TIP3W 975     -57.954 -64.333 -47.569  1.00  0.00      WT1  H
ATOM   3663  H2  TIP3W 975     -59.446 -64.061 -47.900  1.00  0.00      WT1  H
ATOM   3664  OH2 TIP3W 976     -11.866 -57.349 -47.474  1.00  0.00      WT1  O
ATOM   3665  H1  TIP3W 976     -12.701 -56.949 -47.754  1.00  0.00      WT1  H
ATOM   3666  H2  TIP3W 976     -11.320 -57.219 -48.244  1.00  0.00      WT1  H
ATOM   3667  OH2 TIP3W 977     -61.682 -54.716 -44.850  1.00  0.00      WT1  O
ATOM   3668  H1  TIP3W 977     -61.010 -54.921 -44.264  1.00  0.00      WT1  H
ATOM   3669  H2  TIP3W 977     -61.264 -54.047 -45.436  1.00  0.00      WT1  H
ATOM   3670  OH2 TIP3W 978     -66.453 -47.434 -26.855  1.00  0.00      WT1  O
ATOM   3671  H1  TIP3W 978     -67.338 -47.390 -26.516  1.00  0.00      WT1  H
ATOM   3672  H2  TIP3W 978     -66.535 -47.296 -27.823  1.00  0.00      WT1  H
ATOM   3673  OH2 TIP3W 979     -17.027 -48.946 -22.702  1.00  0.00      WT1  O
ATOM   3674  H1  TIP3W 979     -16.363 -49.143 -22.027  1.00  0.00      WT1  H
ATOM   3675  H2  TIP3W 979     -16.626 -48.453 -23.337  1.00  0.00      WT1  H
ATOM   3676  OH2 TIP3W 980     -58.567 -62.685 -17.438  1.00  0.00      WT1  O
ATOM   3677  H1  TIP3W 980     -58.835 -63.007 -16.581  1.00  0.00      WT1  H
ATOM   3678  H2  TIP3W 980     -59.040 -63.316 -18.070  1.00  0.00      WT1  H
ATOM   3679  OH2 TIP3W 982     -65.278 -49.844 -22.315  1.00  0.00      WT1  O
ATOM   3680  H1  TIP3W 982     -65.469 -50.141 -21.471  1.00  0.00      WT1  H
ATOM   3681  H2  TIP3W 982     -65.049 -48.939 -22.157  1.00  0.00      WT1  H
ATOM   3682  OH2 TIP3W 983     -68.425 -59.621 -23.596  1.00  0.00      WT1  O
ATOM   3683  H1  TIP3W 983     -68.729 -60.220 -22.919  1.00  0.00      WT1  H
ATOM   3684  H2  TIP3W 983     -69.259 -59.259 -24.003  1.00  0.00      WT1  H
ATOM   3685  OH2 TIP3W 984      -6.523 -57.244 -20.949  1.00  0.00      WT1  O
ATOM   3686  H1  TIP3W 984      -5.542 -57.256 -21.091  1.00  0.00      WT1  H
ATOM   3687  H2  TIP3W 984      -6.669 -56.410 -20.481  1.00  0.00      WT1  H
ATOM   3688  OH2 TIP3W 985     -39.132 -41.266 -67.269  1.00  0.00      WT1  O
ATOM   3689  H1  TIP3W 985     -39.009 -40.578 -67.981  1.00  0.00      WT1  H
ATOM   3690  H2  TIP3W 985     -38.485 -41.957 -67.516  1.00  0.00      WT1  H
ATOM   3691  OH2 TIP3W 986     -67.110 -49.950 -11.833  1.00  0.00      WT1  O
ATOM   3692  H1  TIP3W 986     -67.587 -49.109 -11.748  1.00  0.00      WT1  H
ATOM   3693  H2  TIP3W 986     -67.758 -50.430 -12.398  1.00  0.00      WT1  H
ATOM   3694  OH2 TIP3W 988     -56.088 -43.538 -67.714  1.00  0.00      WT1  O
ATOM   3695  H1  TIP3W 988     -56.333 -42.612 -67.461  1.00  0.00      WT1  H
ATOM   3696  H2  TIP3W 988     -56.512 -44.084 -67.000  1.00  0.00      WT1  H
ATOM   3697  OH2 TIP3W 989     -58.835 -37.140 -68.664  1.00  0.00      WT1  O
ATOM   3698  H1  TIP3W 989     -58.617 -37.965 -69.026  1.00  0.00      WT1  H
ATOM   3699  H2  TIP3W 989     -59.094 -37.331 -67.759  1.00  0.00      WT1  H
ATOM   3700  OH2 TIP3W 990     -45.551 -33.600 -62.116  1.00  0.00      WT1  O
ATOM   3701  H1  TIP3W 990     -44.566 -33.449 -62.143  1.00  0.00      WT1  H
ATOM   3702  H2  TIP3W 990     -45.858 -33.668 -63.058  1.00  0.00      WT1  H
ATOM   3703  OH2 TIP3W 991     -55.665 -35.003 -54.341  1.00  0.00      WT1  O
ATOM   3704  H1  TIP3W 991     -56.636 -35.132 -54.261  1.00  0.00      WT1  H
ATOM   3705  H2  TIP3W 991     -55.590 -34.770 -55.279  1.00  0.00      WT1  H
ATOM   3706  OH2 TIP3W 992     -48.992 -66.730 -54.827  1.00  0.00      WT1  O
ATOM   3707  H1  TIP3W 992     -49.610 -65.964 -54.916  1.00  0.00      WT1  H
ATOM   3708  H2  TIP3W 992     -48.232 -66.408 -55.251  1.00  0.00      WT1  H
ATOM   3709  OH2 TIP3W 994     -52.690 -57.275 -39.683  1.00  0.00      WT1  O
ATOM   3710  H1  TIP3W 994     -53.519 -56.839 -39.409  1.00  0.00      WT1  H
ATOM   3711  H2  TIP3W 994     -52.943 -58.144 -40.061  1.00  0.00      WT1  H
ATOM   3712  OH2 TIP3W 995     -63.200 -53.341 -52.816  1.00  0.00      WT1  O
ATOM   3713  H1  TIP3W 995     -62.857 -53.351 -53.673  1.00  0.00      WT1  H
ATOM   3714  H2  TIP3W 995     -62.891 -52.498 -52.432  1.00  0.00      WT1  H
ATOM   3715  OH2 TIP3W 996     -64.220 -52.484 -45.976  1.00  0.00      WT1  O
ATOM   3716  H1  TIP3W 996     -64.894 -52.674 -46.659  1.00  0.00      WT1  H
ATOM   3717  H2  TIP3W 996     -64.250 -51.515 -45.906  1.00  0.00      WT1  H
ATOM   3718  OH2 TIP3W 997      -6.385 -50.744 -41.517  1.00  0.00      WT1  O
ATOM   3719  H1  TIP3W 997      -5.933 -51.222 -40.817  1.00  0.00      WT1  H
ATOM   3720  H2  TIP3W 997      -5.689 -50.420 -42.036  1.00  0.00      WT1  H
ATOM   3721  OH2 TIP3W 998     -45.286 -48.700 -41.046  1.00  0.00      WT1  O
ATOM   3722  H1  TIP3W 998     -45.554 -48.409 -41.952  1.00  0.00      WT1  H
ATOM   3723  H2  TIP3W 998     -44.791 -47.965 -40.683  1.00  0.00      WT1  H
ATOM   3724  OH2 TIP3W 999     -65.646 -42.937 -20.701  1.00  0.00      WT1  O
ATOM   3725  H1  TIP3W 999     -65.710 -42.463 -19.805  1.00  0.00      WT1  H
ATOM   3726  H2  TIP3W 999     -66.289 -43.677 -20.508  1.00  0.00      WT1  H
ATOM   3727  OH2 TIP3W1000      -6.975 -49.757 -33.966  1.00  0.00      WT1  O
ATOM   3728  H1  TIP3W1000      -7.858 -49.561 -33.656  1.00  0.00      WT1  H
ATOM   3729  H2  TIP3W1000      -6.962 -50.696 -34.104  1.00  0.00      WT1  H
ATOM   3730  OH2 TIP3W1001      -6.032 -62.556 -29.699  1.00  0.00      WT1  O
ATOM   3731  H1  TIP3W1001      -6.048 -63.530 -29.768  1.00  0.00      WT1  H
ATOM   3732  H2  TIP3W1001      -6.315 -62.244 -30.551  1.00  0.00      WT1  H
ATOM   3733  OH2 TIP3W1002     -63.873 -53.296 -18.005  1.00  0.00      WT1  O
ATOM   3734  H1  TIP3W1002     -63.145 -52.649 -17.961  1.00  0.00      WT1  H
ATOM   3735  H2  TIP3W1002     -63.479 -54.139 -18.080  1.00  0.00      WT1  H
ATOM   3736  OH2 TIP3W1003      -5.537 -52.359 -29.996  1.00  0.00      WT1  O
ATOM   3737  H1  TIP3W1003      -5.657 -52.641 -30.896  1.00  0.00      WT1  H
ATOM   3738  H2  TIP3W1003      -4.611 -52.137 -29.995  1.00  0.00      WT1  H
ATOM   3739  OH2 TIP3W1004     -45.730 -54.966 -24.057  1.00  0.00      WT1  O
ATOM   3740  H1  TIP3W1004     -46.459 -55.597 -23.776  1.00  0.00      WT1  H
ATOM   3741  H2  TIP3W1004     -44.976 -55.275 -23.450  1.00  0.00      WT1  H
ATOM   3742  OH2 TIP3W1005      -8.297 -43.946  -9.641  1.00  0.00      WT1  O
ATOM   3743  H1  TIP3W1005      -7.702 -44.219  -8.955  1.00  0.00      WT1  H
ATOM   3744  H2  TIP3W1005      -8.112 -43.015  -9.726  1.00  0.00      WT1  H
ATOM   3745  OH2 TIP3W1006     -60.376 -46.608  -9.882  1.00  0.00      WT1  O
ATOM   3746  H1  TIP3W1006     -59.732 -46.149 -10.405  1.00  0.00      WT1  H
ATOM   3747  H2  TIP3W1006     -60.478 -46.048  -9.034  1.00  0.00      WT1  H
ATOM   3748  OH2 TIP3W1007     -55.397 -51.890 -66.787  1.00  0.00      WT1  O
ATOM   3749  H1  TIP3W1007     -55.725 -52.345 -66.037  1.00  0.00      WT1  H
ATOM   3750  H2  TIP3W1007     -56.158 -51.394 -67.122  1.00  0.00      WT1  H
ATOM   3751  OH2 TIP3W1008     -53.175 -56.942  -6.828  1.00  0.00      WT1  O
ATOM   3752  H1  TIP3W1008     -52.320 -56.513  -6.577  1.00  0.00      WT1  H
ATOM   3753  H2  TIP3W1008     -53.580 -56.321  -7.459  1.00  0.00      WT1  H
ATOM   3754  OH2 TIP3W1009     -50.411 -49.389 -11.730  1.00  0.00      WT1  O
ATOM   3755  H1  TIP3W1009     -50.032 -48.893 -11.022  1.00  0.00      WT1  H
ATOM   3756  H2  TIP3W1009     -51.387 -49.473 -11.386  1.00  0.00      WT1  H
ATOM   3757  OH2 TIP3W1010      -5.525 -59.689 -66.472  1.00  0.00      WT1  O
ATOM   3758  H1  TIP3W1010      -4.987 -60.176 -67.115  1.00  0.00      WT1  H
ATOM   3759  H2  TIP3W1010      -4.998 -58.929 -66.154  1.00  0.00      WT1  H
ATOM   3760  OH2 TIP3W1011     -65.247 -49.861 -64.525  1.00  0.00      WT1  O
ATOM   3761  H1  TIP3W1011     -65.231 -48.947 -64.154  1.00  0.00      WT1  H
ATOM   3762  H2  TIP3W1011     -64.337 -49.969 -64.799  1.00  0.00      WT1  H
ATOM   3763  OH2 TIP3W1012     -60.750 -47.597 -41.596  1.00  0.00      WT1  O
ATOM   3764  H1  TIP3W1012     -61.576 -47.148 -41.695  1.00  0.00      WT1  H
ATOM   3765  H2  TIP3W1012     -60.857 -48.074 -40.747  1.00  0.00      WT1  H
ATOM   3766  OH2 TIP3W1013     -68.385 -52.645 -55.645  1.00  0.00      WT1  O
ATOM   3767  H1  TIP3W1013     -68.775 -53.520 -55.580  1.00  0.00      WT1  H
ATOM   3768  H2  TIP3W1013     -69.141 -52.016 -55.949  1.00  0.00      WT1  H
ATOM   3769  OH2 TIP3W1014     -58.913 -54.213 -49.850  1.00  0.00      WT1  O
ATOM   3770  H1  TIP3W1014     -58.779 -55.123 -50.302  1.00  0.00      WT1  H
ATOM   3771  H2  TIP3W1014     -58.064 -54.060 -49.409  1.00  0.00      WT1  H
ATOM   3772  OH2 TIP3W1015     -47.422 -46.335 -46.771  1.00  0.00      WT1  O
ATOM   3773  H1  TIP3W1015     -46.604 -46.501 -47.266  1.00  0.00      WT1  H
ATOM   3774  H2  TIP3W1015     -48.080 -46.225 -47.439  1.00  0.00      WT1  H
ATOM   3775  OH2 TIP3W1016      -9.537  -8.434 -39.019  1.00  0.00      WT1  O
ATOM   3776  H1  TIP3W1016      -9.416  -9.382 -38.764  1.00  0.00      WT1  H
ATOM   3777  H2  TIP3W1016      -9.525  -8.361 -39.964  1.00  0.00      WT1  H
ATOM   3778  OH2 TIP3W1017     -60.216 -51.940 -53.561  1.00  0.00      WT1  O
ATOM   3779  H1  TIP3W1017     -59.424 -51.834 -54.078  1.00  0.00      WT1  H
ATOM   3780  H2  TIP3W1017     -60.059 -51.416 -52.766  1.00  0.00      WT1  H
ATOM   3781  OH2 TIP3W1018     -67.631 -50.380 -59.162  1.00  0.00      WT1  O
ATOM   3782  H1  TIP3W1018     -67.949 -50.575 -58.299  1.00  0.00      WT1  H
ATOM   3783  H2  TIP3W1018     -66.653 -50.283 -59.077  1.00  0.00      WT1  H
ATOM   3784  OH2 TIP3W1020     -57.801 -58.646 -38.035  1.00  0.00      WT1  O
ATOM   3785  H1  TIP3W1020     -57.720 -57.730 -37.851  1.00  0.00      WT1  H
ATOM   3786  H2  TIP3W1020     -58.615 -58.646 -38.514  1.00  0.00      WT1  H
ATOM   3787  OH2 TIP3W1021      -8.453 -36.167 -25.021  1.00  0.00      WT1  O
ATOM   3788  H1  TIP3W1021      -8.835 -36.318 -24.152  1.00  0.00      WT1  H
ATOM   3789  H2  TIP3W1021      -7.522 -36.379 -24.797  1.00  0.00      WT1  H
ATOM   3790  OH2 TIP3W1022     -62.903 -52.289 -29.282  1.00  0.00      WT1  O
ATOM   3791  H1  TIP3W1022     -62.753 -53.147 -28.816  1.00  0.00      WT1  H
ATOM   3792  H2  TIP3W1022     -63.765 -52.387 -29.758  1.00  0.00      WT1  H
ATOM   3793  OH2 TIP3W1023     -63.013 -44.657 -37.197  1.00  0.00      WT1  O
ATOM   3794  H1  TIP3W1023     -63.938 -44.907 -36.900  1.00  0.00      WT1  H
ATOM   3795  H2  TIP3W1023     -62.532 -45.005 -36.492  1.00  0.00      WT1  H
ATOM   3796  OH2 TIP3W1025     -65.600 -41.657 -12.955  1.00  0.00      WT1  O
ATOM   3797  H1  TIP3W1025     -65.093 -42.490 -13.132  1.00  0.00      WT1  H
ATOM   3798  H2  TIP3W1025     -65.271 -41.485 -12.077  1.00  0.00      WT1  H
ATOM   3799  OH2 TIP3W1026     -52.813 -47.638 -12.039  1.00  0.00      WT1  O
ATOM   3800  H1  TIP3W1026     -53.717 -47.353 -12.082  1.00  0.00      WT1  H
ATOM   3801  H2  TIP3W1026     -52.450 -47.196 -11.284  1.00  0.00      WT1  H
ATOM   3802  OH2 TIP3W1027     -54.842 -54.782 -68.547  1.00  0.00      WT1  O
ATOM   3803  H1  TIP3W1027     -54.714 -53.877 -68.840  1.00  0.00      WT1  H
ATOM   3804  H2  TIP3W1027     -55.825 -54.781 -68.413  1.00  0.00      WT1  H
ATOM   3805  OH2 TIP3W1028      -5.404 -43.343 -11.877  1.00  0.00      WT1  O
ATOM   3806  H1  TIP3W1028      -5.251 -42.742 -11.133  1.00  0.00      WT1  H
ATOM   3807  H2  TIP3W1028      -4.641 -43.202 -12.458  1.00  0.00      WT1  H
ATOM   3808  OH2 TIP3W1029      -6.987 -50.779 -11.794  1.00  0.00      WT1  O
ATOM   3809  H1  TIP3W1029      -7.057 -51.361 -11.033  1.00  0.00      WT1  H
ATOM   3810  H2  TIP3W1029      -6.572 -50.029 -11.435  1.00  0.00      WT1  H
ATOM   3811  OH2 TIP3W1030     -54.271 -48.933  -8.404  1.00  0.00      WT1  O
ATOM   3812  H1  TIP3W1030     -54.055 -48.227  -8.965  1.00  0.00      WT1  H
ATOM   3813  H2  TIP3W1030     -54.695 -48.505  -7.596  1.00  0.00      WT1  H
ATOM   3814  OH2 TIP3W1031     -12.893 -47.093 -14.934  1.00  0.00      WT1  O
ATOM   3815  H1  TIP3W1031     -12.144 -47.211 -14.296  1.00  0.00      WT1  H
ATOM   3816  H2  TIP3W1031     -13.266 -47.939 -14.883  1.00  0.00      WT1  H
ATOM   3817  OH2 TIP3W1032     -62.071 -60.399 -65.678  1.00  0.00      WT1  O
ATOM   3818  H1  TIP3W1032     -62.636 -59.660 -66.088  1.00  0.00      WT1  H
ATOM   3819  H2  TIP3W1032     -62.682 -60.989 -65.180  1.00  0.00      WT1  H
ATOM   3820  OH2 TIP3W1033     -59.791 -43.065 -68.027  1.00  0.00      WT1  O
ATOM   3821  H1  TIP3W1033     -60.603 -42.712 -68.480  1.00  0.00      WT1  H
ATOM   3822  H2  TIP3W1033     -59.477 -42.328 -67.376  1.00  0.00      WT1  H
ATOM   3823  OH2 TIP3W1034     -60.946 -37.356  -8.623  1.00  0.00      WT1  O
ATOM   3824  H1  TIP3W1034     -60.723 -37.917  -7.814  1.00  0.00      WT1  H
ATOM   3825  H2  TIP3W1034     -60.075 -37.106  -8.886  1.00  0.00      WT1  H
ATOM   3826  OH2 TIP3W1035     -13.108 -51.137 -42.065  1.00  0.00      WT1  O
ATOM   3827  H1  TIP3W1035     -13.384 -50.279 -42.233  1.00  0.00      WT1  H
ATOM   3828  H2  TIP3W1035     -13.355 -51.510 -42.967  1.00  0.00      WT1  H
ATOM   3829  OH2 TIP3W1036     -22.161 -43.158 -43.930  1.00  0.00      WT1  O
ATOM   3830  H1  TIP3W1036     -21.793 -42.312 -44.189  1.00  0.00      WT1  H
ATOM   3831  H2  TIP3W1036     -22.743 -42.908 -43.274  1.00  0.00      WT1  H
ATOM   3832  OH2 TIP3W1037      -7.088 -35.177 -29.594  1.00  0.00      WT1  O
ATOM   3833  H1  TIP3W1037      -6.891 -35.507 -28.650  1.00  0.00      WT1  H
ATOM   3834  H2  TIP3W1037      -6.989 -34.217 -29.478  1.00  0.00      WT1  H
ATOM   3835  OH2 TIP3W1038     -16.128 -34.644 -39.637  1.00  0.00      WT1  O
ATOM   3836  H1  TIP3W1038     -16.240 -35.465 -40.085  1.00  0.00      WT1  H
ATOM   3837  H2  TIP3W1038     -15.792 -34.889 -38.751  1.00  0.00      WT1  H
ATOM   3838  OH2 TIP3W1039     -60.941 -36.618 -38.402  1.00  0.00      WT1  O
ATOM   3839  H1  TIP3W1039     -60.702 -37.452 -38.879  1.00  0.00      WT1  H
ATOM   3840  H2  TIP3W1039     -60.814 -36.886 -37.477  1.00  0.00      WT1  H
ATOM   3841  OH2 TIP3W1041     -11.696 -41.855 -25.135  1.00  0.00      WT1  O
ATOM   3842  H1  TIP3W1041     -11.881 -41.318 -24.425  1.00  0.00      WT1  H
ATOM   3843  H2  TIP3W1041     -11.289 -42.664 -24.803  1.00  0.00      WT1  H
ATOM   3844  OH2 TIP3W1042     -55.825 -56.622 -28.555  1.00  0.00      WT1  O
ATOM   3845  H1  TIP3W1042     -55.924 -56.441 -29.514  1.00  0.00      WT1  H
ATOM   3846  H2  TIP3W1042     -55.142 -56.010 -28.255  1.00  0.00      WT1  H
ATOM   3847  OH2 TIP3W1043     -67.216 -44.092 -28.429  1.00  0.00      WT1  O
ATOM   3848  H1  TIP3W1043     -67.473 -43.881 -27.510  1.00  0.00      WT1  H
ATOM   3849  H2  TIP3W1043     -66.270 -43.834 -28.496  1.00  0.00      WT1  H
ATOM   3850  OH2 TIP3W1044     -10.209 -47.797 -22.894  1.00  0.00      WT1  O
ATOM   3851  H1  TIP3W1044     -10.988 -47.964 -23.440  1.00  0.00      WT1  H
ATOM   3852  H2  TIP3W1044     -10.464 -47.015 -22.359  1.00  0.00      WT1  H
ATOM   3853  OH2 TIP3W1045     -65.268 -42.063 -23.393  1.00  0.00      WT1  O
ATOM   3854  H1  TIP3W1045     -65.416 -42.176 -22.418  1.00  0.00      WT1  H
ATOM   3855  H2  TIP3W1045     -64.487 -41.479 -23.387  1.00  0.00      WT1  H
ATOM   3856  OH2 TIP3W1046     -63.908 -48.205 -17.887  1.00  0.00      WT1  O
ATOM   3857  H1  TIP3W1046     -63.291 -48.587 -17.203  1.00  0.00      WT1  H
ATOM   3858  H2  TIP3W1046     -64.187 -47.376 -17.414  1.00  0.00      WT1  H
ATOM   3859  OH2 TIP3W1047     -64.708 -47.441  -8.930  1.00  0.00      WT1  O
ATOM   3860  H1  TIP3W1047     -64.480 -46.788  -9.644  1.00  0.00      WT1  H
ATOM   3861  H2  TIP3W1047     -64.824 -48.242  -9.451  1.00  0.00      WT1  H
ATOM   3862  OH2 TIP3W1048     -66.315 -40.952 -10.177  1.00  0.00      WT1  O
ATOM   3863  H1  TIP3W1048     -65.666 -40.420  -9.699  1.00  0.00      WT1  H
ATOM   3864  H2  TIP3W1048     -66.445 -41.793  -9.733  1.00  0.00      WT1  H
ATOM   3865  OH2 TIP3W1049     -61.418 -34.815 -14.244  1.00  0.00      WT1  O
ATOM   3866  H1  TIP3W1049     -62.096 -34.426 -13.713  1.00  0.00      WT1  H
ATOM   3867  H2  TIP3W1049     -61.153 -34.035 -14.786  1.00  0.00      WT1  H
ATOM   3868  OH2 TIP3W1050     -41.353 -42.446  -8.002  1.00  0.00      WT1  O
ATOM   3869  H1  TIP3W1050     -41.673 -43.255  -7.691  1.00  0.00      WT1  H
ATOM   3870  H2  TIP3W1050     -41.677 -41.875  -7.351  1.00  0.00      WT1  H
ATOM   3871  OH2 TIP3W1051     -10.081 -58.533 -68.640  1.00  0.00      WT1  O
ATOM   3872  H1  TIP3W1051      -9.658 -59.385 -68.489  1.00  0.00      WT1  H
ATOM   3873  H2  TIP3W1051     -10.936 -58.520 -68.161  1.00  0.00      WT1  H
ATOM   3874  OH2 TIP3W1052     -69.101 -42.144  -6.005  1.00  0.00      WT1  O
ATOM   3875  H1  TIP3W1052     -68.808 -41.369  -6.490  1.00  0.00      WT1  H
ATOM   3876  H2  TIP3W1052     -69.851 -41.820  -5.490  1.00  0.00      WT1  H
ATOM   3877  OH2 TIP3W1053     -58.415 -46.879 -50.545  1.00  0.00      WT1  O
ATOM   3878  H1  TIP3W1053     -57.587 -46.795 -50.018  1.00  0.00      WT1  H
ATOM   3879  H2  TIP3W1053     -59.184 -46.734 -49.905  1.00  0.00      WT1  H
ATOM   3880  OH2 TIP3W1054     -48.967 -42.040 -52.407  1.00  0.00      WT1  O
ATOM   3881  H1  TIP3W1054     -48.967 -41.044 -52.379  1.00  0.00      WT1  H
ATOM   3882  H2  TIP3W1054     -48.075 -42.223 -52.825  1.00  0.00      WT1  H
ATOM   3883  OH2 TIP3W1055     -61.543 -38.989 -69.140  1.00  0.00      WT1  O
ATOM   3884  H1  TIP3W1055     -61.756 -38.336 -68.486  1.00  0.00      WT1  H
ATOM   3885  H2  TIP3W1055     -62.191 -39.695 -68.933  1.00  0.00      WT1  H
ATOM   3886  OH2 TIP3W1056     -50.599 -33.139 -46.152  1.00  0.00      WT1  O
ATOM   3887  H1  TIP3W1056     -50.612 -32.167 -46.349  1.00  0.00      WT1  H
ATOM   3888  H2  TIP3W1056     -51.025 -33.546 -46.974  1.00  0.00      WT1  H
ATOM   3889  OH2 TIP3W1057     -60.077 -31.090 -47.487  1.00  0.00      WT1  O
ATOM   3890  H1  TIP3W1057     -60.245 -31.494 -46.543  1.00  0.00      WT1  H
ATOM   3891  H2  TIP3W1057     -60.853 -31.283 -48.052  1.00  0.00      WT1  H
ATOM   3892  OH2 TIP3W1058     -63.751 -42.265 -56.332  1.00  0.00      WT1  O
ATOM   3893  H1  TIP3W1058     -63.537 -41.642 -57.002  1.00  0.00      WT1  H
ATOM   3894  H2  TIP3W1058     -62.910 -42.757 -56.152  1.00  0.00      WT1  H
ATOM   3895  OH2 TIP3W1059     -56.245 -44.206 -60.480  1.00  0.00      WT1  O
ATOM   3896  H1  TIP3W1059     -57.174 -44.331 -60.233  1.00  0.00      WT1  H
ATOM   3897  H2  TIP3W1059     -55.852 -44.249 -59.626  1.00  0.00      WT1  H
ATOM   3898  OH2 TIP3W1060     -58.580 -49.969 -35.670  1.00  0.00      WT1  O
ATOM   3899  H1  TIP3W1060     -59.257 -49.265 -35.505  1.00  0.00      WT1  H
ATOM   3900  H2  TIP3W1060     -58.817 -50.665 -35.053  1.00  0.00      WT1  H
ATOM   3901  OH2 TIP3W1061     -66.604 -50.006 -33.497  1.00  0.00      WT1  O
ATOM   3902  H1  TIP3W1061     -66.646 -50.905 -33.859  1.00  0.00      WT1  H
ATOM   3903  H2  TIP3W1061     -66.475 -49.446 -34.378  1.00  0.00      WT1  H
ATOM   3904  OH2 TIP3W1062     -54.502 -43.689 -32.284  1.00  0.00      WT1  O
ATOM   3905  H1  TIP3W1062     -54.891 -42.854 -32.317  1.00  0.00      WT1  H
ATOM   3906  H2  TIP3W1062     -54.551 -44.025 -33.166  1.00  0.00      WT1  H
ATOM   3907  OH2 TIP3W1063     -56.374 -39.156 -33.988  1.00  0.00      WT1  O
ATOM   3908  H1  TIP3W1063     -57.039 -39.399 -33.359  1.00  0.00      WT1  H
ATOM   3909  H2  TIP3W1063     -55.591 -39.261 -33.456  1.00  0.00      WT1  H
ATOM   3910  OH2 TIP3W1064     -62.051 -34.301 -20.354  1.00  0.00      WT1  O
ATOM   3911  H1  TIP3W1064     -62.396 -34.944 -20.948  1.00  0.00      WT1  H
ATOM   3912  H2  TIP3W1064     -61.063 -34.359 -20.515  1.00  0.00      WT1  H
ATOM   3913  OH2 TIP3W1065     -53.665 -31.760 -31.146  1.00  0.00      WT1  O
ATOM   3914  H1  TIP3W1065     -53.807 -32.593 -30.625  1.00  0.00      WT1  H
ATOM   3915  H2  TIP3W1065     -54.496 -31.472 -31.487  1.00  0.00      WT1  H
ATOM   3916  OH2 TIP3W1066     -66.259 -36.732 -38.480  1.00  0.00      WT1  O
ATOM   3917  H1  TIP3W1066     -65.303 -36.893 -38.610  1.00  0.00      WT1  H
ATOM   3918  H2  TIP3W1066     -66.330 -36.080 -37.807  1.00  0.00      WT1  H
ATOM   3919  OH2 TIP3W1067     -14.805 -42.947 -16.395  1.00  0.00      WT1  O
ATOM   3920  H1  TIP3W1067     -15.075 -43.471 -17.205  1.00  0.00      WT1  H
ATOM   3921  H2  TIP3W1067     -15.662 -42.691 -15.893  1.00  0.00      WT1  H
ATOM   3922  OH2 TIP3W1068     -60.547 -40.983 -10.231  1.00  0.00      WT1  O
ATOM   3923  H1  TIP3W1068     -60.592 -40.129 -10.720  1.00  0.00      WT1  H
ATOM   3924  H2  TIP3W1068     -59.862 -40.723  -9.548  1.00  0.00      WT1  H
ATOM   3925  OH2 TIP3W1069     -60.011 -62.785 -21.810  1.00  0.00      WT1  O
ATOM   3926  H1  TIP3W1069     -59.444 -62.028 -21.911  1.00  0.00      WT1  H
ATOM   3927  H2  TIP3W1069     -59.704 -63.451 -22.475  1.00  0.00      WT1  H
ATOM   3928  OH2 TIP3W1070     -12.406 -52.793 -13.190  1.00  0.00      WT1  O
ATOM   3929  H1  TIP3W1070     -12.759 -52.976 -14.054  1.00  0.00      WT1  H
ATOM   3930  H2  TIP3W1070     -12.589 -51.832 -13.102  1.00  0.00      WT1  H
ATOM   3931  OH2 TIP3W1071     -67.435 -50.198  -6.737  1.00  0.00      WT1  O
ATOM   3932  H1  TIP3W1071     -67.688 -51.027  -6.328  1.00  0.00      WT1  H
ATOM   3933  H2  TIP3W1071     -66.567 -50.483  -7.114  1.00  0.00      WT1  H
ATOM   3934  OH2 TIP3W1072     -56.290 -18.881 -57.882  1.00  0.00      WT1  O
ATOM   3935  H1  TIP3W1072     -55.755 -18.111 -57.669  1.00  0.00      WT1  H
ATOM   3936  H2  TIP3W1072     -57.219 -18.533 -57.693  1.00  0.00      WT1  H
ATOM   3937  OH2 TIP3W1073     -38.554 -37.163  -5.733  1.00  0.00      WT1  O
ATOM   3938  H1  TIP3W1073     -39.220 -37.740  -5.269  1.00  0.00      WT1  H
ATOM   3939  H2  TIP3W1073     -39.143 -36.410  -6.105  1.00  0.00      WT1  H
ATOM   3940  OH2 TIP3W1074     -58.673 -45.222 -11.534  1.00  0.00      WT1  O
ATOM   3941  H1  TIP3W1074     -58.793 -44.283 -11.583  1.00  0.00      WT1  H
ATOM   3942  H2  TIP3W1074     -57.833 -45.310 -11.099  1.00  0.00      WT1  H
ATOM   3943  OH2 TIP3W1076     -67.480 -39.330 -63.743  1.00  0.00      WT1  O
ATOM   3944  H1  TIP3W1076     -67.328 -40.249 -63.563  1.00  0.00      WT1  H
ATOM   3945  H2  TIP3W1076     -67.584 -38.850 -62.855  1.00  0.00      WT1  H
ATOM   3946  OH2 TIP3W1077     -68.921 -27.962 -60.312  1.00  0.00      WT1  O
ATOM   3947  H1  TIP3W1077     -69.621 -27.282 -60.578  1.00  0.00      WT1  H
ATOM   3948  H2  TIP3W1077     -69.522 -28.699 -60.062  1.00  0.00      WT1  H
ATOM   3949  OH2 TIP3W1078     -59.286 -26.079 -47.652  1.00  0.00      WT1  O
ATOM   3950  H1  TIP3W1078     -59.233 -25.123 -47.297  1.00  0.00      WT1  H
ATOM   3951  H2  TIP3W1078     -59.831 -26.008 -48.409  1.00  0.00      WT1  H
ATOM   3952  OH2 TIP3W1079     -46.347 -44.528 -39.725  1.00  0.00      WT1  O
ATOM   3953  H1  TIP3W1079     -47.184 -44.058 -39.438  1.00  0.00      WT1  H
ATOM   3954  H2  TIP3W1079     -46.745 -45.157 -40.300  1.00  0.00      WT1  H
ATOM   3955  OH2 TIP3W1080     -64.020 -42.452 -46.529  1.00  0.00      WT1  O
ATOM   3956  H1  TIP3W1080     -63.723 -41.700 -46.968  1.00  0.00      WT1  H
ATOM   3957  H2  TIP3W1080     -64.003 -42.256 -45.625  1.00  0.00      WT1  H
ATOM   3958  OH2 TIP3W1081     -62.309 -35.075 -42.864  1.00  0.00      WT1  O
ATOM   3959  H1  TIP3W1081     -61.552 -35.147 -43.501  1.00  0.00      WT1  H
ATOM   3960  H2  TIP3W1081     -61.810 -34.997 -42.013  1.00  0.00      WT1  H
ATOM   3961  OH2 TIP3W1082     -50.176 -46.138 -32.112  1.00  0.00      WT1  O
ATOM   3962  H1  TIP3W1082     -49.602 -46.783 -32.616  1.00  0.00      WT1  H
ATOM   3963  H2  TIP3W1082     -49.477 -45.745 -31.570  1.00  0.00      WT1  H
ATOM   3964  OH2 TIP3W1083     -39.163 -30.631 -27.524  1.00  0.00      WT1  O
ATOM   3965  H1  TIP3W1083     -39.875 -30.131 -27.955  1.00  0.00      WT1  H
ATOM   3966  H2  TIP3W1083     -39.169 -30.220 -26.673  1.00  0.00      WT1  H
ATOM   3967  OH2 TIP3W1084     -10.246 -45.324 -21.862  1.00  0.00      WT1  O
ATOM   3968  H1  TIP3W1084     -10.891 -45.723 -21.253  1.00  0.00      WT1  H
ATOM   3969  H2  TIP3W1084      -9.442 -45.209 -21.278  1.00  0.00      WT1  H
ATOM   3970  OH2 TIP3W1085     -62.019 -42.094 -29.869  1.00  0.00      WT1  O
ATOM   3971  H1  TIP3W1085     -62.048 -41.980 -30.840  1.00  0.00      WT1  H
ATOM   3972  H2  TIP3W1085     -62.656 -41.379 -29.575  1.00  0.00      WT1  H
ATOM   3973  OH2 TIP3W1086     -10.405 -48.741 -18.526  1.00  0.00      WT1  O
ATOM   3974  H1  TIP3W1086     -10.677 -47.840 -18.114  1.00  0.00      WT1  H
ATOM   3975  H2  TIP3W1086     -11.151 -49.357 -18.349  1.00  0.00      WT1  H
ATOM   3976  OH2 TIP3W1087     -54.252 -53.053 -25.039  1.00  0.00      WT1  O
ATOM   3977  H1  TIP3W1087     -54.384 -52.336 -25.696  1.00  0.00      WT1  H
ATOM   3978  H2  TIP3W1087     -54.830 -52.698 -24.313  1.00  0.00      WT1  H
ATOM   3979  OH2 TIP3W1088     -48.859 -46.192 -18.688  1.00  0.00      WT1  O
ATOM   3980  H1  TIP3W1088     -47.966 -45.831 -18.966  1.00  0.00      WT1  H
ATOM   3981  H2  TIP3W1088     -49.443 -45.435 -18.894  1.00  0.00      WT1  H
ATOM   3982  OH2 TIP3W1089      -5.054 -38.666 -16.295  1.00  0.00      WT1  O
ATOM   3983  H1  TIP3W1089      -4.870 -38.037 -16.983  1.00  0.00      WT1  H
ATOM   3984  H2  TIP3W1089      -5.811 -39.179 -16.706  1.00  0.00      WT1  H
ATOM   3985  OH2 TIP3W1090     -57.270 -45.461 -29.367  1.00  0.00      WT1  O
ATOM   3986  H1  TIP3W1090     -57.294 -46.438 -29.366  1.00  0.00      WT1  H
ATOM   3987  H2  TIP3W1090     -56.335 -45.311 -29.022  1.00  0.00      WT1  H
ATOM   3988  OH2 TIP3W1091     -57.024 -41.746 -17.965  1.00  0.00      WT1  O
ATOM   3989  H1  TIP3W1091     -56.633 -42.168 -17.230  1.00  0.00      WT1  H
ATOM   3990  H2  TIP3W1091     -57.711 -42.353 -18.229  1.00  0.00      WT1  H
ATOM   3991  OH2 TIP3W1092     -12.028 -27.801 -65.357  1.00  0.00      WT1  O
ATOM   3992  H1  TIP3W1092     -12.079 -28.316 -64.562  1.00  0.00      WT1  H
ATOM   3993  H2  TIP3W1092     -12.811 -27.214 -65.275  1.00  0.00      WT1  H
ATOM   3994  OH2 TIP3W1093      -6.261 -33.188 -15.919  1.00  0.00      WT1  O
ATOM   3995  H1  TIP3W1093      -5.760 -32.328 -15.885  1.00  0.00      WT1  H
ATOM   3996  H2  TIP3W1093      -7.087 -32.958 -16.414  1.00  0.00      WT1  H
ATOM   3997  OH2 TIP3W1094     -10.773 -47.412 -50.255  1.00  0.00      WT1  O
ATOM   3998  H1  TIP3W1094     -11.371 -46.855 -49.789  1.00  0.00      WT1  H
ATOM   3999  H2  TIP3W1094     -10.269 -46.806 -50.764  1.00  0.00      WT1  H
ATOM   4000  OH2 TIP3W1095     -60.368 -34.228  -7.223  1.00  0.00      WT1  O
ATOM   4001  H1  TIP3W1095     -60.408 -35.041  -7.635  1.00  0.00      WT1  H
ATOM   4002  H2  TIP3W1095     -61.304 -33.980  -7.163  1.00  0.00      WT1  H
ATOM   4003  OH2 TIP3W1096     -50.168 -40.208 -64.480  1.00  0.00      WT1  O
ATOM   4004  H1  TIP3W1096     -49.727 -39.638 -63.807  1.00  0.00      WT1  H
ATOM   4005  H2  TIP3W1096     -50.633 -40.817 -63.951  1.00  0.00      WT1  H
ATOM   4006  OH2 TIP3W1097     -60.265 -37.167 -35.644  1.00  0.00      WT1  O
ATOM   4007  H1  TIP3W1097     -59.333 -37.039 -35.586  1.00  0.00      WT1  H
ATOM   4008  H2  TIP3W1097     -60.520 -37.706 -34.826  1.00  0.00      WT1  H
ATOM   4009  OH2 TIP3W1098     -66.741 -40.245 -59.522  1.00  0.00      WT1  O
ATOM   4010  H1  TIP3W1098     -66.623 -39.686 -60.277  1.00  0.00      WT1  H
ATOM   4011  H2  TIP3W1098     -67.502 -40.776 -59.857  1.00  0.00      WT1  H
ATOM   4012  OH2 TIP3W1099     -57.151 -34.625 -43.347  1.00  0.00      WT1  O
ATOM   4013  H1  TIP3W1099     -56.424 -35.133 -43.650  1.00  0.00      WT1  H
ATOM   4014  H2  TIP3W1099     -57.757 -35.292 -42.996  1.00  0.00      WT1  H
ATOM   4015  OH2 TIP3W1100     -63.262 -46.288 -43.822  1.00  0.00      WT1  O
ATOM   4016  H1  TIP3W1100     -62.917 -45.780 -44.559  1.00  0.00      WT1  H
ATOM   4017  H2  TIP3W1100     -64.093 -46.619 -44.157  1.00  0.00      WT1  H
ATOM   4018  OH2 TIP3W1101     -58.171 -32.402 -48.691  1.00  0.00      WT1  O
ATOM   4019  H1  TIP3W1101     -58.803 -32.371 -47.926  1.00  0.00      WT1  H
ATOM   4020  H2  TIP3W1101     -58.386 -31.601 -49.160  1.00  0.00      WT1  H
ATOM   4021  OH2 TIP3W1102     -62.306 -45.226 -26.135  1.00  0.00      WT1  O
ATOM   4022  H1  TIP3W1102     -63.138 -45.589 -25.862  1.00  0.00      WT1  H
ATOM   4023  H2  TIP3W1102     -62.447 -44.318 -25.988  1.00  0.00      WT1  H
ATOM   4024  OH2 TIP3W1103     -60.408 -39.345 -30.583  1.00  0.00      WT1  O
ATOM   4025  H1  TIP3W1103     -59.658 -39.348 -29.976  1.00  0.00      WT1  H
ATOM   4026  H2  TIP3W1103     -60.829 -40.150 -30.329  1.00  0.00      WT1  H
ATOM   4027  OH2 TIP3W1104     -68.622 -38.282 -38.873  1.00  0.00      WT1  O
ATOM   4028  H1  TIP3W1104     -67.850 -37.828 -38.446  1.00  0.00      WT1  H
ATOM   4029  H2  TIP3W1104     -68.943 -38.939 -38.226  1.00  0.00      WT1  H
ATOM   4030  OH2 TIP3W1105     -60.120 -30.834 -34.826  1.00  0.00      WT1  O
ATOM   4031  H1  TIP3W1105     -60.720 -31.154 -34.109  1.00  0.00      WT1  H
ATOM   4032  H2  TIP3W1105     -59.266 -30.903 -34.423  1.00  0.00      WT1  H
ATOM   4033  OH2 TIP3W1106     -13.000 -36.816 -33.922  1.00  0.00      WT1  O
ATOM   4034  H1  TIP3W1106     -13.161 -37.754 -33.709  1.00  0.00      WT1  H
ATOM   4035  H2  TIP3W1106     -12.703 -36.493 -33.031  1.00  0.00      WT1  H
ATOM   4036  OH2 TIP3W1107     -63.117 -43.173 -34.868  1.00  0.00      WT1  O
ATOM   4037  H1  TIP3W1107     -63.335 -43.499 -35.802  1.00  0.00      WT1  H
ATOM   4038  H2  TIP3W1107     -63.990 -43.280 -34.411  1.00  0.00      WT1  H
ATOM   4039  OH2 TIP3W1108      -4.941 -44.719 -19.198  1.00  0.00      WT1  O
ATOM   4040  H1  TIP3W1108      -5.257 -45.006 -20.129  1.00  0.00      WT1  H
ATOM   4041  H2  TIP3W1108      -5.593 -45.019 -18.499  1.00  0.00      WT1  H
ATOM   4042  OH2 TIP3W1109     -60.594 -28.380 -13.070  1.00  0.00      WT1  O
ATOM   4043  H1  TIP3W1109     -61.469 -28.662 -12.732  1.00  0.00      WT1  H
ATOM   4044  H2  TIP3W1109     -60.270 -29.221 -13.436  1.00  0.00      WT1  H
ATOM   4045  OH2 TIP3W1110     -58.648 -32.993 -12.675  1.00  0.00      WT1  O
ATOM   4046  H1  TIP3W1110     -59.026 -32.307 -13.225  1.00  0.00      WT1  H
ATOM   4047  H2  TIP3W1110     -59.423 -33.469 -12.242  1.00  0.00      WT1  H
ATOM   4048  OH2 TIP3W1111     -63.523 -32.681 -14.534  1.00  0.00      WT1  O
ATOM   4049  H1  TIP3W1111     -63.964 -31.891 -14.416  1.00  0.00      WT1  H
ATOM   4050  H2  TIP3W1111     -63.737 -33.134 -13.700  1.00  0.00      WT1  H
ATOM   4051  OH2 TIP3W1112     -63.297 -43.407 -65.152  1.00  0.00      WT1  O
ATOM   4052  H1  TIP3W1112     -62.593 -42.793 -65.239  1.00  0.00      WT1  H
ATOM   4053  H2  TIP3W1112     -63.284 -43.932 -65.987  1.00  0.00      WT1  H
ATOM   4054  OH2 TIP3W1113     -44.653 -26.612 -57.030  1.00  0.00      WT1  O
ATOM   4055  H1  TIP3W1113     -44.252 -27.518 -57.049  1.00  0.00      WT1  H
ATOM   4056  H2  TIP3W1113     -45.561 -26.870 -57.111  1.00  0.00      WT1  H
ATOM   4057  OH2 TIP3W1114     -56.395 -24.755 -17.648  1.00  0.00      WT1  O
ATOM   4058  H1  TIP3W1114     -56.866 -24.232 -18.293  1.00  0.00      WT1  H
ATOM   4059  H2  TIP3W1114     -57.099 -24.914 -16.961  1.00  0.00      WT1  H
ATOM   4060  OH2 TIP3W1115     -48.629 -52.115 -64.125  1.00  0.00      WT1  O
ATOM   4061  H1  TIP3W1115     -49.269 -52.810 -63.799  1.00  0.00      WT1  H
ATOM   4062  H2  TIP3W1115     -47.843 -52.229 -63.621  1.00  0.00      WT1  H
ATOM   4063  OH2 TIP3W1116     -52.604 -29.680 -42.082  1.00  0.00      WT1  O
ATOM   4064  H1  TIP3W1116     -52.572 -28.985 -41.446  1.00  0.00      WT1  H
ATOM   4065  H2  TIP3W1116     -51.717 -29.968 -42.094  1.00  0.00      WT1  H
ATOM   4066  OH2 TIP3W1117     -48.948 -55.510 -65.708  1.00  0.00      WT1  O
ATOM   4067  H1  TIP3W1117     -49.336 -55.975 -64.991  1.00  0.00      WT1  H
ATOM   4068  H2  TIP3W1117     -48.209 -54.994 -65.253  1.00  0.00      WT1  H
ATOM   4069  OH2 TIP3W1118     -58.935 -41.184 -45.472  1.00  0.00      WT1  O
ATOM   4070  H1  TIP3W1118     -59.687 -41.475 -44.999  1.00  0.00      WT1  H
ATOM   4071  H2  TIP3W1118     -58.280 -41.921 -45.397  1.00  0.00      WT1  H
ATOM   4072  OH2 TIP3W1119     -12.756 -39.694 -62.605  1.00  0.00      WT1  O
ATOM   4073  H1  TIP3W1119     -12.394 -40.172 -63.401  1.00  0.00      WT1  H
ATOM   4074  H2  TIP3W1119     -13.354 -38.970 -62.937  1.00  0.00      WT1  H
ATOM   4075  OH2 TIP3W1120     -61.893 -40.643 -44.821  1.00  0.00      WT1  O
ATOM   4076  H1  TIP3W1120     -62.419 -40.271 -44.105  1.00  0.00      WT1  H
ATOM   4077  H2  TIP3W1120     -61.572 -41.586 -44.454  1.00  0.00      WT1  H
ATOM   4078  OH2 TIP3W1121     -58.926 -32.778 -42.733  1.00  0.00      WT1  O
ATOM   4079  H1  TIP3W1121     -58.769 -32.451 -41.779  1.00  0.00      WT1  H
ATOM   4080  H2  TIP3W1121     -58.247 -33.549 -42.928  1.00  0.00      WT1  H
ATOM   4081  OH2 TIP3W1122     -68.269 -38.521 -48.995  1.00  0.00      WT1  O
ATOM   4082  H1  TIP3W1122     -68.118 -39.138 -49.652  1.00  0.00      WT1  H
ATOM   4083  H2  TIP3W1122     -68.239 -39.024 -48.147  1.00  0.00      WT1  H
ATOM   4084  OH2 TIP3W1123     -59.954 -35.605 -30.539  1.00  0.00      WT1  O
ATOM   4085  H1  TIP3W1123     -60.645 -35.168 -30.002  1.00  0.00      WT1  H
ATOM   4086  H2  TIP3W1123     -59.688 -36.318 -29.935  1.00  0.00      WT1  H
ATOM   4087  OH2 TIP3W1124      -5.996 -45.640 -21.513  1.00  0.00      WT1  O
ATOM   4088  H1  TIP3W1124      -6.717 -46.277 -21.430  1.00  0.00      WT1  H
ATOM   4089  H2  TIP3W1124      -5.975 -45.465 -22.424  1.00  0.00      WT1  H
ATOM   4090  OH2 TIP3W1125     -67.445 -24.760 -30.352  1.00  0.00      WT1  O
ATOM   4091  H1  TIP3W1125     -67.123 -24.253 -29.547  1.00  0.00      WT1  H
ATOM   4092  H2  TIP3W1125     -68.360 -25.104 -30.097  1.00  0.00      WT1  H
ATOM   4093  OH2 TIP3W1126     -16.331 -43.145 -38.161  1.00  0.00      WT1  O
ATOM   4094  H1  TIP3W1126     -16.263 -44.075 -38.407  1.00  0.00      WT1  H
ATOM   4095  H2  TIP3W1126     -17.247 -43.023 -37.805  1.00  0.00      WT1  H
ATOM   4096  OH2 TIP3W1127     -40.845 -42.719 -22.377  1.00  0.00      WT1  O
ATOM   4097  H1  TIP3W1127     -41.001 -41.778 -22.657  1.00  0.00      WT1  H
ATOM   4098  H2  TIP3W1127     -41.740 -43.153 -22.551  1.00  0.00      WT1  H
ATOM   4099  OH2 TIP3W1128     -47.713 -29.981 -32.527  1.00  0.00      WT1  O
ATOM   4100  H1  TIP3W1128     -47.217 -29.179 -32.446  1.00  0.00      WT1  H
ATOM   4101  H2  TIP3W1128     -47.923 -30.173 -31.643  1.00  0.00      WT1  H
ATOM   4102  OH2 TIP3W1129     -53.698 -50.241 -18.944  1.00  0.00      WT1  O
ATOM   4103  H1  TIP3W1129     -53.454 -49.413 -18.400  1.00  0.00      WT1  H
ATOM   4104  H2  TIP3W1129     -53.315 -50.933 -18.378  1.00  0.00      WT1  H
ATOM   4105  OH2 TIP3W1130     -54.139 -36.217 -16.270  1.00  0.00      WT1  O
ATOM   4106  H1  TIP3W1130     -53.963 -36.217 -17.214  1.00  0.00      WT1  H
ATOM   4107  H2  TIP3W1130     -53.291 -36.106 -15.884  1.00  0.00      WT1  H
ATOM   4108  OH2 TIP3W1131     -60.129 -43.186 -15.138  1.00  0.00      WT1  O
ATOM   4109  H1  TIP3W1131     -60.986 -43.293 -14.597  1.00  0.00      WT1  H
ATOM   4110  H2  TIP3W1131     -60.260 -43.855 -15.909  1.00  0.00      WT1  H
ATOM   4111  OH2 TIP3W1132     -57.822 -35.387  -5.817  1.00  0.00      WT1  O
ATOM   4112  H1  TIP3W1132     -58.744 -35.181  -5.535  1.00  0.00      WT1  H
ATOM   4113  H2  TIP3W1132     -57.581 -34.575  -6.277  1.00  0.00      WT1  H
ATOM   4114  OH2 TIP3W1133     -62.679 -36.838 -21.862  1.00  0.00      WT1  O
ATOM   4115  H1  TIP3W1133     -62.650 -37.650 -21.361  1.00  0.00      WT1  H
ATOM   4116  H2  TIP3W1133     -62.175 -37.057 -22.667  1.00  0.00      WT1  H
ATOM   4117  OH2 TIP3W1134     -49.042 -27.285 -66.403  1.00  0.00      WT1  O
ATOM   4118  H1  TIP3W1134     -48.839 -26.329 -66.649  1.00  0.00      WT1  H
ATOM   4119  H2  TIP3W1134     -50.016 -27.241 -66.472  1.00  0.00      WT1  H
ATOM   4120  OH2 TIP3W1135     -59.741 -20.797 -58.423  1.00  0.00      WT1  O
ATOM   4121  H1  TIP3W1135     -59.390 -20.211 -59.149  1.00  0.00      WT1  H
ATOM   4122  H2  TIP3W1135     -58.979 -21.407 -58.288  1.00  0.00      WT1  H
ATOM   4123  OH2 TIP3W1136     -49.612 -19.750  -6.162  1.00  0.00      WT1  O
ATOM   4124  H1  TIP3W1136     -49.786 -20.449  -5.518  1.00  0.00      WT1  H
ATOM   4125  H2  TIP3W1136     -48.779 -20.006  -6.606  1.00  0.00      WT1  H
ATOM   4126  OH2 TIP3W1137     -25.108 -40.246 -56.313  1.00  0.00      WT1  O
ATOM   4127  H1  TIP3W1137     -25.475 -39.489 -55.787  1.00  0.00      WT1  H
ATOM   4128  H2  TIP3W1137     -25.009 -41.031 -55.688  1.00  0.00      WT1  H
ATOM   4129  OH2 TIP3W1139     -62.182 -22.657 -55.565  1.00  0.00      WT1  O
ATOM   4130  H1  TIP3W1139     -62.738 -21.901 -55.487  1.00  0.00      WT1  H
ATOM   4131  H2  TIP3W1139     -61.552 -22.503 -54.819  1.00  0.00      WT1  H
ATOM   4132  OH2 TIP3W1140     -59.822 -27.662 -57.369  1.00  0.00      WT1  O
ATOM   4133  H1  TIP3W1140     -60.385 -27.949 -56.616  1.00  0.00      WT1  H
ATOM   4134  H2  TIP3W1140     -60.350 -28.048 -58.123  1.00  0.00      WT1  H
ATOM   4135  OH2 TIP3W1141     -10.496 -30.652 -44.645  1.00  0.00      WT1  O
ATOM   4136  H1  TIP3W1141      -9.868 -30.163 -44.150  1.00  0.00      WT1  H
ATOM   4137  H2  TIP3W1141     -10.146 -31.552 -44.580  1.00  0.00      WT1  H
ATOM   4138  OH2 TIP3W1142     -50.846 -26.420 -44.283  1.00  0.00      WT1  O
ATOM   4139  H1  TIP3W1142     -50.663 -27.261 -44.811  1.00  0.00      WT1  H
ATOM   4140  H2  TIP3W1142     -50.289 -25.730 -44.673  1.00  0.00      WT1  H
ATOM   4141  OH2 TIP3W1143     -62.736 -29.308 -40.082  1.00  0.00      WT1  O
ATOM   4142  H1  TIP3W1143     -61.842 -29.598 -40.368  1.00  0.00      WT1  H
ATOM   4143  H2  TIP3W1143     -63.128 -28.872 -40.844  1.00  0.00      WT1  H
ATOM   4144  OH2 TIP3W1144     -59.722 -25.570 -36.948  1.00  0.00      WT1  O
ATOM   4145  H1  TIP3W1144     -59.226 -26.403 -37.204  1.00  0.00      WT1  H
ATOM   4146  H2  TIP3W1144     -60.599 -25.650 -37.480  1.00  0.00      WT1  H
ATOM   4147  OH2 TIP3W1145     -47.357 -40.049 -37.435  1.00  0.00      WT1  O
ATOM   4148  H1  TIP3W1145     -48.201 -40.507 -37.486  1.00  0.00      WT1  H
ATOM   4149  H2  TIP3W1145     -46.775 -40.834 -37.172  1.00  0.00      WT1  H
ATOM   4150  OH2 TIP3W1146      -7.620 -31.760 -46.603  1.00  0.00      WT1  O
ATOM   4151  H1  TIP3W1146      -8.345 -32.288 -46.287  1.00  0.00      WT1  H
ATOM   4152  H2  TIP3W1146      -6.888 -32.404 -46.545  1.00  0.00      WT1  H
ATOM   4153  OH2 TIP3W1147     -55.856 -42.288 -34.683  1.00  0.00      WT1  O
ATOM   4154  H1  TIP3W1147     -56.487 -42.357 -33.938  1.00  0.00      WT1  H
ATOM   4155  H2  TIP3W1147     -56.061 -42.989 -35.273  1.00  0.00      WT1  H
ATOM   4156  OH2 TIP3W1148     -62.910 -47.387 -32.386  1.00  0.00      WT1  O
ATOM   4157  H1  TIP3W1148     -63.894 -47.565 -32.368  1.00  0.00      WT1  H
ATOM   4158  H2  TIP3W1148     -62.600 -48.009 -31.693  1.00  0.00      WT1  H
ATOM   4159  OH2 TIP3W1149     -17.592 -31.606 -24.953  1.00  0.00      WT1  O
ATOM   4160  H1  TIP3W1149     -17.767 -32.058 -25.813  1.00  0.00      WT1  H
ATOM   4161  H2  TIP3W1149     -16.666 -31.744 -24.692  1.00  0.00      WT1  H
ATOM   4162  OH2 TIP3W1150     -49.112 -27.758 -29.458  1.00  0.00      WT1  O
ATOM   4163  H1  TIP3W1150     -48.485 -27.388 -30.156  1.00  0.00      WT1  H
ATOM   4164  H2  TIP3W1150     -48.468 -28.182 -28.841  1.00  0.00      WT1  H
ATOM   4165  OH2 TIP3W1151     -54.390 -38.121 -20.305  1.00  0.00      WT1  O
ATOM   4166  H1  TIP3W1151     -54.054 -38.993 -20.557  1.00  0.00      WT1  H
ATOM   4167  H2  TIP3W1151     -54.949 -38.245 -19.551  1.00  0.00      WT1  H
ATOM   4168  OH2 TIP3W1152      -7.519 -26.222 -15.036  1.00  0.00      WT1  O
ATOM   4169  H1  TIP3W1152      -8.122 -25.463 -14.807  1.00  0.00      WT1  H
ATOM   4170  H2  TIP3W1152      -7.986 -26.951 -14.639  1.00  0.00      WT1  H
ATOM   4171  OH2 TIP3W1153     -68.136 -34.391 -22.736  1.00  0.00      WT1  O
ATOM   4172  H1  TIP3W1153     -68.027 -34.367 -23.670  1.00  0.00      WT1  H
ATOM   4173  H2  TIP3W1153     -68.006 -35.317 -22.528  1.00  0.00      WT1  H
ATOM   4174  OH2 TIP3W1154     -68.527 -32.434 -18.474  1.00  0.00      WT1  O
ATOM   4175  H1  TIP3W1154     -68.572 -32.447 -17.536  1.00  0.00      WT1  H
ATOM   4176  H2  TIP3W1154     -68.009 -33.261 -18.602  1.00  0.00      WT1  H
ATOM   4177  OH2 TIP3W1155     -62.177 -19.570 -67.675  1.00  0.00      WT1  O
ATOM   4178  H1  TIP3W1155     -62.237 -19.593 -66.697  1.00  0.00      WT1  H
ATOM   4179  H2  TIP3W1155     -62.351 -18.647 -67.885  1.00  0.00      WT1  H
ATOM   4180  OH2 TIP3W1156     -53.058 -32.212  -9.425  1.00  0.00      WT1  O
ATOM   4181  H1  TIP3W1156     -52.403 -31.471  -9.381  1.00  0.00      WT1  H
ATOM   4182  H2  TIP3W1156     -53.381 -32.149 -10.386  1.00  0.00      WT1  H
ATOM   4183  OH2 TIP3W1157     -61.752 -15.536 -53.481  1.00  0.00      WT1  O
ATOM   4184  H1  TIP3W1157     -62.572 -15.611 -54.106  1.00  0.00      WT1  H
ATOM   4185  H2  TIP3W1157     -61.898 -14.632 -53.139  1.00  0.00      WT1  H
ATOM   4186  OH2 TIP3W1158     -62.889 -32.949 -53.520  1.00  0.00      WT1  O
ATOM   4187  H1  TIP3W1158     -63.741 -33.267 -53.249  1.00  0.00      WT1  H
ATOM   4188  H2  TIP3W1158     -62.803 -32.040 -53.232  1.00  0.00      WT1  H
ATOM   4189  OH2 TIP3W1159     -19.830  -9.771 -57.634  1.00  0.00      WT1  O
ATOM   4190  H1  TIP3W1159     -19.022 -10.002 -57.219  1.00  0.00      WT1  H
ATOM   4191  H2  TIP3W1159     -19.629  -8.899 -58.008  1.00  0.00      WT1  H
ATOM   4192  OH2 TIP3W1160     -56.981 -20.899 -56.047  1.00  0.00      WT1  O
ATOM   4193  H1  TIP3W1160     -56.465 -20.441 -56.707  1.00  0.00      WT1  H
ATOM   4194  H2  TIP3W1160     -56.569 -20.820 -55.167  1.00  0.00      WT1  H
ATOM   4195  OH2 TIP3W1161     -59.662  -9.272 -41.740  1.00  0.00      WT1  O
ATOM   4196  H1  TIP3W1161     -60.127  -8.474 -41.978  1.00  0.00      WT1  H
ATOM   4197  H2  TIP3W1161     -60.255  -9.540 -41.015  1.00  0.00      WT1  H
ATOM   4198  OH2 TIP3W1162     -50.478 -19.566 -60.395  1.00  0.00      WT1  O
ATOM   4199  H1  TIP3W1162     -49.733 -19.015 -60.728  1.00  0.00      WT1  H
ATOM   4200  H2  TIP3W1162     -50.501 -19.404 -59.427  1.00  0.00      WT1  H
ATOM   4201  OH2 TIP3W1163     -66.673 -22.576 -50.888  1.00  0.00      WT1  O
ATOM   4202  H1  TIP3W1163     -66.983 -21.733 -50.565  1.00  0.00      WT1  H
ATOM   4203  H2  TIP3W1163     -65.755 -22.615 -50.714  1.00  0.00      WT1  H
ATOM   4204  OH2 TIP3W1164     -54.220 -48.926 -35.094  1.00  0.00      WT1  O
ATOM   4205  H1  TIP3W1164     -54.321 -49.138 -34.203  1.00  0.00      WT1  H
ATOM   4206  H2  TIP3W1164     -53.250 -48.691 -35.209  1.00  0.00      WT1  H
ATOM   4207  OH2 TIP3W1165      -7.887 -41.227 -39.412  1.00  0.00      WT1  O
ATOM   4208  H1  TIP3W1165      -8.340 -42.012 -39.106  1.00  0.00      WT1  H
ATOM   4209  H2  TIP3W1165      -7.832 -40.712 -38.589  1.00  0.00      WT1  H
ATOM   4210  OH2 TIP3W1166     -51.561 -21.352 -33.657  1.00  0.00      WT1  O
ATOM   4211  H1  TIP3W1166     -51.782 -22.274 -33.660  1.00  0.00      WT1  H
ATOM   4212  H2  TIP3W1166     -51.767 -20.996 -32.733  1.00  0.00      WT1  H
ATOM   4213  OH2 TIP3W1167     -64.740 -32.067 -29.064  1.00  0.00      WT1  O
ATOM   4214  H1  TIP3W1167     -64.223 -31.313 -29.333  1.00  0.00      WT1  H
ATOM   4215  H2  TIP3W1167     -64.402 -32.786 -29.604  1.00  0.00      WT1  H
ATOM   4216  OH2 TIP3W1168     -65.465 -35.297 -25.254  1.00  0.00      WT1  O
ATOM   4217  H1  TIP3W1168     -64.990 -35.639 -26.032  1.00  0.00      WT1  H
ATOM   4218  H2  TIP3W1168     -66.277 -34.919 -25.651  1.00  0.00      WT1  H
ATOM   4219  OH2 TIP3W1169     -53.761 -33.370 -14.841  1.00  0.00      WT1  O
ATOM   4220  H1  TIP3W1169     -54.115 -33.653 -15.752  1.00  0.00      WT1  H
ATOM   4221  H2  TIP3W1169     -53.883 -34.188 -14.367  1.00  0.00      WT1  H
ATOM   4222  OH2 TIP3W1170     -64.087 -35.469 -18.332  1.00  0.00      WT1  O
ATOM   4223  H1  TIP3W1170     -64.131 -35.310 -17.378  1.00  0.00      WT1  H
ATOM   4224  H2  TIP3W1170     -63.651 -36.309 -18.344  1.00  0.00      WT1  H
ATOM   4225  OH2 TIP3W1171     -53.435 -31.943 -12.414  1.00  0.00      WT1  O
ATOM   4226  H1  TIP3W1171     -53.312 -31.062 -12.802  1.00  0.00      WT1  H
ATOM   4227  H2  TIP3W1171     -53.275 -32.532 -13.199  1.00  0.00      WT1  H
ATOM   4228  OH2 TIP3W1172     -54.406 -27.581  -9.418  1.00  0.00      WT1  O
ATOM   4229  H1  TIP3W1172     -53.497 -27.242  -9.357  1.00  0.00      WT1  H
ATOM   4230  H2  TIP3W1172     -54.327 -28.476  -9.163  1.00  0.00      WT1  H
ATOM   4231  OH2 TIP3W1173     -68.198 -15.792 -10.346  1.00  0.00      WT1  O
ATOM   4232  H1  TIP3W1173     -68.035 -16.003 -11.292  1.00  0.00      WT1  H
ATOM   4233  H2  TIP3W1173     -69.147 -15.610 -10.320  1.00  0.00      WT1  H
ATOM   4234  OH2 TIP3W1174      -8.724 -32.340 -17.756  1.00  0.00      WT1  O
ATOM   4235  H1  TIP3W1174      -9.016 -31.763 -17.048  1.00  0.00      WT1  H
ATOM   4236  H2  TIP3W1174      -8.177 -31.871 -18.375  1.00  0.00      WT1  H
ATOM   4237  OH2 TIP3W1175     -18.711 -33.339 -21.389  1.00  0.00      WT1  O
ATOM   4238  H1  TIP3W1175     -17.764 -33.400 -21.556  1.00  0.00      WT1  H
ATOM   4239  H2  TIP3W1175     -18.791 -32.400 -21.055  1.00  0.00      WT1  H
ATOM   4240  OH2 TIP3W1176     -58.700 -27.989 -10.476  1.00  0.00      WT1  O
ATOM   4241  H1  TIP3W1176     -59.337 -27.419 -10.801  1.00  0.00      WT1  H
ATOM   4242  H2  TIP3W1176     -58.840 -28.888 -10.949  1.00  0.00      WT1  H
ATOM   4243  OH2 TIP3W1177     -45.030 -23.555 -57.844  1.00  0.00      WT1  O
ATOM   4244  H1  TIP3W1177     -45.290 -23.206 -57.036  1.00  0.00      WT1  H
ATOM   4245  H2  TIP3W1177     -45.182 -24.549 -57.737  1.00  0.00      WT1  H
ATOM   4246  OH2 TIP3W1178     -61.767 -31.228 -66.664  1.00  0.00      WT1  O
ATOM   4247  H1  TIP3W1178     -61.201 -31.725 -66.113  1.00  0.00      WT1  H
ATOM   4248  H2  TIP3W1178     -62.082 -30.529 -66.044  1.00  0.00      WT1  H
ATOM   4249  OH2 TIP3W1179     -61.112 -27.798 -61.638  1.00  0.00      WT1  O
ATOM   4250  H1  TIP3W1179     -61.105 -27.335 -62.546  1.00  0.00      WT1  H
ATOM   4251  H2  TIP3W1179     -60.444 -27.249 -61.201  1.00  0.00      WT1  H
ATOM   4252  OH2 TIP3W1180     -61.868 -24.451 -60.312  1.00  0.00      WT1  O
ATOM   4253  H1  TIP3W1180     -62.721 -24.275 -60.755  1.00  0.00      WT1  H
ATOM   4254  H2  TIP3W1180     -61.797 -23.720 -59.667  1.00  0.00      WT1  H
ATOM   4255  OH2 TIP3W1181     -60.962 -25.579 -53.754  1.00  0.00      WT1  O
ATOM   4256  H1  TIP3W1181     -60.150 -25.110 -53.743  1.00  0.00      WT1  H
ATOM   4257  H2  TIP3W1181     -60.582 -26.386 -54.104  1.00  0.00      WT1  H
ATOM   4258  OH2 TIP3W1182     -65.666 -30.922 -41.034  1.00  0.00      WT1  O
ATOM   4259  H1  TIP3W1182     -64.895 -30.836 -41.533  1.00  0.00      WT1  H
ATOM   4260  H2  TIP3W1182     -66.080 -31.699 -41.420  1.00  0.00      WT1  H
ATOM   4261  OH2 TIP3W1183     -63.849 -33.876 -58.843  1.00  0.00      WT1  O
ATOM   4262  H1  TIP3W1183     -63.748 -33.449 -57.967  1.00  0.00      WT1  H
ATOM   4263  H2  TIP3W1183     -63.363 -33.304 -59.489  1.00  0.00      WT1  H
ATOM   4264  OH2 TIP3W1184     -63.127 -14.634 -30.253  1.00  0.00      WT1  O
ATOM   4265  H1  TIP3W1184     -62.438 -15.273 -30.568  1.00  0.00      WT1  H
ATOM   4266  H2  TIP3W1184     -62.794 -13.795 -30.410  1.00  0.00      WT1  H
ATOM   4267  OH2 TIP3W1185      -5.702 -17.714 -62.584  1.00  0.00      WT1  O
ATOM   4268  H1  TIP3W1185      -5.442 -17.234 -63.321  1.00  0.00      WT1  H
ATOM   4269  H2  TIP3W1185      -5.434 -18.594 -62.847  1.00  0.00      WT1  H
ATOM   4270  OH2 TIP3W1186     -64.056 -39.995 -32.445  1.00  0.00      WT1  O
ATOM   4271  H1  TIP3W1186     -64.565 -40.279 -31.688  1.00  0.00      WT1  H
ATOM   4272  H2  TIP3W1186     -63.501 -40.737 -32.678  1.00  0.00      WT1  H
ATOM   4273  OH2 TIP3W1187     -47.717 -30.688 -29.772  1.00  0.00      WT1  O
ATOM   4274  H1  TIP3W1187     -47.459 -31.571 -29.454  1.00  0.00      WT1  H
ATOM   4275  H2  TIP3W1187     -48.249 -30.288 -29.060  1.00  0.00      WT1  H
ATOM   4276  OH2 TIP3W1188     -60.497 -30.286 -41.343  1.00  0.00      WT1  O
ATOM   4277  H1  TIP3W1188     -60.010 -30.449 -42.219  1.00  0.00      WT1  H
ATOM   4278  H2  TIP3W1188     -59.798 -30.009 -40.666  1.00  0.00      WT1  H
ATOM   4279  OH2 TIP3W1189      -4.828 -28.167 -34.914  1.00  0.00      WT1  O
ATOM   4280  H1  TIP3W1189      -3.942 -28.363 -35.318  1.00  0.00      WT1  H
ATOM   4281  H2  TIP3W1189      -4.664 -27.361 -34.432  1.00  0.00      WT1  H
ATOM   4282  OH2 TIP3W1190     -15.343 -40.297 -28.537  1.00  0.00      WT1  O
ATOM   4283  H1  TIP3W1190     -14.753 -40.845 -29.109  1.00  0.00      WT1  H
ATOM   4284  H2  TIP3W1190     -15.863 -39.744 -29.139  1.00  0.00      WT1  H
ATOM   4285  OH2 TIP3W1191     -53.566 -33.508 -17.573  1.00  0.00      WT1  O
ATOM   4286  H1  TIP3W1191     -53.544 -32.732 -18.224  1.00  0.00      WT1  H
ATOM   4287  H2  TIP3W1191     -54.238 -34.150 -17.993  1.00  0.00      WT1  H
ATOM   4288  OH2 TIP3W1192     -64.919 -28.652 -21.924  1.00  0.00      WT1  O
ATOM   4289  H1  TIP3W1192     -65.814 -28.432 -21.792  1.00  0.00      WT1  H
ATOM   4290  H2  TIP3W1192     -64.935 -29.432 -22.471  1.00  0.00      WT1  H
ATOM   4291  OH2 TIP3W1193     -48.832 -31.763 -20.091  1.00  0.00      WT1  O
ATOM   4292  H1  TIP3W1193     -49.739 -32.125 -20.224  1.00  0.00      WT1  H
ATOM   4293  H2  TIP3W1193     -48.755 -31.290 -20.933  1.00  0.00      WT1  H
ATOM   4294  OH2 TIP3W1194     -65.074 -31.309 -32.417  1.00  0.00      WT1  O
ATOM   4295  H1  TIP3W1194     -65.526 -30.483 -32.112  1.00  0.00      WT1  H
ATOM   4296  H2  TIP3W1194     -65.789 -31.860 -32.791  1.00  0.00      WT1  H
ATOM   4297  OH2 TIP3W1195     -65.891 -24.774 -23.804  1.00  0.00      WT1  O
ATOM   4298  H1  TIP3W1195     -65.484 -24.701 -24.680  1.00  0.00      WT1  H
ATOM   4299  H2  TIP3W1195     -65.133 -25.110 -23.304  1.00  0.00      WT1  H
ATOM   4300  OH2 TIP3W1196      -6.081 -23.853 -13.585  1.00  0.00      WT1  O
ATOM   4301  H1  TIP3W1196      -6.820 -23.167 -13.375  1.00  0.00      WT1  H
ATOM   4302  H2  TIP3W1196      -5.933 -23.680 -14.485  1.00  0.00      WT1  H
ATOM   4303  OH2 TIP3W1197     -58.107 -36.494 -59.559  1.00  0.00      WT1  O
ATOM   4304  H1  TIP3W1197     -58.901 -36.373 -59.090  1.00  0.00      WT1  H
ATOM   4305  H2  TIP3W1197     -57.648 -35.631 -59.549  1.00  0.00      WT1  H
ATOM   4306  OH2 TIP3W1198      -7.991 -30.358  -8.194  1.00  0.00      WT1  O
ATOM   4307  H1  TIP3W1198      -8.320 -30.023  -7.313  1.00  0.00      WT1  H
ATOM   4308  H2  TIP3W1198      -8.640 -31.087  -8.459  1.00  0.00      WT1  H
ATOM   4309  OH2 TIP3W1199     -60.742 -25.014  -7.325  1.00  0.00      WT1  O
ATOM   4310  H1  TIP3W1199     -61.501 -25.562  -7.651  1.00  0.00      WT1  H
ATOM   4311  H2  TIP3W1199     -60.898 -24.177  -7.770  1.00  0.00      WT1  H
ATOM   4312  OH2 TIP3W1200     -63.364 -31.492 -60.693  1.00  0.00      WT1  O
ATOM   4313  H1  TIP3W1200     -64.034 -31.817 -61.177  1.00  0.00      WT1  H
ATOM   4314  H2  TIP3W1200     -63.662 -30.647 -60.245  1.00  0.00      WT1  H
ATOM   4315  OH2 TIP3W1201     -64.659 -40.042 -57.817  1.00  0.00      WT1  O
ATOM   4316  H1  TIP3W1201     -65.489 -40.194 -58.267  1.00  0.00      WT1  H
ATOM   4317  H2  TIP3W1201     -64.243 -39.360 -58.384  1.00  0.00      WT1  H
ATOM   4318  OH2 TIP3W1202     -52.734 -36.354 -49.515  1.00  0.00      WT1  O
ATOM   4319  H1  TIP3W1202     -52.323 -37.033 -48.937  1.00  0.00      WT1  H
ATOM   4320  H2  TIP3W1202     -52.479 -35.547 -49.014  1.00  0.00      WT1  H
ATOM   4321  OH2 TIP3W1203      -5.206 -29.846 -59.372  1.00  0.00      WT1  O
ATOM   4322  H1  TIP3W1203      -4.958 -30.060 -58.480  1.00  0.00      WT1  H
ATOM   4323  H2  TIP3W1203      -5.060 -30.657 -59.879  1.00  0.00      WT1  H
ATOM   4324  OH2 TIP3W1204     -65.092 -28.822 -45.351  1.00  0.00      WT1  O
ATOM   4325  H1  TIP3W1204     -64.668 -29.665 -45.091  1.00  0.00      WT1  H
ATOM   4326  H2  TIP3W1204     -65.770 -29.071 -46.018  1.00  0.00      WT1  H
ATOM   4327  OH2 TIP3W1205      -7.418 -32.963 -49.245  1.00  0.00      WT1  O
ATOM   4328  H1  TIP3W1205      -8.320 -33.217 -49.545  1.00  0.00      WT1  H
ATOM   4329  H2  TIP3W1205      -7.652 -32.446 -48.428  1.00  0.00      WT1  H
ATOM   4330  OH2 TIP3W1206     -64.168 -25.484 -46.162  1.00  0.00      WT1  O
ATOM   4331  H1  TIP3W1206     -63.719 -26.279 -46.366  1.00  0.00      WT1  H
ATOM   4332  H2  TIP3W1206     -65.002 -25.765 -45.831  1.00  0.00      WT1  H
ATOM   4333  OH2 TIP3W1207     -68.977 -14.790 -43.229  1.00  0.00      WT1  O
ATOM   4334  H1  TIP3W1207     -68.968 -14.062 -43.808  1.00  0.00      WT1  H
ATOM   4335  H2  TIP3W1207     -68.235 -15.354 -43.498  1.00  0.00      WT1  H
ATOM   4336  OH2 TIP3W1208     -49.521 -24.641 -51.042  1.00  0.00      WT1  O
ATOM   4337  H1  TIP3W1208     -49.061 -25.170 -51.726  1.00  0.00      WT1  H
ATOM   4338  H2  TIP3W1208     -48.813 -24.571 -50.318  1.00  0.00      WT1  H
ATOM   4339  OH2 TIP3W1209     -66.661 -32.024 -21.465  1.00  0.00      WT1  O
ATOM   4340  H1  TIP3W1209     -66.316 -32.872 -21.731  1.00  0.00      WT1  H
ATOM   4341  H2  TIP3W1209     -66.353 -31.966 -20.596  1.00  0.00      WT1  H
ATOM   4342  OH2 TIP3W1210     -60.432 -24.371 -23.193  1.00  0.00      WT1  O
ATOM   4343  H1  TIP3W1210     -60.056 -24.928 -23.865  1.00  0.00      WT1  H
ATOM   4344  H2  TIP3W1210     -60.701 -25.001 -22.549  1.00  0.00      WT1  H
ATOM   4345  OH2 TIP3W1211     -62.362 -28.498 -36.862  1.00  0.00      WT1  O
ATOM   4346  H1  TIP3W1211     -62.040 -29.324 -37.273  1.00  0.00      WT1  H
ATOM   4347  H2  TIP3W1211     -62.499 -28.736 -35.962  1.00  0.00      WT1  H
ATOM   4348  OH2 TIP3W1212     -58.028 -20.305 -38.738  1.00  0.00      WT1  O
ATOM   4349  H1  TIP3W1212     -58.118 -21.276 -38.723  1.00  0.00      WT1  H
ATOM   4350  H2  TIP3W1212     -57.431 -20.060 -39.444  1.00  0.00      WT1  H
ATOM   4351  OH2 TIP3W1213     -69.218 -27.999 -12.608  1.00  0.00      WT1  O
ATOM   4352  H1  TIP3W1213     -69.763 -27.318 -12.203  1.00  0.00      WT1  H
ATOM   4353  H2  TIP3W1213     -69.307 -27.701 -13.556  1.00  0.00      WT1  H
ATOM   4354  OH2 TIP3W1214     -58.744 -25.055 -29.517  1.00  0.00      WT1  O
ATOM   4355  H1  TIP3W1214     -59.479 -25.210 -30.108  1.00  0.00      WT1  H
ATOM   4356  H2  TIP3W1214     -58.600 -25.914 -29.101  1.00  0.00      WT1  H
ATOM   4357  OH2 TIP3W1215     -57.550 -27.657 -28.593  1.00  0.00      WT1  O
ATOM   4358  H1  TIP3W1215     -56.947 -28.201 -29.153  1.00  0.00      WT1  H
ATOM   4359  H2  TIP3W1215     -57.017 -27.451 -27.847  1.00  0.00      WT1  H
ATOM   4360  OH2 TIP3W1216     -69.797 -22.808 -15.767  1.00  0.00      WT1  O
ATOM   4361  H1  TIP3W1216     -69.085 -22.248 -15.470  1.00  0.00      WT1  H
ATOM   4362  H2  TIP3W1216     -69.253 -23.501 -16.257  1.00  0.00      WT1  H
ATOM   4363  OH2 TIP3W1217     -65.624 -25.906 -34.894  1.00  0.00      WT1  O
ATOM   4364  H1  TIP3W1217     -65.376 -26.617 -34.320  1.00  0.00      WT1  H
ATOM   4365  H2  TIP3W1217     -66.286 -25.471 -34.336  1.00  0.00      WT1  H
ATOM   4366  OH2 TIP3W1218     -51.523 -22.449  -7.314  1.00  0.00      WT1  O
ATOM   4367  H1  TIP3W1218     -50.911 -21.896  -7.962  1.00  0.00      WT1  H
ATOM   4368  H2  TIP3W1218     -52.397 -22.058  -7.493  1.00  0.00      WT1  H
ATOM   4369  OH2 TIP3W1219     -60.984 -13.215 -59.154  1.00  0.00      WT1  O
ATOM   4370  H1  TIP3W1219     -61.706 -13.201 -58.479  1.00  0.00      WT1  H
ATOM   4371  H2  TIP3W1219     -60.360 -12.545 -58.840  1.00  0.00      WT1  H
ATOM   4372  OH2 TIP3W1220     -54.718 -16.309 -68.041  1.00  0.00      WT1  O
ATOM   4373  H1  TIP3W1220     -54.678 -16.667 -68.979  1.00  0.00      WT1  H
ATOM   4374  H2  TIP3W1220     -55.231 -16.923 -67.571  1.00  0.00      WT1  H
ATOM   4375  OH2 TIP3W1221     -62.866 -23.652 -18.150  1.00  0.00      WT1  O
ATOM   4376  H1  TIP3W1221     -61.991 -23.761 -17.740  1.00  0.00      WT1  H
ATOM   4377  H2  TIP3W1221     -63.156 -24.575 -18.259  1.00  0.00      WT1  H
ATOM   4378  OH2 TIP3W1222     -58.544 -24.134 -53.705  1.00  0.00      WT1  O
ATOM   4379  H1  TIP3W1222     -58.698 -23.156 -53.733  1.00  0.00      WT1  H
ATOM   4380  H2  TIP3W1222     -57.737 -24.210 -53.177  1.00  0.00      WT1  H
ATOM   4381  OH2 TIP3W1223     -54.279 -25.989 -65.815  1.00  0.00      WT1  O
ATOM   4382  H1  TIP3W1223     -53.688 -25.291 -65.445  1.00  0.00      WT1  H
ATOM   4383  H2  TIP3W1223     -54.450 -25.581 -66.666  1.00  0.00      WT1  H
ATOM   4384  OH2 TIP3W1224     -52.268 -24.224 -56.757  1.00  0.00      WT1  O
ATOM   4385  H1  TIP3W1224     -51.440 -24.245 -57.255  1.00  0.00      WT1  H
ATOM   4386  H2  TIP3W1224     -52.975 -24.086 -57.362  1.00  0.00      WT1  H
ATOM   4387  OH2 TIP3W1225     -61.512  -9.726 -51.232  1.00  0.00      WT1  O
ATOM   4388  H1  TIP3W1225     -61.715 -10.346 -51.894  1.00  0.00      WT1  H
ATOM   4389  H2  TIP3W1225     -61.744 -10.181 -50.339  1.00  0.00      WT1  H
ATOM   4390  OH2 TIP3W1226     -59.436 -11.218 -56.075  1.00  0.00      WT1  O
ATOM   4391  H1  TIP3W1226     -59.296 -11.926 -55.462  1.00  0.00      WT1  H
ATOM   4392  H2  TIP3W1226     -59.184 -11.643 -56.920  1.00  0.00      WT1  H
ATOM   4393  OH2 TIP3W1227     -10.666 -32.437 -64.096  1.00  0.00      WT1  O
ATOM   4394  H1  TIP3W1227      -9.967 -31.766 -64.229  1.00  0.00      WT1  H
ATOM   4395  H2  TIP3W1227     -11.310 -32.316 -64.860  1.00  0.00      WT1  H
ATOM   4396  OH2 TIP3W1228     -12.729 -19.964 -40.691  1.00  0.00      WT1  O
ATOM   4397  H1  TIP3W1228     -13.283 -20.321 -41.434  1.00  0.00      WT1  H
ATOM   4398  H2  TIP3W1228     -12.107 -19.371 -41.180  1.00  0.00      WT1  H
ATOM   4399  OH2 TIP3W1229     -51.529 -15.580 -36.962  1.00  0.00      WT1  O
ATOM   4400  H1  TIP3W1229     -51.298 -15.070 -37.747  1.00  0.00      WT1  H
ATOM   4401  H2  TIP3W1229     -52.184 -14.972 -36.565  1.00  0.00      WT1  H
ATOM   4402  OH2 TIP3W1230     -62.328 -20.941 -30.103  1.00  0.00      WT1  O
ATOM   4403  H1  TIP3W1230     -63.226 -21.267 -30.253  1.00  0.00      WT1  H
ATOM   4404  H2  TIP3W1230     -62.323 -20.500 -29.230  1.00  0.00      WT1  H
ATOM   4405  OH2 TIP3W1231     -56.908  -9.963 -21.426  1.00  0.00      WT1  O
ATOM   4406  H1  TIP3W1231     -57.361  -9.410 -20.738  1.00  0.00      WT1  H
ATOM   4407  H2  TIP3W1231     -56.528  -9.353 -22.042  1.00  0.00      WT1  H
ATOM   4408  OH2 TIP3W1232     -51.004 -24.309 -23.922  1.00  0.00      WT1  O
ATOM   4409  H1  TIP3W1232     -50.116 -23.975 -23.761  1.00  0.00      WT1  H
ATOM   4410  H2  TIP3W1232     -51.254 -24.597 -23.012  1.00  0.00      WT1  H
ATOM   4411  OH2 TIP3W1233     -12.590 -29.919 -25.886  1.00  0.00      WT1  O
ATOM   4412  H1  TIP3W1233     -12.290 -29.961 -26.811  1.00  0.00      WT1  H
ATOM   4413  H2  TIP3W1233     -13.589 -29.895 -25.908  1.00  0.00      WT1  H
ATOM   4414  OH2 TIP3W1234     -57.579 -31.942 -25.958  1.00  0.00      WT1  O
ATOM   4415  H1  TIP3W1234     -58.012 -32.653 -26.494  1.00  0.00      WT1  H
ATOM   4416  H2  TIP3W1234     -58.157 -32.052 -25.122  1.00  0.00      WT1  H
ATOM   4417  OH2 TIP3W1235     -65.839 -18.302 -13.282  1.00  0.00      WT1  O
ATOM   4418  H1  TIP3W1235     -65.050 -17.796 -13.022  1.00  0.00      WT1  H
ATOM   4419  H2  TIP3W1235     -65.436 -19.113 -13.644  1.00  0.00      WT1  H
ATOM   4420  OH2 TIP3W1236      -7.587 -18.859 -12.368  1.00  0.00      WT1  O
ATOM   4421  H1  TIP3W1236      -6.632 -18.722 -11.975  1.00  0.00      WT1  H
ATOM   4422  H2  TIP3W1236      -8.164 -18.917 -11.638  1.00  0.00      WT1  H
ATOM   4423  OH2 TIP3W1237     -59.845 -30.734 -11.102  1.00  0.00      WT1  O
ATOM   4424  H1  TIP3W1237     -59.462 -31.469 -10.632  1.00  0.00      WT1  H
ATOM   4425  H2  TIP3W1237     -60.200 -31.129 -11.953  1.00  0.00      WT1  H
ATOM   4426  OH2 TIP3W1238     -42.383 -32.027  -7.554  1.00  0.00      WT1  O
ATOM   4427  H1  TIP3W1238     -41.793 -32.325  -8.209  1.00  0.00      WT1  H
ATOM   4428  H2  TIP3W1238     -42.773 -31.248  -8.030  1.00  0.00      WT1  H
ATOM   4429  OH2 TIP3W1239     -60.918 -17.014 -12.930  1.00  0.00      WT1  O
ATOM   4430  H1  TIP3W1239     -61.206 -16.098 -12.946  1.00  0.00      WT1  H
ATOM   4431  H2  TIP3W1239     -60.044 -17.118 -12.425  1.00  0.00      WT1  H
ATOM   4432  OH2 TIP3W1240     -66.548  -6.951 -57.638  1.00  0.00      WT1  O
ATOM   4433  H1  TIP3W1240     -66.899  -7.267 -58.458  1.00  0.00      WT1  H
ATOM   4434  H2  TIP3W1240     -67.283  -6.454 -57.253  1.00  0.00      WT1  H
ATOM   4435  OH2 TIP3W1242     -53.762 -19.648 -66.319  1.00  0.00      WT1  O
ATOM   4436  H1  TIP3W1242     -54.480 -19.220 -66.794  1.00  0.00      WT1  H
ATOM   4437  H2  TIP3W1242     -53.567 -19.008 -65.614  1.00  0.00      WT1  H
ATOM   4438  OH2 TIP3W1243      -8.939  -5.096 -66.084  1.00  0.00      WT1  O
ATOM   4439  H1  TIP3W1243      -8.534  -5.610 -65.378  1.00  0.00      WT1  H
ATOM   4440  H2  TIP3W1243      -8.782  -4.182 -65.846  1.00  0.00      WT1  H
ATOM   4441  OH2 TIP3W1244     -54.602  -9.581 -48.127  1.00  0.00      WT1  O
ATOM   4442  H1  TIP3W1244     -55.268 -10.288 -47.946  1.00  0.00      WT1  H
ATOM   4443  H2  TIP3W1244     -53.781  -9.893 -47.696  1.00  0.00      WT1  H
ATOM   4444  OH2 TIP3W1245     -62.347 -20.826  -5.450  1.00  0.00      WT1  O
ATOM   4445  H1  TIP3W1245     -62.052 -21.497  -4.849  1.00  0.00      WT1  H
ATOM   4446  H2  TIP3W1245     -63.274 -21.114  -5.573  1.00  0.00      WT1  H
ATOM   4447  OH2 TIP3W1246      -7.596  -4.654 -44.163  1.00  0.00      WT1  O
ATOM   4448  H1  TIP3W1246      -7.605  -5.315 -43.429  1.00  0.00      WT1  H
ATOM   4449  H2  TIP3W1246      -7.983  -3.859 -43.733  1.00  0.00      WT1  H
ATOM   4450  OH2 TIP3W1247     -63.759  -6.819 -51.046  1.00  0.00      WT1  O
ATOM   4451  H1  TIP3W1247     -63.098  -6.106 -51.221  1.00  0.00      WT1  H
ATOM   4452  H2  TIP3W1247     -64.678  -6.374 -51.087  1.00  0.00      WT1  H
ATOM   4453  OH2 TIP3W1248     -64.066 -22.638 -47.101  1.00  0.00      WT1  O
ATOM   4454  H1  TIP3W1248     -64.728 -22.282 -46.618  1.00  0.00      WT1  H
ATOM   4455  H2  TIP3W1248     -63.997 -23.590 -46.871  1.00  0.00      WT1  H
ATOM   4456  OH2 TIP3W1249     -64.455 -17.763 -35.297  1.00  0.00      WT1  O
ATOM   4457  H1  TIP3W1249     -64.089 -18.046 -34.425  1.00  0.00      WT1  H
ATOM   4458  H2  TIP3W1249     -64.004 -18.463 -35.813  1.00  0.00      WT1  H
ATOM   4459  OH2 TIP3W1250      -4.646 -10.176 -37.741  1.00  0.00      WT1  O
ATOM   4460  H1  TIP3W1250      -5.182  -9.489 -37.301  1.00  0.00      WT1  H
ATOM   4461  H2  TIP3W1250      -5.161 -10.936 -37.577  1.00  0.00      WT1  H
ATOM   4462  OH2 TIP3W1251     -53.387 -12.188 -25.905  1.00  0.00      WT1  O
ATOM   4463  H1  TIP3W1251     -54.356 -12.215 -25.823  1.00  0.00      WT1  H
ATOM   4464  H2  TIP3W1251     -53.221 -11.846 -26.812  1.00  0.00      WT1  H
ATOM   4465  OH2 TIP3W1253     -65.815 -54.421 -11.910  1.00  0.00      WT1  O
ATOM   4466  H1  TIP3W1253     -64.984 -53.949 -11.890  1.00  0.00      WT1  H
ATOM   4467  H2  TIP3W1253     -65.760 -54.990 -12.684  1.00  0.00      WT1  H
ATOM   4468  OH2 TIP3W1254      -6.521  -9.638 -17.111  1.00  0.00      WT1  O
ATOM   4469  H1  TIP3W1254      -6.161  -8.745 -17.252  1.00  0.00      WT1  H
ATOM   4470  H2  TIP3W1254      -5.809 -10.289 -17.417  1.00  0.00      WT1  H
ATOM   4471  OH2 TIP3W1255     -56.698 -12.866 -19.860  1.00  0.00      WT1  O
ATOM   4472  H1  TIP3W1255     -55.996 -12.538 -19.281  1.00  0.00      WT1  H
ATOM   4473  H2  TIP3W1255     -56.662 -12.176 -20.494  1.00  0.00      WT1  H
ATOM   4474  OH2 TIP3W1256     -63.341  -5.956 -32.243  1.00  0.00      WT1  O
ATOM   4475  H1  TIP3W1256     -64.089  -6.490 -32.629  1.00  0.00      WT1  H
ATOM   4476  H2  TIP3W1256     -62.675  -6.077 -32.918  1.00  0.00      WT1  H
ATOM   4477  OH2 TIP3W1257     -63.935 -28.436 -19.392  1.00  0.00      WT1  O
ATOM   4478  H1  TIP3W1257     -64.059 -28.378 -20.372  1.00  0.00      WT1  H
ATOM   4479  H2  TIP3W1257     -64.724 -28.939 -19.094  1.00  0.00      WT1  H
ATOM   4480  OH2 TIP3W1258     -67.924  -9.125 -66.852  1.00  0.00      WT1  O
ATOM   4481  H1  TIP3W1258     -68.879  -9.003 -67.154  1.00  0.00      WT1  H
ATOM   4482  H2  TIP3W1258     -67.388  -9.370 -67.676  1.00  0.00      WT1  H
ATOM   4483  OH2 TIP3W1259     -49.763 -24.083  -5.713  1.00  0.00      WT1  O
ATOM   4484  H1  TIP3W1259     -50.490 -23.488  -6.020  1.00  0.00      WT1  H
ATOM   4485  H2  TIP3W1259     -49.576 -23.916  -4.789  1.00  0.00      WT1  H
ATOM   4486  OH2 TIP3W1260      -5.724  -6.546  -5.945  1.00  0.00      WT1  O
ATOM   4487  H1  TIP3W1260      -6.220  -5.719  -5.994  1.00  0.00      WT1  H
ATOM   4488  H2  TIP3W1260      -4.879  -6.238  -5.635  1.00  0.00      WT1  H
ATOM   4489  OH2 TIP3W1261     -61.818 -11.794  -9.739  1.00  0.00      WT1  O
ATOM   4490  H1  TIP3W1261     -62.184 -11.460 -10.646  1.00  0.00      WT1  H
ATOM   4491  H2  TIP3W1261     -62.530 -11.647  -9.152  1.00  0.00      WT1  H
ATOM   4492  OH2 TIP3W1262     -63.965 -18.536  -5.595  1.00  0.00      WT1  O
ATOM   4493  H1  TIP3W1262     -64.565 -18.726  -4.773  1.00  0.00      WT1  H
ATOM   4494  H2  TIP3W1262     -63.257 -19.249  -5.524  1.00  0.00      WT1  H
ATOM   4495  OH2 TIP3W1263     -52.256 -21.854 -58.545  1.00  0.00      WT1  O
ATOM   4496  H1  TIP3W1263     -52.911 -21.150 -58.517  1.00  0.00      WT1  H
ATOM   4497  H2  TIP3W1263     -51.760 -21.825 -57.687  1.00  0.00      WT1  H
ATOM   4498  OH2 TIP3W1264     -67.900 -16.472 -13.401  1.00  0.00      WT1  O
ATOM   4499  H1  TIP3W1264     -67.031 -15.969 -13.526  1.00  0.00      WT1  H
ATOM   4500  H2  TIP3W1264     -67.648 -17.397 -13.531  1.00  0.00      WT1  H
ATOM   4501  OH2 TIP3W1265     -63.347 -16.437 -61.459  1.00  0.00      WT1  O
ATOM   4502  H1  TIP3W1265     -63.759 -16.577 -60.600  1.00  0.00      WT1  H
ATOM   4503  H2  TIP3W1265     -62.503 -15.961 -61.242  1.00  0.00      WT1  H
ATOM   4504  OH2 TIP3W1266     -62.401 -12.803 -52.122  1.00  0.00      WT1  O
ATOM   4505  H1  TIP3W1266     -63.166 -12.729 -51.559  1.00  0.00      WT1  H
ATOM   4506  H2  TIP3W1266     -62.559 -12.222 -52.832  1.00  0.00      WT1  H
ATOM   4507  OH2 TIP3W1267     -58.572 -23.133 -65.270  1.00  0.00      WT1  O
ATOM   4508  H1  TIP3W1267     -58.111 -23.317 -64.437  1.00  0.00      WT1  H
ATOM   4509  H2  TIP3W1267     -57.936 -23.362 -65.942  1.00  0.00      WT1  H
ATOM   4510  OH2 TIP3W1268     -11.658 -29.367 -53.237  1.00  0.00      WT1  O
ATOM   4511  H1  TIP3W1268     -11.286 -28.472 -53.183  1.00  0.00      WT1  H
ATOM   4512  H2  TIP3W1268     -10.910 -29.888 -52.899  1.00  0.00      WT1  H
ATOM   4513  OH2 TIP3W1269     -66.349 -10.242 -47.583  1.00  0.00      WT1  O
ATOM   4514  H1  TIP3W1269     -66.281  -9.346 -47.876  1.00  0.00      WT1  H
ATOM   4515  H2  TIP3W1269     -66.640 -10.753 -48.377  1.00  0.00      WT1  H
ATOM   4516  OH2 TIP3W1270     -62.644 -13.224 -40.214  1.00  0.00      WT1  O
ATOM   4517  H1  TIP3W1270     -62.382 -12.458 -40.691  1.00  0.00      WT1  H
ATOM   4518  H2  TIP3W1270     -63.094 -13.810 -40.785  1.00  0.00      WT1  H
ATOM   4519  OH2 TIP3W1271     -55.909 -28.295 -48.644  1.00  0.00      WT1  O
ATOM   4520  H1  TIP3W1271     -55.287 -27.922 -49.226  1.00  0.00      WT1  H
ATOM   4521  H2  TIP3W1271     -55.715 -29.284 -48.647  1.00  0.00      WT1  H
ATOM   4522  OH2 TIP3W1272     -61.212 -66.706 -45.373  1.00  0.00      WT1  O
ATOM   4523  H1  TIP3W1272     -62.126 -66.430 -45.250  1.00  0.00      WT1  H
ATOM   4524  H2  TIP3W1272     -60.829 -66.091 -45.981  1.00  0.00      WT1  H
ATOM   4525  OH2 TIP3W1273     -64.464 -14.398 -22.392  1.00  0.00      WT1  O
ATOM   4526  H1  TIP3W1273     -64.644 -14.159 -21.494  1.00  0.00      WT1  H
ATOM   4527  H2  TIP3W1273     -63.706 -15.047 -22.322  1.00  0.00      WT1  H
ATOM   4528  OH2 TIP3W1274     -62.561 -68.940 -35.240  1.00  0.00      WT1  O
ATOM   4529  H1  TIP3W1274     -62.143 -68.084 -35.486  1.00  0.00      WT1  H
ATOM   4530  H2  TIP3W1274     -62.552 -69.454 -36.024  1.00  0.00      WT1  H
ATOM   4531  OH2 TIP3W1275     -65.153 -23.765 -15.703  1.00  0.00      WT1  O
ATOM   4532  H1  TIP3W1275     -64.768 -23.327 -14.909  1.00  0.00      WT1  H
ATOM   4533  H2  TIP3W1275     -64.321 -24.014 -16.164  1.00  0.00      WT1  H
ATOM   4534  OH2 TIP3W1276      -4.646 -12.007 -27.105  1.00  0.00      WT1  O
ATOM   4535  H1  TIP3W1276      -4.097 -11.868 -27.899  1.00  0.00      WT1  H
ATOM   4536  H2  TIP3W1276      -3.912 -12.088 -26.393  1.00  0.00      WT1  H
ATOM   4537  OH2 TIP3W1277     -64.762  -9.132 -23.766  1.00  0.00      WT1  O
ATOM   4538  H1  TIP3W1277     -65.206  -9.651 -23.022  1.00  0.00      WT1  H
ATOM   4539  H2  TIP3W1277     -65.309  -9.380 -24.509  1.00  0.00      WT1  H
ATOM   4540  OH2 TIP3W1278     -66.908 -21.700 -27.403  1.00  0.00      WT1  O
ATOM   4541  H1  TIP3W1278     -66.421 -21.273 -26.678  1.00  0.00      WT1  H
ATOM   4542  H2  TIP3W1278     -67.737 -21.232 -27.550  1.00  0.00      WT1  H
ATOM   4543  OH2 TIP3W1279     -20.404 -14.974 -18.860  1.00  0.00      WT1  O
ATOM   4544  H1  TIP3W1279     -20.752 -15.549 -18.106  1.00  0.00      WT1  H
ATOM   4545  H2  TIP3W1279     -19.834 -15.592 -19.329  1.00  0.00      WT1  H
ATOM   4546  OH2 TIP3W1280     -59.295 -12.194  -6.127  1.00  0.00      WT1  O
ATOM   4547  H1  TIP3W1280     -60.090 -11.626  -5.806  1.00  0.00      WT1  H
ATOM   4548  H2  TIP3W1280     -59.764 -12.863  -6.758  1.00  0.00      WT1  H
ATOM   4549  OH2 TIP3W1281     -66.799 -16.371 -61.657  1.00  0.00      WT1  O
ATOM   4550  H1  TIP3W1281     -66.994 -15.707 -61.034  1.00  0.00      WT1  H
ATOM   4551  H2  TIP3W1281     -66.839 -15.918 -62.506  1.00  0.00      WT1  H
ATOM   4552  OH2 TIP3W1282      -5.594  -7.996 -10.272  1.00  0.00      WT1  O
ATOM   4553  H1  TIP3W1282      -6.088  -8.014 -11.122  1.00  0.00      WT1  H
ATOM   4554  H2  TIP3W1282      -5.079  -7.124 -10.316  1.00  0.00      WT1  H
ATOM   4555  OH2 TIP3W1283      -6.983  -4.954 -68.503  1.00  0.00      WT1  O
ATOM   4556  H1  TIP3W1283      -6.732  -5.147 -67.592  1.00  0.00      WT1  H
ATOM   4557  H2  TIP3W1283      -7.511  -4.155 -68.352  1.00  0.00      WT1  H
ATOM   4558  OH2 TIP3W1284     -58.803 -14.904 -68.009  1.00  0.00      WT1  O
ATOM   4559  H1  TIP3W1284     -59.255 -14.378 -67.386  1.00  0.00      WT1  H
ATOM   4560  H2  TIP3W1284     -58.087 -14.303 -68.310  1.00  0.00      WT1  H
ATOM   4561  OH2 TIP3W1285     -65.476 -13.298 -64.981  1.00  0.00      WT1  O
ATOM   4562  H1  TIP3W1285     -65.499 -13.334 -65.971  1.00  0.00      WT1  H
ATOM   4563  H2  TIP3W1285     -65.412 -12.322 -64.842  1.00  0.00      WT1  H
ATOM   4564  OH2 TIP3W1286      -6.179 -12.486 -50.153  1.00  0.00      WT1  O
ATOM   4565  H1  TIP3W1286      -6.269 -12.028 -50.969  1.00  0.00      WT1  H
ATOM   4566  H2  TIP3W1286      -6.162 -13.433 -50.391  1.00  0.00      WT1  H
ATOM   4567  OH2 TIP3W1287     -64.557 -20.476 -39.520  1.00  0.00      WT1  O
ATOM   4568  H1  TIP3W1287     -64.703 -20.735 -40.438  1.00  0.00      WT1  H
ATOM   4569  H2  TIP3W1287     -65.287 -20.759 -39.074  1.00  0.00      WT1  H
ATOM   4570  OH2 TIP3W1288     -15.323  -9.354 -37.428  1.00  0.00      WT1  O
ATOM   4571  H1  TIP3W1288     -14.386  -9.094 -37.392  1.00  0.00      WT1  H
ATOM   4572  H2  TIP3W1288     -15.596  -8.997 -38.291  1.00  0.00      WT1  H
ATOM   4573  OH2 TIP3W1289     -48.846 -13.276 -41.677  1.00  0.00      WT1  O
ATOM   4574  H1  TIP3W1289     -47.977 -13.641 -41.527  1.00  0.00      WT1  H
ATOM   4575  H2  TIP3W1289     -49.084 -13.700 -42.508  1.00  0.00      WT1  H
ATOM   4576  OH2 TIP3W1290     -57.438  -8.247 -45.779  1.00  0.00      WT1  O
ATOM   4577  H1  TIP3W1290     -58.172  -7.641 -45.724  1.00  0.00      WT1  H
ATOM   4578  H2  TIP3W1290     -57.036  -7.941 -46.622  1.00  0.00      WT1  H
ATOM   4579  OH2 TIP3W1291     -62.467  -9.743 -45.269  1.00  0.00      WT1  O
ATOM   4580  H1  TIP3W1291     -62.036 -10.584 -45.208  1.00  0.00      WT1  H
ATOM   4581  H2  TIP3W1291     -63.308 -10.026 -44.929  1.00  0.00      WT1  H
ATOM   4582  OH2 TIP3W1292      -5.338 -18.709 -39.158  1.00  0.00      WT1  O
ATOM   4583  H1  TIP3W1292      -5.415 -18.041 -38.483  1.00  0.00      WT1  H
ATOM   4584  H2  TIP3W1292      -4.797 -18.208 -39.781  1.00  0.00      WT1  H
ATOM   4585  OH2 TIP3W1293     -49.052 -12.006 -38.957  1.00  0.00      WT1  O
ATOM   4586  H1  TIP3W1293     -48.712 -11.266 -39.408  1.00  0.00      WT1  H
ATOM   4587  H2  TIP3W1293     -48.460 -12.666 -39.194  1.00  0.00      WT1  H
ATOM   4588  OH2 TIP3W1294     -49.398 -16.659 -21.379  1.00  0.00      WT1  O
ATOM   4589  H1  TIP3W1294     -48.838 -16.038 -20.810  1.00  0.00      WT1  H
ATOM   4590  H2  TIP3W1294     -48.771 -17.096 -21.984  1.00  0.00      WT1  H
ATOM   4591  OH2 TIP3W1295     -65.094 -20.709 -30.619  1.00  0.00      WT1  O
ATOM   4592  H1  TIP3W1295     -64.605 -19.906 -30.722  1.00  0.00      WT1  H
ATOM   4593  H2  TIP3W1295     -64.920 -21.178 -31.392  1.00  0.00      WT1  H
ATOM   4594  OH2 TIP3W1296      -8.883  -9.612 -15.560  1.00  0.00      WT1  O
ATOM   4595  H1  TIP3W1296      -8.030  -9.839 -16.047  1.00  0.00      WT1  H
ATOM   4596  H2  TIP3W1296      -8.700  -8.670 -15.199  1.00  0.00      WT1  H
ATOM   4597  OH2 TIP3W1297     -61.054 -59.729 -26.307  1.00  0.00      WT1  O
ATOM   4598  H1  TIP3W1297     -61.893 -60.115 -25.962  1.00  0.00      WT1  H
ATOM   4599  H2  TIP3W1297     -60.572 -60.500 -26.571  1.00  0.00      WT1  H
ATOM   4600  OH2 TIP3W1298     -69.148 -65.823 -32.247  1.00  0.00      WT1  O
ATOM   4601  H1  TIP3W1298     -68.276 -66.222 -32.007  1.00  0.00      WT1  H
ATOM   4602  H2  TIP3W1298     -69.768 -66.555 -32.115  1.00  0.00      WT1  H
ATOM   4603  OH2 TIP3W1299     -18.354 -14.547 -13.017  1.00  0.00      WT1  O
ATOM   4604  H1  TIP3W1299     -17.642 -15.280 -12.913  1.00  0.00      WT1  H
ATOM   4605  H2  TIP3W1299     -17.872 -13.861 -13.375  1.00  0.00      WT1  H
ATOM   4606  OH2 TIP3W1300     -56.139 -15.382 -21.807  1.00  0.00      WT1  O
ATOM   4607  H1  TIP3W1300     -56.616 -14.912 -21.082  1.00  0.00      WT1  H
ATOM   4608  H2  TIP3W1300     -55.393 -14.830 -22.040  1.00  0.00      WT1  H
ATOM   4609  OH2 TIP3W1301     -66.680 -68.561 -66.307  1.00  0.00      WT1  O
ATOM   4610  H1  TIP3W1301     -66.982 -68.737 -67.205  1.00  0.00      WT1  H
ATOM   4611  H2  TIP3W1301     -65.782 -68.263 -66.467  1.00  0.00      WT1  H
ATOM   4612  OH2 TIP3W1302     -62.154 -27.359  -9.945  1.00  0.00      WT1  O
ATOM   4613  H1  TIP3W1302     -62.072 -28.117  -9.345  1.00  0.00      WT1  H
ATOM   4614  H2  TIP3W1302     -62.572 -27.818 -10.803  1.00  0.00      WT1  H
ATOM   4615  OH2 TIP3W1303     -67.937  -7.164 -62.226  1.00  0.00      WT1  O
ATOM   4616  H1  TIP3W1303     -67.203  -7.539 -61.719  1.00  0.00      WT1  H
ATOM   4617  H2  TIP3W1303     -67.474  -6.775 -62.970  1.00  0.00      WT1  H
ATOM   4618  OH2 TIP3W1304      -5.178  -8.432 -67.774  1.00  0.00      WT1  O
ATOM   4619  H1  TIP3W1304      -5.373  -8.618 -68.689  1.00  0.00      WT1  H
ATOM   4620  H2  TIP3W1304      -6.055  -8.269 -67.312  1.00  0.00      WT1  H
ATOM   4621  OH2 TIP3W1305      -6.197 -66.531 -65.224  1.00  0.00      WT1  O
ATOM   4622  H1  TIP3W1305      -6.146 -65.979 -64.453  1.00  0.00      WT1  H
ATOM   4623  H2  TIP3W1305      -7.145 -66.512 -65.424  1.00  0.00      WT1  H
ATOM   4624  OH2 TIP3W1306     -60.300  -7.226 -52.171  1.00  0.00      WT1  O
ATOM   4625  H1  TIP3W1306     -60.704  -8.071 -52.040  1.00  0.00      WT1  H
ATOM   4626  H2  TIP3W1306     -60.643  -6.673 -51.412  1.00  0.00      WT1  H
ATOM   4627  OH2 TIP3W1307     -53.904 -61.595 -59.372  1.00  0.00      WT1  O
ATOM   4628  H1  TIP3W1307     -53.915 -60.610 -59.285  1.00  0.00      WT1  H
ATOM   4629  H2  TIP3W1307     -53.923 -61.652 -60.379  1.00  0.00      WT1  H
ATOM   4630  OH2 TIP3W1308     -61.622 -47.164 -55.926  1.00  0.00      WT1  O
ATOM   4631  H1  TIP3W1308     -60.873 -46.915 -56.522  1.00  0.00      WT1  H
ATOM   4632  H2  TIP3W1308     -62.194 -46.348 -55.888  1.00  0.00      WT1  H
ATOM   4633  OH2 TIP3W1309     -45.566 -65.226 -36.929  1.00  0.00      WT1  O
ATOM   4634  H1  TIP3W1309     -44.751 -65.245 -37.435  1.00  0.00      WT1  H
ATOM   4635  H2  TIP3W1309     -45.703 -66.185 -36.787  1.00  0.00      WT1  H
ATOM   4636  OH2 TIP3W1311     -58.145 -65.478 -40.161  1.00  0.00      WT1  O
ATOM   4637  H1  TIP3W1311     -57.664 -66.276 -40.477  1.00  0.00      WT1  H
ATOM   4638  H2  TIP3W1311     -58.668 -65.764 -39.433  1.00  0.00      WT1  H
ATOM   4639  OH2 TIP3W1312     -65.266  -7.087 -37.792  1.00  0.00      WT1  O
ATOM   4640  H1  TIP3W1312     -64.948  -6.774 -36.894  1.00  0.00      WT1  H
ATOM   4641  H2  TIP3W1312     -65.855  -6.314 -37.990  1.00  0.00      WT1  H
ATOM   4642  OH2 TIP3W1313     -59.574 -50.458 -42.936  1.00  0.00      WT1  O
ATOM   4643  H1  TIP3W1313     -60.532 -50.612 -42.665  1.00  0.00      WT1  H
ATOM   4644  H2  TIP3W1313     -59.347 -51.197 -43.571  1.00  0.00      WT1  H
ATOM   4645  OH2 TIP3W1314      -8.954 -13.318 -37.293  1.00  0.00      WT1  O
ATOM   4646  H1  TIP3W1314      -8.743 -13.575 -36.347  1.00  0.00      WT1  H
ATOM   4647  H2  TIP3W1314      -8.551 -14.074 -37.785  1.00  0.00      WT1  H
ATOM   4648  OH2 TIP3W1315     -65.080  -4.979 -21.438  1.00  0.00      WT1  O
ATOM   4649  H1  TIP3W1315     -64.412  -5.459 -22.054  1.00  0.00      WT1  H
ATOM   4650  H2  TIP3W1315     -65.901  -4.949 -21.968  1.00  0.00      WT1  H
ATOM   4651  OH2 TIP3W1316     -63.308 -10.128 -41.550  1.00  0.00      WT1  O
ATOM   4652  H1  TIP3W1316     -63.251  -9.277 -42.092  1.00  0.00      WT1  H
ATOM   4653  H2  TIP3W1316     -62.916  -9.965 -40.679  1.00  0.00      WT1  H
ATOM   4654  OH2 TIP3W1317     -60.921 -65.218 -26.829  1.00  0.00      WT1  O
ATOM   4655  H1  TIP3W1317     -60.091 -64.793 -27.072  1.00  0.00      WT1  H
ATOM   4656  H2  TIP3W1317     -60.716 -65.955 -26.326  1.00  0.00      WT1  H
ATOM   4657  OH2 TIP3W1319      -8.824 -11.693 -31.495  1.00  0.00      WT1  O
ATOM   4658  H1  TIP3W1319      -9.382 -10.912 -31.229  1.00  0.00      WT1  H
ATOM   4659  H2  TIP3W1319      -9.097 -11.974 -32.379  1.00  0.00      WT1  H
ATOM   4660  OH2 TIP3W1320     -59.534 -11.122 -20.635  1.00  0.00      WT1  O
ATOM   4661  H1  TIP3W1320     -58.745 -10.981 -21.224  1.00  0.00      WT1  H
ATOM   4662  H2  TIP3W1320     -60.140 -10.354 -20.775  1.00  0.00      WT1  H
ATOM   4663  OH2 TIP3W1321     -54.380 -48.308 -15.856  1.00  0.00      WT1  O
ATOM   4664  H1  TIP3W1321     -55.215 -48.922 -15.804  1.00  0.00      WT1  H
ATOM   4665  H2  TIP3W1321     -54.808 -47.441 -15.871  1.00  0.00      WT1  H
ATOM   4666  OH2 TIP3W1322      -5.610 -66.890 -68.031  1.00  0.00      WT1  O
ATOM   4667  H1  TIP3W1322      -5.808 -67.854 -67.921  1.00  0.00      WT1  H
ATOM   4668  H2  TIP3W1322      -5.804 -66.572 -67.116  1.00  0.00      WT1  H
ATOM   4669  OH2 TIP3W1323     -58.834  -5.314 -19.715  1.00  0.00      WT1  O
ATOM   4670  H1  TIP3W1323     -58.119  -4.670 -19.573  1.00  0.00      WT1  H
ATOM   4671  H2  TIP3W1323     -59.150  -5.454 -18.807  1.00  0.00      WT1  H
ATOM   4672  OH2 TIP3W1324     -56.718 -14.771 -61.987  1.00  0.00      WT1  O
ATOM   4673  H1  TIP3W1324     -56.556 -13.843 -62.243  1.00  0.00      WT1  H
ATOM   4674  H2  TIP3W1324     -56.907 -14.779 -60.987  1.00  0.00      WT1  H
ATOM   4675  OH2 TIP3W1325     -49.535 -16.715 -18.119  1.00  0.00      WT1  O
ATOM   4676  H1  TIP3W1325     -49.449 -15.722 -18.144  1.00  0.00      WT1  H
ATOM   4677  H2  TIP3W1325     -48.781 -16.937 -17.570  1.00  0.00      WT1  H
ATOM   4678  OH2 TIP3W1326     -51.521 -66.911 -68.622  1.00  0.00      WT1  O
ATOM   4679  H1  TIP3W1326     -52.464 -66.792 -68.426  1.00  0.00      WT1  H
ATOM   4680  H2  TIP3W1326     -51.398 -67.860 -68.803  1.00  0.00      WT1  H
ATOM   4681  OH2 TIP3W1327     -54.471 -64.018 -61.481  1.00  0.00      WT1  O
ATOM   4682  H1  TIP3W1327     -53.602 -64.368 -61.188  1.00  0.00      WT1  H
ATOM   4683  H2  TIP3W1327     -54.777 -64.667 -62.133  1.00  0.00      WT1  H
ATOM   4684  OH2 TIP3W1328     -65.461 -67.395 -61.705  1.00  0.00      WT1  O
ATOM   4685  H1  TIP3W1328     -64.540 -67.298 -61.877  1.00  0.00      WT1  H
ATOM   4686  H2  TIP3W1328     -65.566 -68.384 -61.637  1.00  0.00      WT1  H
ATOM   4687  OH2 TIP3W1329     -49.972 -62.920 -60.978  1.00  0.00      WT1  O
ATOM   4688  H1  TIP3W1329     -49.325 -62.285 -60.918  1.00  0.00      WT1  H
ATOM   4689  H2  TIP3W1329     -50.615 -62.427 -61.473  1.00  0.00      WT1  H
ATOM   4690  OH2 TIP3W1330     -47.990 -58.972 -51.553  1.00  0.00      WT1  O
ATOM   4691  H1  TIP3W1330     -47.281 -58.939 -52.299  1.00  0.00      WT1  H
ATOM   4692  H2  TIP3W1330     -47.410 -58.860 -50.780  1.00  0.00      WT1  H
ATOM   4693  OH2 TIP3W1332     -55.323 -67.212 -40.699  1.00  0.00      WT1  O
ATOM   4694  H1  TIP3W1332     -55.340 -66.370 -41.189  1.00  0.00      WT1  H
ATOM   4695  H2  TIP3W1332     -55.459 -67.798 -41.447  1.00  0.00      WT1  H
ATOM   4696  OH2 TIP3W1333     -51.650 -63.022 -52.385  1.00  0.00      WT1  O
ATOM   4697  H1  TIP3W1333     -51.585 -62.709 -53.298  1.00  0.00      WT1  H
ATOM   4698  H2  TIP3W1333     -52.602 -62.841 -52.216  1.00  0.00      WT1  H
ATOM   4699  OH2 TIP3W1334     -51.328 -62.138 -26.390  1.00  0.00      WT1  O
ATOM   4700  H1  TIP3W1334     -50.390 -62.199 -26.551  1.00  0.00      WT1  H
ATOM   4701  H2  TIP3W1334     -51.774 -61.812 -27.176  1.00  0.00      WT1  H
ATOM   4702  OH2 TIP3W1335     -62.100 -12.315 -31.721  1.00  0.00      WT1  O
ATOM   4703  H1  TIP3W1335     -61.657 -12.036 -30.910  1.00  0.00      WT1  H
ATOM   4704  H2  TIP3W1335     -61.455 -12.480 -32.375  1.00  0.00      WT1  H
ATOM   4705  OH2 TIP3W1336     -66.437  -9.442 -26.812  1.00  0.00      WT1  O
ATOM   4706  H1  TIP3W1336     -65.622  -9.144 -27.314  1.00  0.00      WT1  H
ATOM   4707  H2  TIP3W1336     -67.031  -8.742 -26.918  1.00  0.00      WT1  H
ATOM   4708  OH2 TIP3W1337     -58.409 -61.497 -26.799  1.00  0.00      WT1  O
ATOM   4709  H1  TIP3W1337     -58.667 -62.449 -26.736  1.00  0.00      WT1  H
ATOM   4710  H2  TIP3W1337     -57.534 -61.551 -26.466  1.00  0.00      WT1  H
ATOM   4711  OH2 TIP3W1338     -51.065 -19.633 -11.807  1.00  0.00      WT1  O
ATOM   4712  H1  TIP3W1338     -50.661 -19.772 -10.955  1.00  0.00      WT1  H
ATOM   4713  H2  TIP3W1338     -51.937 -19.354 -11.541  1.00  0.00      WT1  H
ATOM   4714  OH2 TIP3W1339      -6.788 -67.167 -24.788  1.00  0.00      WT1  O
ATOM   4715  H1  TIP3W1339      -6.207 -67.646 -24.200  1.00  0.00      WT1  H
ATOM   4716  H2  TIP3W1339      -6.183 -67.080 -25.600  1.00  0.00      WT1  H
ATOM   4717  OH2 TIP3W1340     -60.027 -64.587 -19.385  1.00  0.00      WT1  O
ATOM   4718  H1  TIP3W1340     -60.385 -63.824 -19.881  1.00  0.00      WT1  H
ATOM   4719  H2  TIP3W1340     -59.956 -65.260 -20.095  1.00  0.00      WT1  H
ATOM   4720  OH2 TIP3W1342     -62.141 -59.071 -17.484  1.00  0.00      WT1  O
ATOM   4721  H1  TIP3W1342     -61.342 -59.236 -17.044  1.00  0.00      WT1  H
ATOM   4722  H2  TIP3W1342     -62.039 -58.163 -17.897  1.00  0.00      WT1  H
ATOM   4723  OH2 TIP3W1343     -58.630 -52.534 -16.964  1.00  0.00      WT1  O
ATOM   4724  H1  TIP3W1343     -58.286 -52.431 -17.858  1.00  0.00      WT1  H
ATOM   4725  H2  TIP3W1343     -59.073 -51.665 -16.807  1.00  0.00      WT1  H
ATOM   4726  OH2 TIP3W1344     -61.117 -48.419 -64.240  1.00  0.00      WT1  O
ATOM   4727  H1  TIP3W1344     -61.295 -47.768 -63.554  1.00  0.00      WT1  H
ATOM   4728  H2  TIP3W1344     -60.643 -47.992 -64.923  1.00  0.00      WT1  H
ATOM   4729  OH2 TIP3W1345     -65.083  -5.200 -67.840  1.00  0.00      WT1  O
ATOM   4730  H1  TIP3W1345     -64.722  -6.118 -67.705  1.00  0.00      WT1  H
ATOM   4731  H2  TIP3W1345     -65.795  -5.396 -68.446  1.00  0.00      WT1  H
ATOM   4732  OH2 TIP3W1346     -50.601 -57.636 -68.020  1.00  0.00      WT1  O
ATOM   4733  H1  TIP3W1346     -50.285 -58.501 -68.402  1.00  0.00      WT1  H
ATOM   4734  H2  TIP3W1346     -50.909 -57.941 -67.154  1.00  0.00      WT1  H
ATOM   4735  OH2 TIP3W1347     -45.835 -63.181 -64.225  1.00  0.00      WT1  O
ATOM   4736  H1  TIP3W1347     -46.133 -63.390 -65.127  1.00  0.00      WT1  H
ATOM   4737  H2  TIP3W1347     -46.638 -62.823 -63.749  1.00  0.00      WT1  H
ATOM   4738  OH2 TIP3W1348     -56.629 -63.658  -8.418  1.00  0.00      WT1  O
ATOM   4739  H1  TIP3W1348     -56.614 -63.321  -9.339  1.00  0.00      WT1  H
ATOM   4740  H2  TIP3W1348     -57.127 -64.505  -8.467  1.00  0.00      WT1  H
ATOM   4741  OH2 TIP3W1349     -57.207 -56.636 -57.832  1.00  0.00      WT1  O
ATOM   4742  H1  TIP3W1349     -57.213 -56.452 -58.777  1.00  0.00      WT1  H
ATOM   4743  H2  TIP3W1349     -58.005 -56.206 -57.601  1.00  0.00      WT1  H
ATOM   4744  OH2 TIP3W1350      -6.446 -61.014 -47.653  1.00  0.00      WT1  O
ATOM   4745  H1  TIP3W1350      -6.068 -60.768 -48.533  1.00  0.00      WT1  H
ATOM   4746  H2  TIP3W1350      -7.272 -60.490 -47.665  1.00  0.00      WT1  H
ATOM   4747  OH2 TIP3W1351      -4.670 -56.328 -61.022  1.00  0.00      WT1  O
ATOM   4748  H1  TIP3W1351      -5.604 -56.435 -61.210  1.00  0.00      WT1  H
ATOM   4749  H2  TIP3W1351      -4.393 -55.494 -61.521  1.00  0.00      WT1  H
ATOM   4750  OH2 TIP3W1352     -63.333 -62.453 -60.354  1.00  0.00      WT1  O
ATOM   4751  H1  TIP3W1352     -63.897 -63.025 -59.704  1.00  0.00      WT1  H
ATOM   4752  H2  TIP3W1352     -62.442 -62.708 -59.954  1.00  0.00      WT1  H
ATOM   4753  OH2 TIP3W1353     -46.937  -7.992 -51.967  1.00  0.00      WT1  O
ATOM   4754  H1  TIP3W1353     -47.399  -7.519 -51.297  1.00  0.00      WT1  H
ATOM   4755  H2  TIP3W1353     -47.439  -7.904 -52.795  1.00  0.00      WT1  H
ATOM   4756  OH2 TIP3W1354     -69.818 -46.597 -48.639  1.00  0.00      WT1  O
ATOM   4757  H1  TIP3W1354     -69.699 -46.415 -47.654  1.00  0.00      WT1  H
ATOM   4758  H2  TIP3W1354     -68.999 -47.133 -48.780  1.00  0.00      WT1  H
ATOM   4759  OH2 TIP3W1355     -58.653 -53.993 -46.852  1.00  0.00      WT1  O
ATOM   4760  H1  TIP3W1355     -58.221 -54.874 -46.913  1.00  0.00      WT1  H
ATOM   4761  H2  TIP3W1355     -59.414 -54.077 -47.419  1.00  0.00      WT1  H
ATOM   4762  OH2 TIP3W1356     -64.219 -61.030 -44.064  1.00  0.00      WT1  O
ATOM   4763  H1  TIP3W1356     -63.821 -60.823 -44.947  1.00  0.00      WT1  H
ATOM   4764  H2  TIP3W1356     -63.529 -61.567 -43.637  1.00  0.00      WT1  H
ATOM   4765  OH2 TIP3W1357     -56.572 -61.361 -29.313  1.00  0.00      WT1  O
ATOM   4766  H1  TIP3W1357     -57.100 -61.398 -30.121  1.00  0.00      WT1  H
ATOM   4767  H2  TIP3W1357     -57.199 -61.134 -28.576  1.00  0.00      WT1  H
ATOM   4768  OH2 TIP3W1358     -63.923  -4.740 -25.127  1.00  0.00      WT1  O
ATOM   4769  H1  TIP3W1358     -63.776  -4.884 -26.054  1.00  0.00      WT1  H
ATOM   4770  H2  TIP3W1358     -64.911  -4.832 -25.073  1.00  0.00      WT1  H
ATOM   4771  OH2 TIP3W1359     -57.227 -61.902 -13.985  1.00  0.00      WT1  O
ATOM   4772  H1  TIP3W1359     -56.714 -61.071 -14.053  1.00  0.00      WT1  H
ATOM   4773  H2  TIP3W1359     -56.923 -62.360 -14.788  1.00  0.00      WT1  H
ATOM   4774  OH2 TIP3W1360      -5.926 -55.858  -6.599  1.00  0.00      WT1  O
ATOM   4775  H1  TIP3W1360      -6.895 -55.905  -6.700  1.00  0.00      WT1  H
ATOM   4776  H2  TIP3W1360      -5.708 -56.720  -7.008  1.00  0.00      WT1  H
ATOM   4777  OH2 TIP3W1361     -52.743 -40.319 -36.324  1.00  0.00      WT1  O
ATOM   4778  H1  TIP3W1361     -52.802 -39.369 -36.634  1.00  0.00      WT1  H
ATOM   4779  H2  TIP3W1361     -53.648 -40.583 -36.616  1.00  0.00      WT1  H
ATOM   4780  OH2 TIP3W1362     -53.406 -67.702  -7.397  1.00  0.00      WT1  O
ATOM   4781  H1  TIP3W1362     -53.761 -68.516  -6.969  1.00  0.00      WT1  H
ATOM   4782  H2  TIP3W1362     -53.630 -67.779  -8.370  1.00  0.00      WT1  H
ATOM   4783  OH2 TIP3W1363     -44.322 -45.868 -17.778  1.00  0.00      WT1  O
ATOM   4784  H1  TIP3W1363     -44.790 -45.863 -16.911  1.00  0.00      WT1  H
ATOM   4785  H2  TIP3W1363     -44.392 -46.830 -17.999  1.00  0.00      WT1  H
ATOM   4786  OH2 TIP3W1364     -61.734  -8.160  -9.624  1.00  0.00      WT1  O
ATOM   4787  H1  TIP3W1364     -61.376  -7.404  -9.229  1.00  0.00      WT1  H
ATOM   4788  H2  TIP3W1364     -61.898  -7.959 -10.550  1.00  0.00      WT1  H
ATOM   4789  OH2 TIP3W1365     -58.417 -59.549 -11.449  1.00  0.00      WT1  O
ATOM   4790  H1  TIP3W1365     -58.990 -60.158 -11.871  1.00  0.00      WT1  H
ATOM   4791  H2  TIP3W1365     -58.770 -59.361 -10.579  1.00  0.00      WT1  H
ATOM   4792  OH2 TIP3W1366     -67.254  -5.092 -12.243  1.00  0.00      WT1  O
ATOM   4793  H1  TIP3W1366     -66.609  -4.601 -11.704  1.00  0.00      WT1  H
ATOM   4794  H2  TIP3W1366     -67.192  -4.664 -13.133  1.00  0.00      WT1  H
ATOM   4795  OH2 TIP3W1367     -59.871 -52.515 -63.450  1.00  0.00      WT1  O
ATOM   4796  H1  TIP3W1367     -60.769 -52.533 -63.080  1.00  0.00      WT1  H
ATOM   4797  H2  TIP3W1367     -59.892 -53.298 -64.015  1.00  0.00      WT1  H
ATOM   4798  OH2 TIP3W1368     -47.588 -62.394 -57.335  1.00  0.00      WT1  O
ATOM   4799  H1  TIP3W1368     -48.148 -62.020 -56.612  1.00  0.00      WT1  H
ATOM   4800  H2  TIP3W1368     -48.042 -63.231 -57.507  1.00  0.00      WT1  H
ATOM   4801  OH2 TIP3W1369     -40.920 -56.222  -9.873  1.00  0.00      WT1  O
ATOM   4802  H1  TIP3W1369     -40.234 -56.894  -9.614  1.00  0.00      WT1  H
ATOM   4803  H2  TIP3W1369     -40.737 -55.502  -9.252  1.00  0.00      WT1  H
ATOM   4804  OH2 TIP3W1370     -65.346 -64.283 -64.977  1.00  0.00      WT1  O
ATOM   4805  H1  TIP3W1370     -64.941 -64.874 -65.605  1.00  0.00      WT1  H
ATOM   4806  H2  TIP3W1370     -64.591 -64.215 -64.366  1.00  0.00      WT1  H
ATOM   4807  OH2 TIP3W1371     -57.664 -55.095 -60.650  1.00  0.00      WT1  O
ATOM   4808  H1  TIP3W1371     -58.151 -54.412 -61.117  1.00  0.00      WT1  H
ATOM   4809  H2  TIP3W1371     -58.432 -55.625 -60.230  1.00  0.00      WT1  H
ATOM   4810  OH2 TIP3W1372     -64.813 -68.301 -45.312  1.00  0.00      WT1  O
ATOM   4811  H1  TIP3W1372     -64.504 -67.407 -45.261  1.00  0.00      WT1  H
ATOM   4812  H2  TIP3W1372     -65.831 -68.127 -45.233  1.00  0.00      WT1  H
ATOM   4813  OH2 TIP3W1373     -68.379  -7.148 -50.519  1.00  0.00      WT1  O
ATOM   4814  H1  TIP3W1373     -68.102  -7.727 -51.245  1.00  0.00      WT1  H
ATOM   4815  H2  TIP3W1373     -69.311  -7.028 -50.739  1.00  0.00      WT1  H
ATOM   4816  OH2 TIP3W1374     -64.512 -55.745 -56.788  1.00  0.00      WT1  O
ATOM   4817  H1  TIP3W1374     -63.721 -55.874 -56.291  1.00  0.00      WT1  H
ATOM   4818  H2  TIP3W1374     -65.136 -56.009 -56.122  1.00  0.00      WT1  H
ATOM   4819  OH2 TIP3W1375     -12.622 -59.841 -57.799  1.00  0.00      WT1  O
ATOM   4820  H1  TIP3W1375     -12.461 -60.610 -57.229  1.00  0.00      WT1  H
ATOM   4821  H2  TIP3W1375     -12.058 -59.141 -57.399  1.00  0.00      WT1  H
ATOM   4822  OH2 TIP3W1376     -57.402 -56.842 -46.819  1.00  0.00      WT1  O
ATOM   4823  H1  TIP3W1376     -57.831 -56.794 -45.931  1.00  0.00      WT1  H
ATOM   4824  H2  TIP3W1376     -56.484 -56.977 -46.537  1.00  0.00      WT1  H
ATOM   4825  OH2 TIP3W1377      -9.588 -11.603 -43.705  1.00  0.00      WT1  O
ATOM   4826  H1  TIP3W1377      -9.267 -12.205 -44.306  1.00  0.00      WT1  H
ATOM   4827  H2  TIP3W1377      -8.821 -10.939 -43.652  1.00  0.00      WT1  H
ATOM   4828  OH2 TIP3W1378     -53.617 -59.866 -18.089  1.00  0.00      WT1  O
ATOM   4829  H1  TIP3W1378     -53.634 -60.748 -18.582  1.00  0.00      WT1  H
ATOM   4830  H2  TIP3W1378     -54.538 -59.822 -17.761  1.00  0.00      WT1  H
ATOM   4831  OH2 TIP3W1379     -58.536 -67.199 -29.428  1.00  0.00      WT1  O
ATOM   4832  H1  TIP3W1379     -58.776 -66.277 -29.362  1.00  0.00      WT1  H
ATOM   4833  H2  TIP3W1379     -57.611 -67.167 -29.000  1.00  0.00      WT1  H
ATOM   4834  OH2 TIP3W1380     -63.593 -51.995 -26.255  1.00  0.00      WT1  O
ATOM   4835  H1  TIP3W1380     -62.820 -52.049 -26.774  1.00  0.00      WT1  H
ATOM   4836  H2  TIP3W1380     -63.896 -51.033 -26.385  1.00  0.00      WT1  H
ATOM   4837  OH2 TIP3W1381     -65.178 -51.110  -8.102  1.00  0.00      WT1  O
ATOM   4838  H1  TIP3W1381     -65.202 -52.080  -8.287  1.00  0.00      WT1  H
ATOM   4839  H2  TIP3W1381     -64.941 -50.702  -8.941  1.00  0.00      WT1  H
ATOM   4840  OH2 TIP3W1382     -67.161 -66.827 -13.707  1.00  0.00      WT1  O
ATOM   4841  H1  TIP3W1382     -67.896 -66.306 -14.087  1.00  0.00      WT1  H
ATOM   4842  H2  TIP3W1382     -66.709 -66.122 -13.210  1.00  0.00      WT1  H
ATOM   4843  OH2 TIP3W1383     -69.514 -63.258 -17.923  1.00  0.00      WT1  O
ATOM   4844  H1  TIP3W1383     -69.898 -62.630 -18.550  1.00  0.00      WT1  H
ATOM   4845  H2  TIP3W1383     -69.690 -62.875 -17.051  1.00  0.00      WT1  H
ATOM   4846  OH2 TIP3W1384     -50.101 -59.062  -9.487  1.00  0.00      WT1  O
ATOM   4847  H1  TIP3W1384     -49.849 -59.985  -9.262  1.00  0.00      WT1  H
ATOM   4848  H2  TIP3W1384     -50.526 -58.777  -8.646  1.00  0.00      WT1  H
ATOM   4849  OH2 TIP3W1385     -63.940  -4.977 -27.762  1.00  0.00      WT1  O
ATOM   4850  H1  TIP3W1385     -63.212  -4.544 -28.276  1.00  0.00      WT1  H
ATOM   4851  H2  TIP3W1385     -64.767  -4.518 -28.067  1.00  0.00      WT1  H
ATOM   4852  OH2 TIP3W1387     -66.314 -61.647 -66.599  1.00  0.00      WT1  O
ATOM   4853  H1  TIP3W1387     -65.506 -62.070 -66.916  1.00  0.00      WT1  H
ATOM   4854  H2  TIP3W1387     -66.959 -62.273 -66.803  1.00  0.00      WT1  H
ATOM   4855  OH2 TIP3W1388     -54.995 -55.474 -50.867  1.00  0.00      WT1  O
ATOM   4856  H1  TIP3W1388     -54.258 -56.059 -50.762  1.00  0.00      WT1  H
ATOM   4857  H2  TIP3W1388     -55.254 -55.547 -51.812  1.00  0.00      WT1  H
ATOM   4858  OH2 TIP3W1389     -54.573 -56.101 -56.582  1.00  0.00      WT1  O
ATOM   4859  H1  TIP3W1389     -54.402 -55.297 -56.085  1.00  0.00      WT1  H
ATOM   4860  H2  TIP3W1389     -55.431 -55.968 -57.006  1.00  0.00      WT1  H
ATOM   4861  OH2 TIP3W1390     -43.153 -55.745 -11.696  1.00  0.00      WT1  O
ATOM   4862  H1  TIP3W1390     -43.607 -56.544 -11.368  1.00  0.00      WT1  H
ATOM   4863  H2  TIP3W1390     -42.413 -55.652 -11.066  1.00  0.00      WT1  H
ATOM   4864  OH2 TIP3W1391     -55.425  -5.390 -15.669  1.00  0.00      WT1  O
ATOM   4865  H1  TIP3W1391     -55.127  -5.821 -16.466  1.00  0.00      WT1  H
ATOM   4866  H2  TIP3W1391     -55.627  -4.423 -15.889  1.00  0.00      WT1  H
ATOM   4867  OH2 TIP3W1392     -54.883 -53.658 -54.680  1.00  0.00      WT1  O
ATOM   4868  H1  TIP3W1392     -55.810 -53.342 -54.765  1.00  0.00      WT1  H
ATOM   4869  H2  TIP3W1392     -54.275 -52.920 -55.050  1.00  0.00      WT1  H
ATOM   4870  OH2 TIP3W1393      -6.751 -53.448 -59.725  1.00  0.00      WT1  O
ATOM   4871  H1  TIP3W1393      -5.842 -53.745 -59.862  1.00  0.00      WT1  H
ATOM   4872  H2  TIP3W1393      -6.609 -52.454 -59.587  1.00  0.00      WT1  H
ATOM   4873  OH2 TIP3W1394     -56.035 -62.670 -41.722  1.00  0.00      WT1  O
ATOM   4874  H1  TIP3W1394     -56.373 -61.798 -41.346  1.00  0.00      WT1  H
ATOM   4875  H2  TIP3W1394     -55.866 -63.292 -40.971  1.00  0.00      WT1  H
ATOM   4876  OH2 TIP3W1395     -66.265 -61.501 -29.334  1.00  0.00      WT1  O
ATOM   4877  H1  TIP3W1395     -66.902 -61.998 -29.897  1.00  0.00      WT1  H
ATOM   4878  H2  TIP3W1395     -66.680 -61.583 -28.460  1.00  0.00      WT1  H
ATOM   4879  OH2 TIP3W1396     -61.536 -49.074 -39.357  1.00  0.00      WT1  O
ATOM   4880  H1  TIP3W1396     -61.281 -48.687 -38.502  1.00  0.00      WT1  H
ATOM   4881  H2  TIP3W1396     -61.523 -50.038 -39.190  1.00  0.00      WT1  H
ATOM   4882  OH2 TIP3W1397      -9.000 -55.677 -39.000  1.00  0.00      WT1  O
ATOM   4883  H1  TIP3W1397      -9.592 -56.005 -39.669  1.00  0.00      WT1  H
ATOM   4884  H2  TIP3W1397      -9.004 -54.792 -39.200  1.00  0.00      WT1  H
ATOM   4885  OH2 TIP3W1398     -54.372 -66.112 -38.051  1.00  0.00      WT1  O
ATOM   4886  H1  TIP3W1398     -54.305 -66.597 -38.833  1.00  0.00      WT1  H
ATOM   4887  H2  TIP3W1398     -54.313 -66.773 -37.378  1.00  0.00      WT1  H
ATOM   4888  OH2 TIP3W1399     -67.371 -51.046 -18.216  1.00  0.00      WT1  O
ATOM   4889  H1  TIP3W1399     -67.418 -52.062 -18.195  1.00  0.00      WT1  H
ATOM   4890  H2  TIP3W1399     -66.854 -50.842 -17.404  1.00  0.00      WT1  H
ATOM   4891  OH2 TIP3W1400     -63.072 -56.507 -22.055  1.00  0.00      WT1  O
ATOM   4892  H1  TIP3W1400     -63.622 -55.660 -22.227  1.00  0.00      WT1  H
ATOM   4893  H2  TIP3W1400     -62.385 -56.560 -22.812  1.00  0.00      WT1  H
ATOM   4894  OH2 TIP3W1401     -68.473 -63.271 -30.115  1.00  0.00      WT1  O
ATOM   4895  H1  TIP3W1401     -68.116 -64.019 -30.610  1.00  0.00      WT1  H
ATOM   4896  H2  TIP3W1401     -68.952 -63.737 -29.407  1.00  0.00      WT1  H
ATOM   4897  OH2 TIP3W1402     -59.592 -47.535 -20.408  1.00  0.00      WT1  O
ATOM   4898  H1  TIP3W1402     -59.125 -47.632 -19.523  1.00  0.00      WT1  H
ATOM   4899  H2  TIP3W1402     -59.197 -48.153 -21.015  1.00  0.00      WT1  H
ATOM   4900  OH2 TIP3W1403      -5.268 -54.356 -17.737  1.00  0.00      WT1  O
ATOM   4901  H1  TIP3W1403      -4.795 -53.553 -17.393  1.00  0.00      WT1  H
ATOM   4902  H2  TIP3W1403      -4.608 -54.931 -17.988  1.00  0.00      WT1  H
ATOM   4903  OH2 TIP3W1404     -63.262 -51.924 -23.602  1.00  0.00      WT1  O
ATOM   4904  H1  TIP3W1404     -63.566 -51.018 -23.308  1.00  0.00      WT1  H
ATOM   4905  H2  TIP3W1404     -63.277 -51.902 -24.584  1.00  0.00      WT1  H
ATOM   4906  OH2 TIP3W1405     -56.205  -6.952 -25.391  1.00  0.00      WT1  O
ATOM   4907  H1  TIP3W1405     -55.322  -7.278 -25.578  1.00  0.00      WT1  H
ATOM   4908  H2  TIP3W1405     -56.769  -7.386 -26.079  1.00  0.00      WT1  H
ATOM   4909  OH2 TIP3W1406     -38.251 -59.122 -12.408  1.00  0.00      WT1  O
ATOM   4910  H1  TIP3W1406     -37.424 -58.757 -12.160  1.00  0.00      WT1  H
ATOM   4911  H2  TIP3W1406     -38.768 -58.288 -12.568  1.00  0.00      WT1  H
ATOM   4912  OH2 TIP3W1407     -56.737 -46.487 -62.674  1.00  0.00      WT1  O
ATOM   4913  H1  TIP3W1407     -55.917 -46.100 -62.311  1.00  0.00      WT1  H
ATOM   4914  H2  TIP3W1407     -56.331 -47.197 -63.261  1.00  0.00      WT1  H
ATOM   4915  OH2 TIP3W1408     -65.711 -44.325 -68.525  1.00  0.00      WT1  O
ATOM   4916  H1  TIP3W1408     -64.986 -44.703 -68.091  1.00  0.00      WT1  H
ATOM   4917  H2  TIP3W1408     -66.372 -44.973 -68.487  1.00  0.00      WT1  H
ATOM   4918  OH2 TIP3W1409     -67.402 -63.580 -14.048  1.00  0.00      WT1  O
ATOM   4919  H1  TIP3W1409     -66.751 -64.074 -13.457  1.00  0.00      WT1  H
ATOM   4920  H2  TIP3W1409     -66.837 -62.927 -14.525  1.00  0.00      WT1  H
ATOM   4921  OH2 TIP3W1410     -50.669 -55.928  -9.241  1.00  0.00      WT1  O
ATOM   4922  H1  TIP3W1410     -49.905 -56.573  -9.115  1.00  0.00      WT1  H
ATOM   4923  H2  TIP3W1410     -50.832 -56.127 -10.219  1.00  0.00      WT1  H
ATOM   4924  OH2 TIP3W1411     -59.970 -58.559 -66.566  1.00  0.00      WT1  O
ATOM   4925  H1  TIP3W1411     -60.726 -59.173 -66.578  1.00  0.00      WT1  H
ATOM   4926  H2  TIP3W1411     -59.467 -58.638 -67.339  1.00  0.00      WT1  H
ATOM   4927  OH2 TIP3W1412     -59.450 -60.456 -58.685  1.00  0.00      WT1  O
ATOM   4928  H1  TIP3W1412     -59.945 -59.657 -58.604  1.00  0.00      WT1  H
ATOM   4929  H2  TIP3W1412     -58.540 -60.154 -58.663  1.00  0.00      WT1  H
ATOM   4930  OH2 TIP3W1413     -52.804 -51.962 -56.223  1.00  0.00      WT1  O
ATOM   4931  H1  TIP3W1413     -52.508 -52.915 -56.250  1.00  0.00      WT1  H
ATOM   4932  H2  TIP3W1413     -53.132 -51.918 -57.145  1.00  0.00      WT1  H
ATOM   4933  OH2 TIP3W1414     -67.995 -52.204 -48.878  1.00  0.00      WT1  O
ATOM   4934  H1  TIP3W1414     -67.227 -52.675 -48.402  1.00  0.00      WT1  H
ATOM   4935  H2  TIP3W1414     -67.827 -51.242 -48.735  1.00  0.00      WT1  H
ATOM   4936  OH2 TIP3W1415     -56.447 -54.760 -48.565  1.00  0.00      WT1  O
ATOM   4937  H1  TIP3W1415     -55.897 -55.041 -49.274  1.00  0.00      WT1  H
ATOM   4938  H2  TIP3W1415     -56.578 -55.530 -48.021  1.00  0.00      WT1  H
ATOM   4939  OH2 TIP3W1416     -62.004 -53.094 -41.403  1.00  0.00      WT1  O
ATOM   4940  H1  TIP3W1416     -62.612 -53.309 -42.144  1.00  0.00      WT1  H
ATOM   4941  H2  TIP3W1416     -61.729 -52.162 -41.690  1.00  0.00      WT1  H
ATOM   4942  OH2 TIP3W1417     -51.413 -54.224 -43.043  1.00  0.00      WT1  O
ATOM   4943  H1  TIP3W1417     -52.159 -53.739 -43.521  1.00  0.00      WT1  H
ATOM   4944  H2  TIP3W1417     -51.428 -55.174 -43.325  1.00  0.00      WT1  H
ATOM   4945  OH2 TIP3W1418     -58.544 -67.650 -50.415  1.00  0.00      WT1  O
ATOM   4946  H1  TIP3W1418     -59.269 -67.069 -50.270  1.00  0.00      WT1  H
ATOM   4947  H2  TIP3W1418     -58.454 -68.138 -49.599  1.00  0.00      WT1  H
ATOM   4948  OH2 TIP3W1419     -56.428 -48.325 -29.977  1.00  0.00      WT1  O
ATOM   4949  H1  TIP3W1419     -55.709 -47.832 -30.452  1.00  0.00      WT1  H
ATOM   4950  H2  TIP3W1419     -56.571 -49.182 -30.392  1.00  0.00      WT1  H
ATOM   4951  OH2 TIP3W1420     -48.031 -47.663 -38.878  1.00  0.00      WT1  O
ATOM   4952  H1  TIP3W1420     -48.402 -47.671 -39.740  1.00  0.00      WT1  H
ATOM   4953  H2  TIP3W1420     -47.094 -47.213 -38.961  1.00  0.00      WT1  H
ATOM   4954  OH2 TIP3W1421     -54.360 -47.097 -31.385  1.00  0.00      WT1  O
ATOM   4955  H1  TIP3W1421     -53.757 -46.339 -31.335  1.00  0.00      WT1  H
ATOM   4956  H2  TIP3W1421     -53.746 -47.852 -31.343  1.00  0.00      WT1  H
ATOM   4957  OH2 TIP3W1422     -10.922 -60.334 -29.082  1.00  0.00      WT1  O
ATOM   4958  H1  TIP3W1422     -11.001 -60.396 -30.110  1.00  0.00      WT1  H
ATOM   4959  H2  TIP3W1422     -11.828 -60.818 -28.805  1.00  0.00      WT1  H
ATOM   4960  OH2 TIP3W1423     -15.273 -60.771 -18.265  1.00  0.00      WT1  O
ATOM   4961  H1  TIP3W1423     -15.372 -61.604 -18.741  1.00  0.00      WT1  H
ATOM   4962  H2  TIP3W1423     -16.077 -60.325 -18.516  1.00  0.00      WT1  H
ATOM   4963  OH2 TIP3W1424     -52.658 -60.632 -21.984  1.00  0.00      WT1  O
ATOM   4964  H1  TIP3W1424     -52.370 -60.218 -22.784  1.00  0.00      WT1  H
ATOM   4965  H2  TIP3W1424     -52.887 -61.544 -22.280  1.00  0.00      WT1  H
ATOM   4966  OH2 TIP3W1426     -59.206 -54.883 -12.873  1.00  0.00      WT1  O
ATOM   4967  H1  TIP3W1426     -59.695 -55.086 -12.087  1.00  0.00      WT1  H
ATOM   4968  H2  TIP3W1426     -58.821 -55.746 -13.101  1.00  0.00      WT1  H
ATOM   4969  OH2 TIP3W1428     -56.932 -67.086 -59.851  1.00  0.00      WT1  O
ATOM   4970  H1  TIP3W1428     -57.197 -67.527 -60.705  1.00  0.00      WT1  H
ATOM   4971  H2  TIP3W1428     -55.990 -67.151 -59.888  1.00  0.00      WT1  H
ATOM   4972  OH2 TIP3W1429     -64.550 -60.933 -64.663  1.00  0.00      WT1  O
ATOM   4973  H1  TIP3W1429     -65.278 -61.160 -65.289  1.00  0.00      WT1  H
ATOM   4974  H2  TIP3W1429     -65.061 -61.230 -63.883  1.00  0.00      WT1  H
ATOM   4975  OH2 TIP3W1430     -60.187 -44.381 -55.270  1.00  0.00      WT1  O
ATOM   4976  H1  TIP3W1430     -59.344 -44.124 -54.836  1.00  0.00      WT1  H
ATOM   4977  H2  TIP3W1430     -60.804 -43.855 -54.725  1.00  0.00      WT1  H
ATOM   4978  OH2 TIP3W1431     -41.043 -48.278 -64.497  1.00  0.00      WT1  O
ATOM   4979  H1  TIP3W1431     -41.865 -48.597 -64.937  1.00  0.00      WT1  H
ATOM   4980  H2  TIP3W1431     -41.339 -47.507 -63.925  1.00  0.00      WT1  H
ATOM   4981  OH2 TIP3W1432     -53.543  -5.419 -52.059  1.00  0.00      WT1  O
ATOM   4982  H1  TIP3W1432     -53.152  -5.705 -51.239  1.00  0.00      WT1  H
ATOM   4983  H2  TIP3W1432     -54.128  -4.676 -51.858  1.00  0.00      WT1  H
ATOM   4984  OH2 TIP3W1433     -66.703 -51.229 -52.697  1.00  0.00      WT1  O
ATOM   4985  H1  TIP3W1433     -66.087 -50.728 -52.175  1.00  0.00      WT1  H
ATOM   4986  H2  TIP3W1433     -66.384 -51.065 -53.592  1.00  0.00      WT1  H
ATOM   4987  OH2 TIP3W1434      -5.618 -47.420 -41.586  1.00  0.00      WT1  O
ATOM   4988  H1  TIP3W1434      -6.072 -46.624 -41.909  1.00  0.00      WT1  H
ATOM   4989  H2  TIP3W1434      -6.345 -47.913 -41.239  1.00  0.00      WT1  H
ATOM   4990  OH2 TIP3W1435     -63.403 -54.046 -48.537  1.00  0.00      WT1  O
ATOM   4991  H1  TIP3W1435     -62.843 -54.840 -48.800  1.00  0.00      WT1  H
ATOM   4992  H2  TIP3W1435     -62.795 -53.549 -47.979  1.00  0.00      WT1  H
ATOM   4993  OH2 TIP3W1436     -65.616 -43.624 -33.791  1.00  0.00      WT1  O
ATOM   4994  H1  TIP3W1436     -65.490 -44.171 -32.993  1.00  0.00      WT1  H
ATOM   4995  H2  TIP3W1436     -66.256 -42.951 -33.544  1.00  0.00      WT1  H
ATOM   4996  OH2 TIP3W1437     -55.082 -64.990 -42.540  1.00  0.00      WT1  O
ATOM   4997  H1  TIP3W1437     -55.408 -64.066 -42.490  1.00  0.00      WT1  H
ATOM   4998  H2  TIP3W1437     -54.171 -64.925 -42.860  1.00  0.00      WT1  H
ATOM   4999  OH2 TIP3W1438     -11.775 -55.858 -41.268  1.00  0.00      WT1  O
ATOM   5000  H1  TIP3W1438     -10.837 -55.770 -41.629  1.00  0.00      WT1  H
ATOM   5001  H2  TIP3W1438     -12.007 -54.962 -40.927  1.00  0.00      WT1  H
ATOM   5002  OH2 TIP3W1439     -63.438 -40.844 -40.897  1.00  0.00      WT1  O
ATOM   5003  H1  TIP3W1439     -62.443 -40.873 -40.753  1.00  0.00      WT1  H
ATOM   5004  H2  TIP3W1439     -63.493 -40.259 -41.704  1.00  0.00      WT1  H
ATOM   5005  OH2 TIP3W1440     -68.557 -66.020 -51.373  1.00  0.00      WT1  O
ATOM   5006  H1  TIP3W1440     -68.464 -66.950 -51.753  1.00  0.00      WT1  H
ATOM   5007  H2  TIP3W1440     -69.411 -65.718 -51.744  1.00  0.00      WT1  H
ATOM   5008  OH2 TIP3W1441      -4.941 -48.119 -34.729  1.00  0.00      WT1  O
ATOM   5009  H1  TIP3W1441      -5.192 -47.529 -35.474  1.00  0.00      WT1  H
ATOM   5010  H2  TIP3W1441      -5.829 -48.487 -34.605  1.00  0.00      WT1  H
ATOM   5011  OH2 TIP3W1442     -63.752 -56.495 -45.768  1.00  0.00      WT1  O
ATOM   5012  H1  TIP3W1442     -62.943 -56.178 -46.129  1.00  0.00      WT1  H
ATOM   5013  H2  TIP3W1442     -63.749 -56.199 -44.868  1.00  0.00      WT1  H
ATOM   5014  OH2 TIP3W1443     -61.967 -37.227 -28.102  1.00  0.00      WT1  O
ATOM   5015  H1  TIP3W1443     -61.942 -36.293 -28.308  1.00  0.00      WT1  H
ATOM   5016  H2  TIP3W1443     -61.977 -37.674 -28.973  1.00  0.00      WT1  H
ATOM   5017  OH2 TIP3W1444     -48.628 -61.328 -23.601  1.00  0.00      WT1  O
ATOM   5018  H1  TIP3W1444     -49.187 -61.268 -22.816  1.00  0.00      WT1  H
ATOM   5019  H2  TIP3W1444     -48.148 -62.141 -23.454  1.00  0.00      WT1  H
ATOM   5020  OH2 TIP3W1445     -68.856 -56.264 -18.533  1.00  0.00      WT1  O
ATOM   5021  H1  TIP3W1445     -67.996 -56.628 -18.114  1.00  0.00      WT1  H
ATOM   5022  H2  TIP3W1445     -68.823 -56.665 -19.435  1.00  0.00      WT1  H
ATOM   5023  OH2 TIP3W1446     -54.491 -44.893 -12.783  1.00  0.00      WT1  O
ATOM   5024  H1  TIP3W1446     -55.096 -44.945 -11.976  1.00  0.00      WT1  H
ATOM   5025  H2  TIP3W1446     -54.958 -44.258 -13.352  1.00  0.00      WT1  H
ATOM   5026  OH2 TIP3W1447     -69.177 -30.358 -11.154  1.00  0.00      WT1  O
ATOM   5027  H1  TIP3W1447     -68.953 -31.281 -11.477  1.00  0.00      WT1  H
ATOM   5028  H2  TIP3W1447     -69.572 -29.943 -11.886  1.00  0.00      WT1  H
ATOM   5029  OH2 TIP3W1448     -60.003 -50.785 -19.926  1.00  0.00      WT1  O
ATOM   5030  H1  TIP3W1448     -59.400 -50.933 -20.655  1.00  0.00      WT1  H
ATOM   5031  H2  TIP3W1448     -60.867 -50.895 -20.337  1.00  0.00      WT1  H
ATOM   5032  OH2 TIP3W1449     -61.303 -60.843 -14.423  1.00  0.00      WT1  O
ATOM   5033  H1  TIP3W1449     -60.804 -61.276 -13.748  1.00  0.00      WT1  H
ATOM   5034  H2  TIP3W1449     -61.930 -60.345 -13.914  1.00  0.00      WT1  H
ATOM   5035  OH2 TIP3W1450     -49.745 -44.017 -66.871  1.00  0.00      WT1  O
ATOM   5036  H1  TIP3W1450     -49.528 -43.589 -66.046  1.00  0.00      WT1  H
ATOM   5037  H2  TIP3W1450     -50.132 -44.902 -66.674  1.00  0.00      WT1  H
ATOM   5038  OH2 TIP3W1451     -66.752 -47.124 -66.299  1.00  0.00      WT1  O
ATOM   5039  H1  TIP3W1451     -67.338 -47.666 -65.752  1.00  0.00      WT1  H
ATOM   5040  H2  TIP3W1451     -65.894 -47.590 -66.219  1.00  0.00      WT1  H
ATOM   5041  OH2 TIP3W1453     -52.095 -41.857 -63.552  1.00  0.00      WT1  O
ATOM   5042  H1  TIP3W1453     -52.826 -41.494 -64.038  1.00  0.00      WT1  H
ATOM   5043  H2  TIP3W1453     -52.526 -42.528 -63.020  1.00  0.00      WT1  H
ATOM   5044  OH2 TIP3W1454     -61.057 -50.393 -60.607  1.00  0.00      WT1  O
ATOM   5045  H1  TIP3W1454     -60.110 -50.334 -60.826  1.00  0.00      WT1  H
ATOM   5046  H2  TIP3W1454     -61.449 -50.798 -61.414  1.00  0.00      WT1  H
ATOM   5047  OH2 TIP3W1455     -62.466 -46.687 -47.990  1.00  0.00      WT1  O
ATOM   5048  H1  TIP3W1455     -62.691 -47.223 -47.262  1.00  0.00      WT1  H
ATOM   5049  H2  TIP3W1455     -63.303 -46.597 -48.468  1.00  0.00      WT1  H
ATOM   5050  OH2 TIP3W1456     -62.712 -54.787 -28.285  1.00  0.00      WT1  O
ATOM   5051  H1  TIP3W1456     -62.015 -55.285 -27.815  1.00  0.00      WT1  H
ATOM   5052  H2  TIP3W1456     -63.532 -55.042 -27.863  1.00  0.00      WT1  H
ATOM   5053  OH2 TIP3W1457     -56.660 -56.440 -53.523  1.00  0.00      WT1  O
ATOM   5054  H1  TIP3W1457     -56.600 -56.432 -54.458  1.00  0.00      WT1  H
ATOM   5055  H2  TIP3W1457     -57.148 -55.594 -53.367  1.00  0.00      WT1  H
ATOM   5056  OH2 TIP3W1458     -61.656 -62.155 -49.571  1.00  0.00      WT1  O
ATOM   5057  H1  TIP3W1458     -61.521 -61.708 -48.764  1.00  0.00      WT1  H
ATOM   5058  H2  TIP3W1458     -60.898 -61.941 -50.100  1.00  0.00      WT1  H
ATOM   5059  OH2 TIP3W1459     -64.562 -38.446 -47.181  1.00  0.00      WT1  O
ATOM   5060  H1  TIP3W1459     -65.377 -38.212 -46.665  1.00  0.00      WT1  H
ATOM   5061  H2  TIP3W1459     -64.989 -39.086 -47.821  1.00  0.00      WT1  H
ATOM   5062  OH2 TIP3W1460     -48.335 -44.680 -30.022  1.00  0.00      WT1  O
[truncated: 20,742,877 more chars]
