# Supplementary material for: Modeling of pneumococcal serogroup 10 capsular polysaccharide molecular conformations provides insight into epitopes and observed cross-reactivity
Source: Front Mol Biosci. 2022 Aug 8;9:961532. doi: 10.3389/fmolb.2022.961532 (PMC9393222; doi:10.3389/fmolb.2022.961532)
Supplement: Supplementary file 2 [file Presentation2.zip › Supplementary_6RU_PDB_PSF_files/pn10b_6RU.psf]

PSF EXT

      75 !NTITLE
 REMARKS original generated structure x-plor psf file
 REMARKS 41 patches were applied to the molecule.
 REMARKS topology /Users/nicolerichardson/Documents/Modeling/CarbBuilder/structureFile/CHARMM_topology_file.txt 
 REMARKS topology /Applications/VMD 
 REMARKS topology /Applications/VMD 1.9.3.app/Contents/vmd/plugins/noarch/tcl/readcharmmtop1.2/toppar_water_ions_namd.str 
 REMARKS segment CARB { first NONE; last NONE; auto angles dihedrals }
 REMARKS segment WT1 { first NONE; last NONE; auto none  }
 REMARKS segment WT2 { first NONE; last NONE; auto none  }
 REMARKS segment WT3 { first NONE; last NONE; auto none  }
 REMARKS segment WT4 { first NONE; last NONE; auto none  }
 REMARKS segment WT5 { first NONE; last NONE; auto none  }
 REMARKS segment WT6 { first NONE; last NONE; auto none  }
 REMARKS segment WT7 { first NONE; last NONE; auto none  }
 REMARKS segment WT8 { first NONE; last NONE; auto none  }
 REMARKS segment WT9 { first NONE; last NONE; auto none  }
 REMARKS segment WT10 { first NONE; last NONE; auto none  }
 REMARKS segment WT11 { first NONE; last NONE; auto none  }
 REMARKS segment WT12 { first NONE; last NONE; auto none  }
 REMARKS segment WT13 { first NONE; last NONE; auto none  }
 REMARKS segment WT14 { first NONE; last NONE; auto none  }
 REMARKS segment WT15 { first NONE; last NONE; auto none  }
 REMARKS segment WT16 { first NONE; last NONE; auto none  }
 REMARKS segment WT17 { first NONE; last NONE; auto none  }
 REMARKS segment WT18 { first NONE; last NONE; auto none  }
 REMARKS segment WT19 { first NONE; last NONE; auto none  }
 REMARKS segment WT20 { first NONE; last NONE; auto none  }
 REMARKS segment WT21 { first NONE; last NONE; auto none  }
 REMARKS segment WT22 { first NONE; last NONE; auto none  }
 REMARKS segment WT23 { first NONE; last NONE; auto none  }
 REMARKS segment WT24 { first NONE; last NONE; auto none  }
 REMARKS segment WT25 { first NONE; last NONE; auto none  }
 REMARKS segment WT26 { first NONE; last NONE; auto none  }
 REMARKS segment WT27 { first NONE; last NONE; auto none  }
 REMARKS segment ION { first NONE; last NONE; auto none  }
 REMARKS patch 14AR CARB:2  CARB:1  
 REMARKS patch NAC2 CARB:3  
 REMARKS patch 13BA CARB:3  CARB:2  
 REMARKS patch 13FB CARB:4  CARB:3  
 REMARKS patch 14BA CARB:5  CARB:3  
 REMARKS patch 13FB CARB:6  CARB:5  
 REMARKS patch 15XF CARB:7  CARB:6  
 REMARKS patch 14AR CARB:8  CARB:7  
 REMARKS patch NAC2 CARB:9  
 REMARKS patch 13BA CARB:9  CARB:8  
 REMARKS patch 13FB CARB:10  CARB:9  
 REMARKS patch 14BA CARB:11  CARB:9  
 REMARKS patch 13FB CARB:12  CARB:11  
 REMARKS patch 15XF CARB:13  CARB:12  
 REMARKS patch 14AR CARB:14  CARB:13  
 REMARKS patch NAC2 CARB:15  
 REMARKS patch 13BA CARB:15  CARB:14  
 REMARKS patch 13FB CARB:16  CARB:15  
 REMARKS patch 14BA CARB:17  CARB:15  
 REMARKS patch 13FB CARB:18  CARB:17  
 REMARKS patch 15XF CARB:19  CARB:18  
 REMARKS patch 14AR CARB:20  CARB:19  
 REMARKS patch NAC2 CARB:21  
 REMARKS patch 13BA CARB:21  CARB:20  
 REMARKS patch 13FB CARB:22  CARB:21  
 REMARKS patch 14BA CARB:23  CARB:21  
 REMARKS patch 13FB CARB:24  CARB:23  
 REMARKS patch 15XF CARB:25  CARB:24  
 REMARKS patch 14AR CARB:26  CARB:25  
 REMARKS patch NAC2 CARB:27  
 REMARKS patch 13BA CARB:27  CARB:26  
 REMARKS patch 13FB CARB:28  CARB:27  
 REMARKS patch 14BA CARB:29  CARB:27  
 REMARKS patch 13FB CARB:30  CARB:29  
 REMARKS patch 15XF CARB:31  CARB:30  
 REMARKS patch 14AR CARB:32  CARB:31  
 REMARKS patch NAC2 CARB:33  
 REMARKS patch 13BA CARB:33  CARB:32  
 REMARKS patch 13FB CARB:34  CARB:33  
 REMARKS patch 14BA CARB:35  CARB:33  
 REMARKS patch 13FB CARB:36  CARB:35  

  267624 !NATOM
         1 CARB     1        RB5P     C4       CC312    0.140000       12.0110           0
         2 CARB     1        RB5P     O4       OC301   -0.360000       15.9994           0
         3 CARB     1        RB5P     C1       CC322    0.050000       12.0110           0
         4 CARB     1        RB5P     H11      HCA2     0.090000        1.0080           0
         5 CARB     1        RB5P     H12      HCA2     0.090000        1.0080           0
         6 CARB     1        RB5P     O1       OC311   -0.650000       15.9994           0
         7 CARB     1        RB5P     HO1      HCP1     0.420000        1.0080           0
         8 CARB     1        RB5P     C2       CC312    0.140000       12.0110           0
         9 CARB     1        RB5P     H2       HCA1     0.090000        1.0080           0
        10 CARB     1        RB5P     O2       OC311   -0.650000       15.9994           0
        11 CARB     1        RB5P     HO2      HCP1     0.420000        1.0080           0
        12 CARB     1        RB5P     C3       CC312    0.140000       12.0110           0
        13 CARB     1        RB5P     H3       HCA1     0.090000        1.0080           0
        14 CARB     1        RB5P     O3       OC311   -0.650000       15.9994           0
        15 CARB     1        RB5P     HO3      HCP1     0.420000        1.0080           0
        16 CARB     1        RB5P     H4       HCA1     0.090000        1.0080           0
        17 CARB     1        RB5P     P1       PC       1.500000       30.9740           0
        18 CARB     1        RB5P     OP2      OC312   -0.680000       15.9994           0
        19 CARB     1        RB5P     OP3      OC2DP   -0.820000       15.9994           0
        20 CARB     1        RB5P     OP4      OC2DP   -0.820000       15.9994           0
        21 CARB     1        RB5P     HP2      HCP1     0.340000        1.0080           0
        22 CARB     1        RB5P     C5       CC322    0.010000       12.0110           0
        23 CARB     1        RB5P     H51      HCA2     0.090000        1.0080           0
        24 CARB     1        RB5P     H52      HCA2     0.090000        1.0080           0
        25 CARB     1        RB5P     O5       OC30P   -0.710000       15.9994           0
        26 CARB     2        AGAL     C3       CC3161   0.090000       12.0110           0
        27 CARB     2        AGAL     O3       OC301   -0.360000       15.9994           0
        28 CARB     2        AGAL     C1       CC3162   0.240000       12.0110           0
        29 CARB     2        AGAL     H1       HCA1     0.090000        1.0080           0
        30 CARB     2        AGAL     C5       CC3163   0.110000       12.0110           0
        31 CARB     2        AGAL     H5       HCA1     0.090000        1.0080           0
        32 CARB     2        AGAL     O5       OC3C61  -0.400000       15.9994           0
        33 CARB     2        AGAL     C2       CC3161   0.140000       12.0110           0
        34 CARB     2        AGAL     H2       HCA1     0.090000        1.0080           0
        35 CARB     2        AGAL     O2       OC311   -0.650000       15.9994           0
        36 CARB     2        AGAL     HO2      HCP1     0.420000        1.0080           0
        37 CARB     2        AGAL     H3       HCA1     0.090000        1.0080           0
        38 CARB     2        AGAL     C4       CC3161   0.140000       12.0110           0
        39 CARB     2        AGAL     H4       HCA1     0.090000        1.0080           0
        40 CARB     2        AGAL     O4       OC311   -0.650000       15.9994           0
        41 CARB     2        AGAL     HO4      HCP1     0.420000        1.0080           0
        42 CARB     2        AGAL     C6       CC321    0.050000       12.0110           0
        43 CARB     2        AGAL     H61      HCA2     0.090000        1.0080           0
        44 CARB     2        AGAL     H62      HCA2     0.090000        1.0080           0
        45 CARB     2        AGAL     O6       OC311   -0.650000       15.9994           0
        46 CARB     2        AGAL     HO6      HCP1     0.420000        1.0080           0
        47 CARB     3        BGAL     C4       CC3161   0.090000       12.0110           0
        48 CARB     3        BGAL     O4       OC301   -0.360000       15.9994           0
        49 CARB     3        BGAL     C3       CC3161   0.090000       12.0110           0
        50 CARB     3        BGAL     O3       OC301   -0.360000       15.9994           0
        51 CARB     3        BGAL     C1       CC3162   0.290000       12.0110           0
        52 CARB     3        BGAL     C2       CC3161   0.070000       12.0110           0
        53 CARB     3        BGAL     H2       HCA1     0.090000        1.0080           0
        54 CARB     3        BGAL     N        NC2D1   -0.470000       14.0070           0
        55 CARB     3        BGAL     HN       HCP1     0.310000        1.0080           0
        56 CARB     3        BGAL     C        CC2O1    0.510000       12.0110           0
        57 CARB     3        BGAL     O        OC2D1   -0.510000       15.9994           0
        58 CARB     3        BGAL     CT       CC331   -0.270000       12.0110           0
        59 CARB     3        BGAL     HT1      HCA3     0.090000        1.0080           0
        60 CARB     3        BGAL     HT2      HCA3     0.090000        1.0080           0
        61 CARB     3        BGAL     HT3      HCA3     0.090000        1.0080           0
        62 CARB     3        BGAL     H1       HCA1     0.090000        1.0080           0
        63 CARB     3        BGAL     C5       CC3163   0.110000       12.0110           0
        64 CARB     3        BGAL     H5       HCA1     0.090000        1.0080           0
        65 CARB     3        BGAL     O5       OC3C61  -0.400000       15.9994           0
        66 CARB     3        BGAL     H3       HCA1     0.090000        1.0080           0
        67 CARB     3        BGAL     H4       HCA1     0.090000        1.0080           0
        68 CARB     3        BGAL     C6       CC321    0.050000       12.0110           0
        69 CARB     3        BGAL     H61      HCA2     0.090000        1.0080           0
        70 CARB     3        BGAL     H62      HCA2     0.090000        1.0080           0
        71 CARB     3        BGAL     O6       OC311   -0.650000       15.9994           0
        72 CARB     3        BGAL     HO6      HCP1     0.420000        1.0080           0
        73 CARB     4        BGLF     C1       CC3152   0.290000       12.0110           0
        74 CARB     4        BGLF     O4       OC3C51  -0.400000       15.9994           0
        75 CARB     4        BGLF     H1       HCA1     0.090000        1.0080           0
        76 CARB     4        BGLF     C4       CC3153   0.110000       12.0110           0
        77 CARB     4        BGLF     H4       HCA1     0.090000        1.0080           0
        78 CARB     4        BGLF     C2       CC3151   0.140000       12.0110           0
        79 CARB     4        BGLF     H2       HCA1     0.090000        1.0080           0
        80 CARB     4        BGLF     O2       OC311   -0.650000       15.9994           0
        81 CARB     4        BGLF     HO2      HCP1     0.420000        1.0080           0
        82 CARB     4        BGLF     C3       CC3151   0.140000       12.0110           0
        83 CARB     4        BGLF     H3       HCA1     0.090000        1.0080           0
        84 CARB     4        BGLF     O3       OC311   -0.650000       15.9994           0
        85 CARB     4        BGLF     HO3      HCP1     0.420000        1.0080           0
        86 CARB     4        BGLF     C5       CC312    0.140000       12.0110           0
        87 CARB     4        BGLF     H5       HCA1     0.090000        1.0080           0
        88 CARB     4        BGLF     O5       OC311   -0.650000       15.9994           0
        89 CARB     4        BGLF     HO5      HCP1     0.420000        1.0080           0
        90 CARB     4        BGLF     C6       CC322    0.050000       12.0110           0
        91 CARB     4        BGLF     H61      HCA2     0.090000        1.0080           0
        92 CARB     4        BGLF     H62      HCA2     0.090000        1.0080           0
        93 CARB     4        BGLF     O6       OC311   -0.650000       15.9994           0
        94 CARB     4        BGLF     HO6      HCP1     0.420000        1.0080           0
        95 CARB     5        BGAL     C3       CC3161   0.090000       12.0110           0
        96 CARB     5        BGAL     O3       OC301   -0.360000       15.9994           0
        97 CARB     5        BGAL     C1       CC3162   0.290000       12.0110           0
        98 CARB     5        BGAL     H1       HCA1     0.090000        1.0080           0
        99 CARB     5        BGAL     C5       CC3163   0.110000       12.0110           0
       100 CARB     5        BGAL     H5       HCA1     0.090000        1.0080           0
       101 CARB     5        BGAL     O5       OC3C61  -0.400000       15.9994           0
       102 CARB     5        BGAL     C2       CC3161   0.140000       12.0110           0
       103 CARB     5        BGAL     H2       HCA1     0.090000        1.0080           0
       104 CARB     5        BGAL     O2       OC311   -0.650000       15.9994           0
       105 CARB     5        BGAL     HO2      HCP1     0.420000        1.0080           0
       106 CARB     5        BGAL     H3       HCA1     0.090000        1.0080           0
       107 CARB     5        BGAL     C4       CC3161   0.140000       12.0110           0
       108 CARB     5        BGAL     H4       HCA1     0.090000        1.0080           0
       109 CARB     5        BGAL     O4       OC311   -0.650000       15.9994           0
       110 CARB     5        BGAL     HO4      HCP1     0.420000        1.0080           0
       111 CARB     5        BGAL     C6       CC321    0.050000       12.0110           0
       112 CARB     5        BGAL     H61      HCA2     0.090000        1.0080           0
       113 CARB     5        BGAL     H62      HCA2     0.090000        1.0080           0
       114 CARB     5        BGAL     O6       OC311   -0.650000       15.9994           0
       115 CARB     5        BGAL     HO6      HCP1     0.420000        1.0080           0
       116 CARB     6        BGLF     O5       OC30P   -0.570000       15.9994           0
       117 CARB     6        BGLF     C1       CC3152   0.290000       12.0110           0
       118 CARB     6        BGLF     O4       OC3C51  -0.400000       15.9994           0
       119 CARB     6        BGLF     H1       HCA1     0.090000        1.0080           0
       120 CARB     6        BGLF     C4       CC3153   0.110000       12.0110           0
       121 CARB     6        BGLF     H4       HCA1     0.090000        1.0080           0
       122 CARB     6        BGLF     C2       CC3151   0.140000       12.0110           0
       123 CARB     6        BGLF     H2       HCA1     0.090000        1.0080           0
       124 CARB     6        BGLF     O2       OC311   -0.650000       15.9994           0
       125 CARB     6        BGLF     HO2      HCP1     0.420000        1.0080           0
       126 CARB     6        BGLF     C3       CC3151   0.140000       12.0110           0
       127 CARB     6        BGLF     H3       HCA1     0.090000        1.0080           0
       128 CARB     6        BGLF     O3       OC311   -0.650000       15.9994           0
       129 CARB     6        BGLF     HO3      HCP1     0.420000        1.0080           0
       130 CARB     6        BGLF     C5       CC312    0.140000       12.0110           0
       131 CARB     6        BGLF     H5       HCA1     0.090000        1.0080           0
       132 CARB     6        BGLF     C6       CC322    0.050000       12.0110           0
       133 CARB     6        BGLF     H61      HCA2     0.090000        1.0080           0
       134 CARB     6        BGLF     H62      HCA2     0.090000        1.0080           0
       135 CARB     6        BGLF     O6       OC311   -0.650000       15.9994           0
       136 CARB     6        BGLF     HO6      HCP1     0.420000        1.0080           0
       137 CARB     7        RB5P     C4       CC312    0.140000       12.0110           0
       138 CARB     7        RB5P     O4       OC301   -0.360000       15.9994           0
       139 CARB     7        RB5P     C1       CC322    0.050000       12.0110           0
       140 CARB     7        RB5P     H11      HCA2     0.090000        1.0080           0
       141 CARB     7        RB5P     H12      HCA2     0.090000        1.0080           0
       142 CARB     7        RB5P     O1       OC311   -0.650000       15.9994           0
       143 CARB     7        RB5P     HO1      HCP1     0.420000        1.0080           0
       144 CARB     7        RB5P     C2       CC312    0.140000       12.0110           0
       145 CARB     7        RB5P     H2       HCA1     0.090000        1.0080           0
       146 CARB     7        RB5P     O2       OC311   -0.650000       15.9994           0
       147 CARB     7        RB5P     HO2      HCP1     0.420000        1.0080           0
       148 CARB     7        RB5P     C3       CC312    0.140000       12.0110           0
       149 CARB     7        RB5P     H3       HCA1     0.090000        1.0080           0
       150 CARB     7        RB5P     O3       OC311   -0.650000       15.9994           0
       151 CARB     7        RB5P     HO3      HCP1     0.420000        1.0080           0
       152 CARB     7        RB5P     H4       HCA1     0.090000        1.0080           0
       153 CARB     7        RB5P     P1       PC       1.500000       30.9740           0
       154 CARB     7        RB5P     OP3      OC2DP   -0.820000       15.9994           0
       155 CARB     7        RB5P     OP4      OC2DP   -0.820000       15.9994           0
       156 CARB     7        RB5P     C5       CC322    0.010000       12.0110           0
       157 CARB     7        RB5P     H51      HCA2     0.090000        1.0080           0
       158 CARB     7        RB5P     H52      HCA2     0.090000        1.0080           0
       159 CARB     7        RB5P     O5       OC30P   -0.710000       15.9994           0
       160 CARB     8        AGAL     C3       CC3161   0.090000       12.0110           0
       161 CARB     8        AGAL     O3       OC301   -0.360000       15.9994           0
       162 CARB     8        AGAL     C1       CC3162   0.240000       12.0110           0
       163 CARB     8        AGAL     H1       HCA1     0.090000        1.0080           0
       164 CARB     8        AGAL     C5       CC3163   0.110000       12.0110           0
       165 CARB     8        AGAL     H5       HCA1     0.090000        1.0080           0
       166 CARB     8        AGAL     O5       OC3C61  -0.400000       15.9994           0
       167 CARB     8        AGAL     C2       CC3161   0.140000       12.0110           0
       168 CARB     8        AGAL     H2       HCA1     0.090000        1.0080           0
       169 CARB     8        AGAL     O2       OC311   -0.650000       15.9994           0
       170 CARB     8        AGAL     HO2      HCP1     0.420000        1.0080           0
       171 CARB     8        AGAL     H3       HCA1     0.090000        1.0080           0
       172 CARB     8        AGAL     C4       CC3161   0.140000       12.0110           0
       173 CARB     8        AGAL     H4       HCA1     0.090000        1.0080           0
       174 CARB     8        AGAL     O4       OC311   -0.650000       15.9994           0
       175 CARB     8        AGAL     HO4      HCP1     0.420000        1.0080           0
       176 CARB     8        AGAL     C6       CC321    0.050000       12.0110           0
       177 CARB     8        AGAL     H61      HCA2     0.090000        1.0080           0
       178 CARB     8        AGAL     H62      HCA2     0.090000        1.0080           0
       179 CARB     8        AGAL     O6       OC311   -0.650000       15.9994           0
       180 CARB     8        AGAL     HO6      HCP1     0.420000        1.0080           0
       181 CARB     9        BGAL     C4       CC3161   0.090000       12.0110           0
       182 CARB     9        BGAL     O4       OC301   -0.360000       15.9994           0
       183 CARB     9        BGAL     C3       CC3161   0.090000       12.0110           0
       184 CARB     9        BGAL     O3       OC301   -0.360000       15.9994           0
       185 CARB     9        BGAL     C1       CC3162   0.290000       12.0110           0
       186 CARB     9        BGAL     C2       CC3161   0.070000       12.0110           0
       187 CARB     9        BGAL     H2       HCA1     0.090000        1.0080           0
       188 CARB     9        BGAL     N        NC2D1   -0.470000       14.0070           0
       189 CARB     9        BGAL     HN       HCP1     0.310000        1.0080           0
       190 CARB     9        BGAL     C        CC2O1    0.510000       12.0110           0
       191 CARB     9        BGAL     O        OC2D1   -0.510000       15.9994           0
       192 CARB     9        BGAL     CT       CC331   -0.270000       12.0110           0
       193 CARB     9        BGAL     HT1      HCA3     0.090000        1.0080           0
       194 CARB     9        BGAL     HT2      HCA3     0.090000        1.0080           0
       195 CARB     9        BGAL     HT3      HCA3     0.090000        1.0080           0
       196 CARB     9        BGAL     H1       HCA1     0.090000        1.0080           0
       197 CARB     9        BGAL     C5       CC3163   0.110000       12.0110           0
       198 CARB     9        BGAL     H5       HCA1     0.090000        1.0080           0
       199 CARB     9        BGAL     O5       OC3C61  -0.400000       15.9994           0
       200 CARB     9        BGAL     H3       HCA1     0.090000        1.0080           0
       201 CARB     9        BGAL     H4       HCA1     0.090000        1.0080           0
       202 CARB     9        BGAL     C6       CC321    0.050000       12.0110           0
       203 CARB     9        BGAL     H61      HCA2     0.090000        1.0080           0
       204 CARB     9        BGAL     H62      HCA2     0.090000        1.0080           0
       205 CARB     9        BGAL     O6       OC311   -0.650000       15.9994           0
       206 CARB     9        BGAL     HO6      HCP1     0.420000        1.0080           0
       207 CARB     10       BGLF     C1       CC3152   0.290000       12.0110           0
       208 CARB     10       BGLF     O4       OC3C51  -0.400000       15.9994           0
       209 CARB     10       BGLF     H1       HCA1     0.090000        1.0080           0
       210 CARB     10       BGLF     C4       CC3153   0.110000       12.0110           0
       211 CARB     10       BGLF     H4       HCA1     0.090000        1.0080           0
       212 CARB     10       BGLF     C2       CC3151   0.140000       12.0110           0
       213 CARB     10       BGLF     H2       HCA1     0.090000        1.0080           0
       214 CARB     10       BGLF     O2       OC311   -0.650000       15.9994           0
       215 CARB     10       BGLF     HO2      HCP1     0.420000        1.0080           0
       216 CARB     10       BGLF     C3       CC3151   0.140000       12.0110           0
       217 CARB     10       BGLF     H3       HCA1     0.090000        1.0080           0
       218 CARB     10       BGLF     O3       OC311   -0.650000       15.9994           0
       219 CARB     10       BGLF     HO3      HCP1     0.420000        1.0080           0
       220 CARB     10       BGLF     C5       CC312    0.140000       12.0110           0
       221 CARB     10       BGLF     H5       HCA1     0.090000        1.0080           0
       222 CARB     10       BGLF     O5       OC311   -0.650000       15.9994           0
       223 CARB     10       BGLF     HO5      HCP1     0.420000        1.0080           0
       224 CARB     10       BGLF     C6       CC322    0.050000       12.0110           0
       225 CARB     10       BGLF     H61      HCA2     0.090000        1.0080           0
       226 CARB     10       BGLF     H62      HCA2     0.090000        1.0080           0
       227 CARB     10       BGLF     O6       OC311   -0.650000       15.9994           0
       228 CARB     10       BGLF     HO6      HCP1     0.420000        1.0080           0
       229 CARB     11       BGAL     C3       CC3161   0.090000       12.0110           0
       230 CARB     11       BGAL     O3       OC301   -0.360000       15.9994           0
       231 CARB     11       BGAL     C1       CC3162   0.290000       12.0110           0
       232 CARB     11       BGAL     H1       HCA1     0.090000        1.0080           0
       233 CARB     11       BGAL     C5       CC3163   0.110000       12.0110           0
       234 CARB     11       BGAL     H5       HCA1     0.090000        1.0080           0
       235 CARB     11       BGAL     O5       OC3C61  -0.400000       15.9994           0
       236 CARB     11       BGAL     C2       CC3161   0.140000       12.0110           0
       237 CARB     11       BGAL     H2       HCA1     0.090000        1.0080           0
       238 CARB     11       BGAL     O2       OC311   -0.650000       15.9994           0
       239 CARB     11       BGAL     HO2      HCP1     0.420000        1.0080           0
       240 CARB     11       BGAL     H3       HCA1     0.090000        1.0080           0
       241 CARB     11       BGAL     C4       CC3161   0.140000       12.0110           0
       242 CARB     11       BGAL     H4       HCA1     0.090000        1.0080           0
       243 CARB     11       BGAL     O4       OC311   -0.650000       15.9994           0
       244 CARB     11       BGAL     HO4      HCP1     0.420000        1.0080           0
       245 CARB     11       BGAL     C6       CC321    0.050000       12.0110           0
       246 CARB     11       BGAL     H61      HCA2     0.090000        1.0080           0
       247 CARB     11       BGAL     H62      HCA2     0.090000        1.0080           0
       248 CARB     11       BGAL     O6       OC311   -0.650000       15.9994           0
       249 CARB     11       BGAL     HO6      HCP1     0.420000        1.0080           0
       250 CARB     12       BGLF     O5       OC30P   -0.570000       15.9994           0
       251 CARB     12       BGLF     C1       CC3152   0.290000       12.0110           0
       252 CARB     12       BGLF     O4       OC3C51  -0.400000       15.9994           0
       253 CARB     12       BGLF     H1       HCA1     0.090000        1.0080           0
       254 CARB     12       BGLF     C4       CC3153   0.110000       12.0110           0
       255 CARB     12       BGLF     H4       HCA1     0.090000        1.0080           0
       256 CARB     12       BGLF     C2       CC3151   0.140000       12.0110           0
       257 CARB     12       BGLF     H2       HCA1     0.090000        1.0080           0
       258 CARB     12       BGLF     O2       OC311   -0.650000       15.9994           0
       259 CARB     12       BGLF     HO2      HCP1     0.420000        1.0080           0
       260 CARB     12       BGLF     C3       CC3151   0.140000       12.0110           0
       261 CARB     12       BGLF     H3       HCA1     0.090000        1.0080           0
       262 CARB     12       BGLF     O3       OC311   -0.650000       15.9994           0
       263 CARB     12       BGLF     HO3      HCP1     0.420000        1.0080           0
       264 CARB     12       BGLF     C5       CC312    0.140000       12.0110           0
       265 CARB     12       BGLF     H5       HCA1     0.090000        1.0080           0
       266 CARB     12       BGLF     C6       CC322    0.050000       12.0110           0
       267 CARB     12       BGLF     H61      HCA2     0.090000        1.0080           0
       268 CARB     12       BGLF     H62      HCA2     0.090000        1.0080           0
       269 CARB     12       BGLF     O6       OC311   -0.650000       15.9994           0
       270 CARB     12       BGLF     HO6      HCP1     0.420000        1.0080           0
       271 CARB     13       RB5P     C4       CC312    0.140000       12.0110           0
       272 CARB     13       RB5P     O4       OC301   -0.360000       15.9994           0
       273 CARB     13       RB5P     C1       CC322    0.050000       12.0110           0
       274 CARB     13       RB5P     H11      HCA2     0.090000        1.0080           0
       275 CARB     13       RB5P     H12      HCA2     0.090000        1.0080           0
       276 CARB     13       RB5P     O1       OC311   -0.650000       15.9994           0
       277 CARB     13       RB5P     HO1      HCP1     0.420000        1.0080           0
       278 CARB     13       RB5P     C2       CC312    0.140000       12.0110           0
       279 CARB     13       RB5P     H2       HCA1     0.090000        1.0080           0
       280 CARB     13       RB5P     O2       OC311   -0.650000       15.9994           0
       281 CARB     13       RB5P     HO2      HCP1     0.420000        1.0080           0
       282 CARB     13       RB5P     C3       CC312    0.140000       12.0110           0
       283 CARB     13       RB5P     H3       HCA1     0.090000        1.0080           0
       284 CARB     13       RB5P     O3       OC311   -0.650000       15.9994           0
       285 CARB     13       RB5P     HO3      HCP1     0.420000        1.0080           0
       286 CARB     13       RB5P     H4       HCA1     0.090000        1.0080           0
       287 CARB     13       RB5P     P1       PC       1.500000       30.9740           0
       288 CARB     13       RB5P     OP3      OC2DP   -0.820000       15.9994           0
       289 CARB     13       RB5P     OP4      OC2DP   -0.820000       15.9994           0
       290 CARB     13       RB5P     C5       CC322    0.010000       12.0110           0
       291 CARB     13       RB5P     H51      HCA2     0.090000        1.0080           0
       292 CARB     13       RB5P     H52      HCA2     0.090000        1.0080           0
       293 CARB     13       RB5P     O5       OC30P   -0.710000       15.9994           0
       294 CARB     14       AGAL     C3       CC3161   0.090000       12.0110           0
       295 CARB     14       AGAL     O3       OC301   -0.360000       15.9994           0
       296 CARB     14       AGAL     C1       CC3162   0.240000       12.0110           0
       297 CARB     14       AGAL     H1       HCA1     0.090000        1.0080           0
       298 CARB     14       AGAL     C5       CC3163   0.110000       12.0110           0
       299 CARB     14       AGAL     H5       HCA1     0.090000        1.0080           0
       300 CARB     14       AGAL     O5       OC3C61  -0.400000       15.9994           0
       301 CARB     14       AGAL     C2       CC3161   0.140000       12.0110           0
       302 CARB     14       AGAL     H2       HCA1     0.090000        1.0080           0
       303 CARB     14       AGAL     O2       OC311   -0.650000       15.9994           0
       304 CARB     14       AGAL     HO2      HCP1     0.420000        1.0080           0
       305 CARB     14       AGAL     H3       HCA1     0.090000        1.0080           0
       306 CARB     14       AGAL     C4       CC3161   0.140000       12.0110           0
       307 CARB     14       AGAL     H4       HCA1     0.090000        1.0080           0
       308 CARB     14       AGAL     O4       OC311   -0.650000       15.9994           0
       309 CARB     14       AGAL     HO4      HCP1     0.420000        1.0080           0
       310 CARB     14       AGAL     C6       CC321    0.050000       12.0110           0
       311 CARB     14       AGAL     H61      HCA2     0.090000        1.0080           0
       312 CARB     14       AGAL     H62      HCA2     0.090000        1.0080           0
       313 CARB     14       AGAL     O6       OC311   -0.650000       15.9994           0
       314 CARB     14       AGAL     HO6      HCP1     0.420000        1.0080           0
       315 CARB     15       BGAL     C4       CC3161   0.090000       12.0110           0
       316 CARB     15       BGAL     O4       OC301   -0.360000       15.9994           0
       317 CARB     15       BGAL     C3       CC3161   0.090000       12.0110           0
       318 CARB     15       BGAL     O3       OC301   -0.360000       15.9994           0
       319 CARB     15       BGAL     C1       CC3162   0.290000       12.0110           0
       320 CARB     15       BGAL     C2       CC3161   0.070000       12.0110           0
       321 CARB     15       BGAL     H2       HCA1     0.090000        1.0080           0
       322 CARB     15       BGAL     N        NC2D1   -0.470000       14.0070           0
       323 CARB     15       BGAL     HN       HCP1     0.310000        1.0080           0
       324 CARB     15       BGAL     C        CC2O1    0.510000       12.0110           0
       325 CARB     15       BGAL     O        OC2D1   -0.510000       15.9994           0
       326 CARB     15       BGAL     CT       CC331   -0.270000       12.0110           0
       327 CARB     15       BGAL     HT1      HCA3     0.090000        1.0080           0
       328 CARB     15       BGAL     HT2      HCA3     0.090000        1.0080           0
       329 CARB     15       BGAL     HT3      HCA3     0.090000        1.0080           0
       330 CARB     15       BGAL     H1       HCA1     0.090000        1.0080           0
       331 CARB     15       BGAL     C5       CC3163   0.110000       12.0110           0
       332 CARB     15       BGAL     H5       HCA1     0.090000        1.0080           0
       333 CARB     15       BGAL     O5       OC3C61  -0.400000       15.9994           0
       334 CARB     15       BGAL     H3       HCA1     0.090000        1.0080           0
       335 CARB     15       BGAL     H4       HCA1     0.090000        1.0080           0
       336 CARB     15       BGAL     C6       CC321    0.050000       12.0110           0
       337 CARB     15       BGAL     H61      HCA2     0.090000        1.0080           0
       338 CARB     15       BGAL     H62      HCA2     0.090000        1.0080           0
       339 CARB     15       BGAL     O6       OC311   -0.650000       15.9994           0
       340 CARB     15       BGAL     HO6      HCP1     0.420000        1.0080           0
       341 CARB     16       BGLF     C1       CC3152   0.290000       12.0110           0
       342 CARB     16       BGLF     O4       OC3C51  -0.400000       15.9994           0
       343 CARB     16       BGLF     H1       HCA1     0.090000        1.0080           0
       344 CARB     16       BGLF     C4       CC3153   0.110000       12.0110           0
       345 CARB     16       BGLF     H4       HCA1     0.090000        1.0080           0
       346 CARB     16       BGLF     C2       CC3151   0.140000       12.0110           0
       347 CARB     16       BGLF     H2       HCA1     0.090000        1.0080           0
       348 CARB     16       BGLF     O2       OC311   -0.650000       15.9994           0
       349 CARB     16       BGLF     HO2      HCP1     0.420000        1.0080           0
       350 CARB     16       BGLF     C3       CC3151   0.140000       12.0110           0
       351 CARB     16       BGLF     H3       HCA1     0.090000        1.0080           0
       352 CARB     16       BGLF     O3       OC311   -0.650000       15.9994           0
       353 CARB     16       BGLF     HO3      HCP1     0.420000        1.0080           0
       354 CARB     16       BGLF     C5       CC312    0.140000       12.0110           0
       355 CARB     16       BGLF     H5       HCA1     0.090000        1.0080           0
       356 CARB     16       BGLF     O5       OC311   -0.650000       15.9994           0
       357 CARB     16       BGLF     HO5      HCP1     0.420000        1.0080           0
       358 CARB     16       BGLF     C6       CC322    0.050000       12.0110           0
       359 CARB     16       BGLF     H61      HCA2     0.090000        1.0080           0
       360 CARB     16       BGLF     H62      HCA2     0.090000        1.0080           0
       361 CARB     16       BGLF     O6       OC311   -0.650000       15.9994           0
       362 CARB     16       BGLF     HO6      HCP1     0.420000        1.0080           0
       363 CARB     17       BGAL     C3       CC3161   0.090000       12.0110           0
       364 CARB     17       BGAL     O3       OC301   -0.360000       15.9994           0
       365 CARB     17       BGAL     C1       CC3162   0.290000       12.0110           0
       366 CARB     17       BGAL     H1       HCA1     0.090000        1.0080           0
       367 CARB     17       BGAL     C5       CC3163   0.110000       12.0110           0
       368 CARB     17       BGAL     H5       HCA1     0.090000        1.0080           0
       369 CARB     17       BGAL     O5       OC3C61  -0.400000       15.9994           0
       370 CARB     17       BGAL     C2       CC3161   0.140000       12.0110           0
       371 CARB     17       BGAL     H2       HCA1     0.090000        1.0080           0
       372 CARB     17       BGAL     O2       OC311   -0.650000       15.9994           0
       373 CARB     17       BGAL     HO2      HCP1     0.420000        1.0080           0
       374 CARB     17       BGAL     H3       HCA1     0.090000        1.0080           0
       375 CARB     17       BGAL     C4       CC3161   0.140000       12.0110           0
       376 CARB     17       BGAL     H4       HCA1     0.090000        1.0080           0
       377 CARB     17       BGAL     O4       OC311   -0.650000       15.9994           0
       378 CARB     17       BGAL     HO4      HCP1     0.420000        1.0080           0
       379 CARB     17       BGAL     C6       CC321    0.050000       12.0110           0
       380 CARB     17       BGAL     H61      HCA2     0.090000        1.0080           0
       381 CARB     17       BGAL     H62      HCA2     0.090000        1.0080           0
       382 CARB     17       BGAL     O6       OC311   -0.650000       15.9994           0
       383 CARB     17       BGAL     HO6      HCP1     0.420000        1.0080           0
       384 CARB     18       BGLF     O5       OC30P   -0.570000       15.9994           0
       385 CARB     18       BGLF     C1       CC3152   0.290000       12.0110           0
       386 CARB     18       BGLF     O4       OC3C51  -0.400000       15.9994           0
       387 CARB     18       BGLF     H1       HCA1     0.090000        1.0080           0
       388 CARB     18       BGLF     C4       CC3153   0.110000       12.0110           0
       389 CARB     18       BGLF     H4       HCA1     0.090000        1.0080           0
       390 CARB     18       BGLF     C2       CC3151   0.140000       12.0110           0
       391 CARB     18       BGLF     H2       HCA1     0.090000        1.0080           0
       392 CARB     18       BGLF     O2       OC311   -0.650000       15.9994           0
       393 CARB     18       BGLF     HO2      HCP1     0.420000        1.0080           0
       394 CARB     18       BGLF     C3       CC3151   0.140000       12.0110           0
       395 CARB     18       BGLF     H3       HCA1     0.090000        1.0080           0
       396 CARB     18       BGLF     O3       OC311   -0.650000       15.9994           0
       397 CARB     18       BGLF     HO3      HCP1     0.420000        1.0080           0
       398 CARB     18       BGLF     C5       CC312    0.140000       12.0110           0
       399 CARB     18       BGLF     H5       HCA1     0.090000        1.0080           0
       400 CARB     18       BGLF     C6       CC322    0.050000       12.0110           0
       401 CARB     18       BGLF     H61      HCA2     0.090000        1.0080           0
       402 CARB     18       BGLF     H62      HCA2     0.090000        1.0080           0
       403 CARB     18       BGLF     O6       OC311   -0.650000       15.9994           0
       404 CARB     18       BGLF     HO6      HCP1     0.420000        1.0080           0
       405 CARB     19       RB5P     C4       CC312    0.140000       12.0110           0
       406 CARB     19       RB5P     O4       OC301   -0.360000       15.9994           0
       407 CARB     19       RB5P     C1       CC322    0.050000       12.0110           0
       408 CARB     19       RB5P     H11      HCA2     0.090000        1.0080           0
       409 CARB     19       RB5P     H12      HCA2     0.090000        1.0080           0
       410 CARB     19       RB5P     O1       OC311   -0.650000       15.9994           0
       411 CARB     19       RB5P     HO1      HCP1     0.420000        1.0080           0
       412 CARB     19       RB5P     C2       CC312    0.140000       12.0110           0
       413 CARB     19       RB5P     H2       HCA1     0.090000        1.0080           0
       414 CARB     19       RB5P     O2       OC311   -0.650000       15.9994           0
       415 CARB     19       RB5P     HO2      HCP1     0.420000        1.0080           0
       416 CARB     19       RB5P     C3       CC312    0.140000       12.0110           0
       417 CARB     19       RB5P     H3       HCA1     0.090000        1.0080           0
       418 CARB     19       RB5P     O3       OC311   -0.650000       15.9994           0
       419 CARB     19       RB5P     HO3      HCP1     0.420000        1.0080           0
       420 CARB     19       RB5P     H4       HCA1     0.090000        1.0080           0
       421 CARB     19       RB5P     P1       PC       1.500000       30.9740           0
       422 CARB     19       RB5P     OP3      OC2DP   -0.820000       15.9994           0
       423 CARB     19       RB5P     OP4      OC2DP   -0.820000       15.9994           0
       424 CARB     19       RB5P     C5       CC322    0.010000       12.0110           0
       425 CARB     19       RB5P     H51      HCA2     0.090000        1.0080           0
       426 CARB     19       RB5P     H52      HCA2     0.090000        1.0080           0
       427 CARB     19       RB5P     O5       OC30P   -0.710000       15.9994           0
       428 CARB     20       AGAL     C3       CC3161   0.090000       12.0110           0
       429 CARB     20       AGAL     O3       OC301   -0.360000       15.9994           0
       430 CARB     20       AGAL     C1       CC3162   0.240000       12.0110           0
       431 CARB     20       AGAL     H1       HCA1     0.090000        1.0080           0
       432 CARB     20       AGAL     C5       CC3163   0.110000       12.0110           0
       433 CARB     20       AGAL     H5       HCA1     0.090000        1.0080           0
       434 CARB     20       AGAL     O5       OC3C61  -0.400000       15.9994           0
       435 CARB     20       AGAL     C2       CC3161   0.140000       12.0110           0
       436 CARB     20       AGAL     H2       HCA1     0.090000        1.0080           0
       437 CARB     20       AGAL     O2       OC311   -0.650000       15.9994           0
       438 CARB     20       AGAL     HO2      HCP1     0.420000        1.0080           0
       439 CARB     20       AGAL     H3       HCA1     0.090000        1.0080           0
       440 CARB     20       AGAL     C4       CC3161   0.140000       12.0110           0
       441 CARB     20       AGAL     H4       HCA1     0.090000        1.0080           0
       442 CARB     20       AGAL     O4       OC311   -0.650000       15.9994           0
       443 CARB     20       AGAL     HO4      HCP1     0.420000        1.0080           0
       444 CARB     20       AGAL     C6       CC321    0.050000       12.0110           0
       445 CARB     20       AGAL     H61      HCA2     0.090000        1.0080           0
       446 CARB     20       AGAL     H62      HCA2     0.090000        1.0080           0
       447 CARB     20       AGAL     O6       OC311   -0.650000       15.9994           0
       448 CARB     20       AGAL     HO6      HCP1     0.420000        1.0080           0
       449 CARB     21       BGAL     C4       CC3161   0.090000       12.0110           0
       450 CARB     21       BGAL     O4       OC301   -0.360000       15.9994           0
       451 CARB     21       BGAL     C3       CC3161   0.090000       12.0110           0
       452 CARB     21       BGAL     O3       OC301   -0.360000       15.9994           0
       453 CARB     21       BGAL     C1       CC3162   0.290000       12.0110           0
       454 CARB     21       BGAL     C2       CC3161   0.070000       12.0110           0
       455 CARB     21       BGAL     H2       HCA1     0.090000        1.0080           0
       456 CARB     21       BGAL     N        NC2D1   -0.470000       14.0070           0
       457 CARB     21       BGAL     HN       HCP1     0.310000        1.0080           0
       458 CARB     21       BGAL     C        CC2O1    0.510000       12.0110           0
       459 CARB     21       BGAL     O        OC2D1   -0.510000       15.9994           0
       460 CARB     21       BGAL     CT       CC331   -0.270000       12.0110           0
       461 CARB     21       BGAL     HT1      HCA3     0.090000        1.0080           0
       462 CARB     21       BGAL     HT2      HCA3     0.090000        1.0080           0
       463 CARB     21       BGAL     HT3      HCA3     0.090000        1.0080           0
       464 CARB     21       BGAL     H1       HCA1     0.090000        1.0080           0
       465 CARB     21       BGAL     C5       CC3163   0.110000       12.0110           0
       466 CARB     21       BGAL     H5       HCA1     0.090000        1.0080           0
       467 CARB     21       BGAL     O5       OC3C61  -0.400000       15.9994           0
       468 CARB     21       BGAL     H3       HCA1     0.090000        1.0080           0
       469 CARB     21       BGAL     H4       HCA1     0.090000        1.0080           0
       470 CARB     21       BGAL     C6       CC321    0.050000       12.0110           0
       471 CARB     21       BGAL     H61      HCA2     0.090000        1.0080           0
       472 CARB     21       BGAL     H62      HCA2     0.090000        1.0080           0
       473 CARB     21       BGAL     O6       OC311   -0.650000       15.9994           0
       474 CARB     21       BGAL     HO6      HCP1     0.420000        1.0080           0
       475 CARB     22       BGLF     C1       CC3152   0.290000       12.0110           0
       476 CARB     22       BGLF     O4       OC3C51  -0.400000       15.9994           0
       477 CARB     22       BGLF     H1       HCA1     0.090000        1.0080           0
       478 CARB     22       BGLF     C4       CC3153   0.110000       12.0110           0
       479 CARB     22       BGLF     H4       HCA1     0.090000        1.0080           0
       480 CARB     22       BGLF     C2       CC3151   0.140000       12.0110           0
       481 CARB     22       BGLF     H2       HCA1     0.090000        1.0080           0
       482 CARB     22       BGLF     O2       OC311   -0.650000       15.9994           0
       483 CARB     22       BGLF     HO2      HCP1     0.420000        1.0080           0
       484 CARB     22       BGLF     C3       CC3151   0.140000       12.0110           0
       485 CARB     22       BGLF     H3       HCA1     0.090000        1.0080           0
       486 CARB     22       BGLF     O3       OC311   -0.650000       15.9994           0
       487 CARB     22       BGLF     HO3      HCP1     0.420000        1.0080           0
       488 CARB     22       BGLF     C5       CC312    0.140000       12.0110           0
       489 CARB     22       BGLF     H5       HCA1     0.090000        1.0080           0
       490 CARB     22       BGLF     O5       OC311   -0.650000       15.9994           0
       491 CARB     22       BGLF     HO5      HCP1     0.420000        1.0080           0
       492 CARB     22       BGLF     C6       CC322    0.050000       12.0110           0
       493 CARB     22       BGLF     H61      HCA2     0.090000        1.0080           0
       494 CARB     22       BGLF     H62      HCA2     0.090000        1.0080           0
       495 CARB     22       BGLF     O6       OC311   -0.650000       15.9994           0
       496 CARB     22       BGLF     HO6      HCP1     0.420000        1.0080           0
       497 CARB     23       BGAL     C3       CC3161   0.090000       12.0110           0
       498 CARB     23       BGAL     O3       OC301   -0.360000       15.9994           0
       499 CARB     23       BGAL     C1       CC3162   0.290000       12.0110           0
       500 CARB     23       BGAL     H1       HCA1     0.090000        1.0080           0
       501 CARB     23       BGAL     C5       CC3163   0.110000       12.0110           0
       502 CARB     23       BGAL     H5       HCA1     0.090000        1.0080           0
       503 CARB     23       BGAL     O5       OC3C61  -0.400000       15.9994           0
       504 CARB     23       BGAL     C2       CC3161   0.140000       12.0110           0
       505 CARB     23       BGAL     H2       HCA1     0.090000        1.0080           0
       506 CARB     23       BGAL     O2       OC311   -0.650000       15.9994           0
       507 CARB     23       BGAL     HO2      HCP1     0.420000        1.0080           0
       508 CARB     23       BGAL     H3       HCA1     0.090000        1.0080           0
       509 CARB     23       BGAL     C4       CC3161   0.140000       12.0110           0
       510 CARB     23       BGAL     H4       HCA1     0.090000        1.0080           0
       511 CARB     23       BGAL     O4       OC311   -0.650000       15.9994           0
       512 CARB     23       BGAL     HO4      HCP1     0.420000        1.0080           0
       513 CARB     23       BGAL     C6       CC321    0.050000       12.0110           0
       514 CARB     23       BGAL     H61      HCA2     0.090000        1.0080           0
       515 CARB     23       BGAL     H62      HCA2     0.090000        1.0080           0
       516 CARB     23       BGAL     O6       OC311   -0.650000       15.9994           0
       517 CARB     23       BGAL     HO6      HCP1     0.420000        1.0080           0
       518 CARB     24       BGLF     O5       OC30P   -0.570000       15.9994           0
       519 CARB     24       BGLF     C1       CC3152   0.290000       12.0110           0
       520 CARB     24       BGLF     O4       OC3C51  -0.400000       15.9994           0
       521 CARB     24       BGLF     H1       HCA1     0.090000        1.0080           0
       522 CARB     24       BGLF     C4       CC3153   0.110000       12.0110           0
       523 CARB     24       BGLF     H4       HCA1     0.090000        1.0080           0
       524 CARB     24       BGLF     C2       CC3151   0.140000       12.0110           0
       525 CARB     24       BGLF     H2       HCA1     0.090000        1.0080           0
       526 CARB     24       BGLF     O2       OC311   -0.650000       15.9994           0
       527 CARB     24       BGLF     HO2      HCP1     0.420000        1.0080           0
       528 CARB     24       BGLF     C3       CC3151   0.140000       12.0110           0
       529 CARB     24       BGLF     H3       HCA1     0.090000        1.0080           0
       530 CARB     24       BGLF     O3       OC311   -0.650000       15.9994           0
       531 CARB     24       BGLF     HO3      HCP1     0.420000        1.0080           0
       532 CARB     24       BGLF     C5       CC312    0.140000       12.0110           0
       533 CARB     24       BGLF     H5       HCA1     0.090000        1.0080           0
       534 CARB     24       BGLF     C6       CC322    0.050000       12.0110           0
       535 CARB     24       BGLF     H61      HCA2     0.090000        1.0080           0
       536 CARB     24       BGLF     H62      HCA2     0.090000        1.0080           0
       537 CARB     24       BGLF     O6       OC311   -0.650000       15.9994           0
       538 CARB     24       BGLF     HO6      HCP1     0.420000        1.0080           0
       539 CARB     25       RB5P     C4       CC312    0.140000       12.0110           0
       540 CARB     25       RB5P     O4       OC301   -0.360000       15.9994           0
       541 CARB     25       RB5P     C1       CC322    0.050000       12.0110           0
       542 CARB     25       RB5P     H11      HCA2     0.090000        1.0080           0
       543 CARB     25       RB5P     H12      HCA2     0.090000        1.0080           0
       544 CARB     25       RB5P     O1       OC311   -0.650000       15.9994           0
       545 CARB     25       RB5P     HO1      HCP1     0.420000        1.0080           0
       546 CARB     25       RB5P     C2       CC312    0.140000       12.0110           0
       547 CARB     25       RB5P     H2       HCA1     0.090000        1.0080           0
       548 CARB     25       RB5P     O2       OC311   -0.650000       15.9994           0
       549 CARB     25       RB5P     HO2      HCP1     0.420000        1.0080           0
       550 CARB     25       RB5P     C3       CC312    0.140000       12.0110           0
       551 CARB     25       RB5P     H3       HCA1     0.090000        1.0080           0
       552 CARB     25       RB5P     O3       OC311   -0.650000       15.9994           0
       553 CARB     25       RB5P     HO3      HCP1     0.420000        1.0080           0
       554 CARB     25       RB5P     H4       HCA1     0.090000        1.0080           0
       555 CARB     25       RB5P     P1       PC       1.500000       30.9740           0
       556 CARB     25       RB5P     OP3      OC2DP   -0.820000       15.9994           0
       557 CARB     25       RB5P     OP4      OC2DP   -0.820000       15.9994           0
       558 CARB     25       RB5P     C5       CC322    0.010000       12.0110           0
       559 CARB     25       RB5P     H51      HCA2     0.090000        1.0080           0
       560 CARB     25       RB5P     H52      HCA2     0.090000        1.0080           0
       561 CARB     25       RB5P     O5       OC30P   -0.710000       15.9994           0
       562 CARB     26       AGAL     C3       CC3161   0.090000       12.0110           0
       563 CARB     26       AGAL     O3       OC301   -0.360000       15.9994           0
       564 CARB     26       AGAL     C1       CC3162   0.240000       12.0110           0
       565 CARB     26       AGAL     H1       HCA1     0.090000        1.0080           0
       566 CARB     26       AGAL     C5       CC3163   0.110000       12.0110           0
       567 CARB     26       AGAL     H5       HCA1     0.090000        1.0080           0
       568 CARB     26       AGAL     O5       OC3C61  -0.400000       15.9994           0
       569 CARB     26       AGAL     C2       CC3161   0.140000       12.0110           0
       570 CARB     26       AGAL     H2       HCA1     0.090000        1.0080           0
       571 CARB     26       AGAL     O2       OC311   -0.650000       15.9994           0
       572 CARB     26       AGAL     HO2      HCP1     0.420000        1.0080           0
       573 CARB     26       AGAL     H3       HCA1     0.090000        1.0080           0
       574 CARB     26       AGAL     C4       CC3161   0.140000       12.0110           0
       575 CARB     26       AGAL     H4       HCA1     0.090000        1.0080           0
       576 CARB     26       AGAL     O4       OC311   -0.650000       15.9994           0
       577 CARB     26       AGAL     HO4      HCP1     0.420000        1.0080           0
       578 CARB     26       AGAL     C6       CC321    0.050000       12.0110           0
       579 CARB     26       AGAL     H61      HCA2     0.090000        1.0080           0
       580 CARB     26       AGAL     H62      HCA2     0.090000        1.0080           0
       581 CARB     26       AGAL     O6       OC311   -0.650000       15.9994           0
       582 CARB     26       AGAL     HO6      HCP1     0.420000        1.0080           0
       583 CARB     27       BGAL     C4       CC3161   0.090000       12.0110           0
       584 CARB     27       BGAL     O4       OC301   -0.360000       15.9994           0
       585 CARB     27       BGAL     C3       CC3161   0.090000       12.0110           0
       586 CARB     27       BGAL     O3       OC301   -0.360000       15.9994           0
       587 CARB     27       BGAL     C1       CC3162   0.290000       12.0110           0
       588 CARB     27       BGAL     C2       CC3161   0.070000       12.0110           0
       589 CARB     27       BGAL     H2       HCA1     0.090000        1.0080           0
       590 CARB     27       BGAL     N        NC2D1   -0.470000       14.0070           0
       591 CARB     27       BGAL     HN       HCP1     0.310000        1.0080           0
       592 CARB     27       BGAL     C        CC2O1    0.510000       12.0110           0
       593 CARB     27       BGAL     O        OC2D1   -0.510000       15.9994           0
       594 CARB     27       BGAL     CT       CC331   -0.270000       12.0110           0
       595 CARB     27       BGAL     HT1      HCA3     0.090000        1.0080           0
       596 CARB     27       BGAL     HT2      HCA3     0.090000        1.0080           0
       597 CARB     27       BGAL     HT3      HCA3     0.090000        1.0080           0
       598 CARB     27       BGAL     H1       HCA1     0.090000        1.0080           0
       599 CARB     27       BGAL     C5       CC3163   0.110000       12.0110           0
       600 CARB     27       BGAL     H5       HCA1     0.090000        1.0080           0
       601 CARB     27       BGAL     O5       OC3C61  -0.400000       15.9994           0
       602 CARB     27       BGAL     H3       HCA1     0.090000        1.0080           0
       603 CARB     27       BGAL     H4       HCA1     0.090000        1.0080           0
       604 CARB     27       BGAL     C6       CC321    0.050000       12.0110           0
       605 CARB     27       BGAL     H61      HCA2     0.090000        1.0080           0
       606 CARB     27       BGAL     H62      HCA2     0.090000        1.0080           0
       607 CARB     27       BGAL     O6       OC311   -0.650000       15.9994           0
       608 CARB     27       BGAL     HO6      HCP1     0.420000        1.0080           0
       609 CARB     28       BGLF     C1       CC3152   0.290000       12.0110           0
       610 CARB     28       BGLF     O4       OC3C51  -0.400000       15.9994           0
       611 CARB     28       BGLF     H1       HCA1     0.090000        1.0080           0
       612 CARB     28       BGLF     C4       CC3153   0.110000       12.0110           0
       613 CARB     28       BGLF     H4       HCA1     0.090000        1.0080           0
       614 CARB     28       BGLF     C2       CC3151   0.140000       12.0110           0
       615 CARB     28       BGLF     H2       HCA1     0.090000        1.0080           0
       616 CARB     28       BGLF     O2       OC311   -0.650000       15.9994           0
       617 CARB     28       BGLF     HO2      HCP1     0.420000        1.0080           0
       618 CARB     28       BGLF     C3       CC3151   0.140000       12.0110           0
       619 CARB     28       BGLF     H3       HCA1     0.090000        1.0080           0
       620 CARB     28       BGLF     O3       OC311   -0.650000       15.9994           0
       621 CARB     28       BGLF     HO3      HCP1     0.420000        1.0080           0
       622 CARB     28       BGLF     C5       CC312    0.140000       12.0110           0
       623 CARB     28       BGLF     H5       HCA1     0.090000        1.0080           0
       624 CARB     28       BGLF     O5       OC311   -0.650000       15.9994           0
       625 CARB     28       BGLF     HO5      HCP1     0.420000        1.0080           0
       626 CARB     28       BGLF     C6       CC322    0.050000       12.0110           0
       627 CARB     28       BGLF     H61      HCA2     0.090000        1.0080           0
       628 CARB     28       BGLF     H62      HCA2     0.090000        1.0080           0
       629 CARB     28       BGLF     O6       OC311   -0.650000       15.9994           0
       630 CARB     28       BGLF     HO6      HCP1     0.420000        1.0080           0
       631 CARB     29       BGAL     C3       CC3161   0.090000       12.0110           0
       632 CARB     29       BGAL     O3       OC301   -0.360000       15.9994           0
       633 CARB     29       BGAL     C1       CC3162   0.290000       12.0110           0
       634 CARB     29       BGAL     H1       HCA1     0.090000        1.0080           0
       635 CARB     29       BGAL     C5       CC3163   0.110000       12.0110           0
       636 CARB     29       BGAL     H5       HCA1     0.090000        1.0080           0
       637 CARB     29       BGAL     O5       OC3C61  -0.400000       15.9994           0
       638 CARB     29       BGAL     C2       CC3161   0.140000       12.0110           0
       639 CARB     29       BGAL     H2       HCA1     0.090000        1.0080           0
       640 CARB     29       BGAL     O2       OC311   -0.650000       15.9994           0
       641 CARB     29       BGAL     HO2      HCP1     0.420000        1.0080           0
       642 CARB     29       BGAL     H3       HCA1     0.090000        1.0080           0
       643 CARB     29       BGAL     C4       CC3161   0.140000       12.0110           0
       644 CARB     29       BGAL     H4       HCA1     0.090000        1.0080           0
       645 CARB     29       BGAL     O4       OC311   -0.650000       15.9994           0
       646 CARB     29       BGAL     HO4      HCP1     0.420000        1.0080           0
       647 CARB     29       BGAL     C6       CC321    0.050000       12.0110           0
       648 CARB     29       BGAL     H61      HCA2     0.090000        1.0080           0
       649 CARB     29       BGAL     H62      HCA2     0.090000        1.0080           0
       650 CARB     29       BGAL     O6       OC311   -0.650000       15.9994           0
       651 CARB     29       BGAL     HO6      HCP1     0.420000        1.0080           0
       652 CARB     30       BGLF     O5       OC30P   -0.570000       15.9994           0
       653 CARB     30       BGLF     C1       CC3152   0.290000       12.0110           0
       654 CARB     30       BGLF     O4       OC3C51  -0.400000       15.9994           0
       655 CARB     30       BGLF     H1       HCA1     0.090000        1.0080           0
       656 CARB     30       BGLF     C4       CC3153   0.110000       12.0110           0
       657 CARB     30       BGLF     H4       HCA1     0.090000        1.0080           0
       658 CARB     30       BGLF     C2       CC3151   0.140000       12.0110           0
       659 CARB     30       BGLF     H2       HCA1     0.090000        1.0080           0
       660 CARB     30       BGLF     O2       OC311   -0.650000       15.9994           0
       661 CARB     30       BGLF     HO2      HCP1     0.420000        1.0080           0
       662 CARB     30       BGLF     C3       CC3151   0.140000       12.0110           0
       663 CARB     30       BGLF     H3       HCA1     0.090000        1.0080           0
       664 CARB     30       BGLF     O3       OC311   -0.650000       15.9994           0
       665 CARB     30       BGLF     HO3      HCP1     0.420000        1.0080           0
       666 CARB     30       BGLF     C5       CC312    0.140000       12.0110           0
       667 CARB     30       BGLF     H5       HCA1     0.090000        1.0080           0
       668 CARB     30       BGLF     C6       CC322    0.050000       12.0110           0
       669 CARB     30       BGLF     H61      HCA2     0.090000        1.0080           0
       670 CARB     30       BGLF     H62      HCA2     0.090000        1.0080           0
       671 CARB     30       BGLF     O6       OC311   -0.650000       15.9994           0
       672 CARB     30       BGLF     HO6      HCP1     0.420000        1.0080           0
       673 CARB     31       RB5P     C4       CC312    0.140000       12.0110           0
       674 CARB     31       RB5P     O4       OC301   -0.360000       15.9994           0
       675 CARB     31       RB5P     C1       CC322    0.050000       12.0110           0
       676 CARB     31       RB5P     H11      HCA2     0.090000        1.0080           0
       677 CARB     31       RB5P     H12      HCA2     0.090000        1.0080           0
       678 CARB     31       RB5P     O1       OC311   -0.650000       15.9994           0
       679 CARB     31       RB5P     HO1      HCP1     0.420000        1.0080           0
       680 CARB     31       RB5P     C2       CC312    0.140000       12.0110           0
       681 CARB     31       RB5P     H2       HCA1     0.090000        1.0080           0
       682 CARB     31       RB5P     O2       OC311   -0.650000       15.9994           0
       683 CARB     31       RB5P     HO2      HCP1     0.420000        1.0080           0
       684 CARB     31       RB5P     C3       CC312    0.140000       12.0110           0
       685 CARB     31       RB5P     H3       HCA1     0.090000        1.0080           0
       686 CARB     31       RB5P     O3       OC311   -0.650000       15.9994           0
       687 CARB     31       RB5P     HO3      HCP1     0.420000        1.0080           0
       688 CARB     31       RB5P     H4       HCA1     0.090000        1.0080           0
       689 CARB     31       RB5P     P1       PC       1.500000       30.9740           0
       690 CARB     31       RB5P     OP3      OC2DP   -0.820000       15.9994           0
       691 CARB     31       RB5P     OP4      OC2DP   -0.820000       15.9994           0
       692 CARB     31       RB5P     C5       CC322    0.010000       12.0110           0
       693 CARB     31       RB5P     H51      HCA2     0.090000        1.0080           0
       694 CARB     31       RB5P     H52      HCA2     0.090000        1.0080           0
       695 CARB     31       RB5P     O5       OC30P   -0.710000       15.9994           0
       696 CARB     32       AGAL     C3       CC3161   0.090000       12.0110           0
       697 CARB     32       AGAL     O3       OC301   -0.360000       15.9994           0
       698 CARB     32       AGAL     C1       CC3162   0.240000       12.0110           0
       699 CARB     32       AGAL     H1       HCA1     0.090000        1.0080           0
       700 CARB     32       AGAL     C5       CC3163   0.110000       12.0110           0
       701 CARB     32       AGAL     H5       HCA1     0.090000        1.0080           0
       702 CARB     32       AGAL     O5       OC3C61  -0.400000       15.9994           0
       703 CARB     32       AGAL     C2       CC3161   0.140000       12.0110           0
       704 CARB     32       AGAL     H2       HCA1     0.090000        1.0080           0
       705 CARB     32       AGAL     O2       OC311   -0.650000       15.9994           0
       706 CARB     32       AGAL     HO2      HCP1     0.420000        1.0080           0
       707 CARB     32       AGAL     H3       HCA1     0.090000        1.0080           0
       708 CARB     32       AGAL     C4       CC3161   0.140000       12.0110           0
       709 CARB     32       AGAL     H4       HCA1     0.090000        1.0080           0
       710 CARB     32       AGAL     O4       OC311   -0.650000       15.9994           0
       711 CARB     32       AGAL     HO4      HCP1     0.420000        1.0080           0
       712 CARB     32       AGAL     C6       CC321    0.050000       12.0110           0
       713 CARB     32       AGAL     H61      HCA2     0.090000        1.0080           0
       714 CARB     32       AGAL     H62      HCA2     0.090000        1.0080           0
       715 CARB     32       AGAL     O6       OC311   -0.650000       15.9994           0
       716 CARB     32       AGAL     HO6      HCP1     0.420000        1.0080           0
       717 CARB     33       BGAL     C4       CC3161   0.090000       12.0110           0
       718 CARB     33       BGAL     O4       OC301   -0.360000       15.9994           0
       719 CARB     33       BGAL     C3       CC3161   0.090000       12.0110           0
       720 CARB     33       BGAL     O3       OC301   -0.360000       15.9994           0
       721 CARB     33       BGAL     C1       CC3162   0.290000       12.0110           0
       722 CARB     33       BGAL     C2       CC3161   0.070000       12.0110           0
       723 CARB     33       BGAL     H2       HCA1     0.090000        1.0080           0
       724 CARB     33       BGAL     N        NC2D1   -0.470000       14.0070           0
       725 CARB     33       BGAL     HN       HCP1     0.310000        1.0080           0
       726 CARB     33       BGAL     C        CC2O1    0.510000       12.0110           0
       727 CARB     33       BGAL     O        OC2D1   -0.510000       15.9994           0
       728 CARB     33       BGAL     CT       CC331   -0.270000       12.0110           0
       729 CARB     33       BGAL     HT1      HCA3     0.090000        1.0080           0
       730 CARB     33       BGAL     HT2      HCA3     0.090000        1.0080           0
       731 CARB     33       BGAL     HT3      HCA3     0.090000        1.0080           0
       732 CARB     33       BGAL     H1       HCA1     0.090000        1.0080           0
       733 CARB     33       BGAL     C5       CC3163   0.110000       12.0110           0
       734 CARB     33       BGAL     H5       HCA1     0.090000        1.0080           0
       735 CARB     33       BGAL     O5       OC3C61  -0.400000       15.9994           0
       736 CARB     33       BGAL     H3       HCA1     0.090000        1.0080           0
       737 CARB     33       BGAL     H4       HCA1     0.090000        1.0080           0
       738 CARB     33       BGAL     C6       CC321    0.050000       12.0110           0
       739 CARB     33       BGAL     H61      HCA2     0.090000        1.0080           0
       740 CARB     33       BGAL     H62      HCA2     0.090000        1.0080           0
       741 CARB     33       BGAL     O6       OC311   -0.650000       15.9994           0
       742 CARB     33       BGAL     HO6      HCP1     0.420000        1.0080           0
       743 CARB     34       BGLF     C1       CC3152   0.290000       12.0110           0
       744 CARB     34       BGLF     O4       OC3C51  -0.400000       15.9994           0
       745 CARB     34       BGLF     H1       HCA1     0.090000        1.0080           0
       746 CARB     34       BGLF     C4       CC3153   0.110000       12.0110           0
       747 CARB     34       BGLF     H4       HCA1     0.090000        1.0080           0
       748 CARB     34       BGLF     C2       CC3151   0.140000       12.0110           0
       749 CARB     34       BGLF     H2       HCA1     0.090000        1.0080           0
       750 CARB     34       BGLF     O2       OC311   -0.650000       15.9994           0
       751 CARB     34       BGLF     HO2      HCP1     0.420000        1.0080           0
       752 CARB     34       BGLF     C3       CC3151   0.140000       12.0110           0
       753 CARB     34       BGLF     H3       HCA1     0.090000        1.0080           0
       754 CARB     34       BGLF     O3       OC311   -0.650000       15.9994           0
       755 CARB     34       BGLF     HO3      HCP1     0.420000        1.0080           0
       756 CARB     34       BGLF     C5       CC312    0.140000       12.0110           0
       757 CARB     34       BGLF     H5       HCA1     0.090000        1.0080           0
       758 CARB     34       BGLF     O5       OC311   -0.650000       15.9994           0
       759 CARB     34       BGLF     HO5      HCP1     0.420000        1.0080           0
       760 CARB     34       BGLF     C6       CC322    0.050000       12.0110           0
       761 CARB     34       BGLF     H61      HCA2     0.090000        1.0080           0
       762 CARB     34       BGLF     H62      HCA2     0.090000        1.0080           0
       763 CARB     34       BGLF     O6       OC311   -0.650000       15.9994           0
       764 CARB     34       BGLF     HO6      HCP1     0.420000        1.0080           0
       765 CARB     35       BGAL     C3       CC3161   0.090000       12.0110           0
       766 CARB     35       BGAL     O3       OC301   -0.360000       15.9994           0
       767 CARB     35       BGAL     C1       CC3162   0.290000       12.0110           0
       768 CARB     35       BGAL     H1       HCA1     0.090000        1.0080           0
       769 CARB     35       BGAL     C5       CC3163   0.110000       12.0110           0
       770 CARB     35       BGAL     H5       HCA1     0.090000        1.0080           0
       771 CARB     35       BGAL     O5       OC3C61  -0.400000       15.9994           0
       772 CARB     35       BGAL     C2       CC3161   0.140000       12.0110           0
       773 CARB     35       BGAL     H2       HCA1     0.090000        1.0080           0
       774 CARB     35       BGAL     O2       OC311   -0.650000       15.9994           0
       775 CARB     35       BGAL     HO2      HCP1     0.420000        1.0080           0
       776 CARB     35       BGAL     H3       HCA1     0.090000        1.0080           0
       777 CARB     35       BGAL     C4       CC3161   0.140000       12.0110           0
       778 CARB     35       BGAL     H4       HCA1     0.090000        1.0080           0
       779 CARB     35       BGAL     O4       OC311   -0.650000       15.9994           0
       780 CARB     35       BGAL     HO4      HCP1     0.420000        1.0080           0
       781 CARB     35       BGAL     C6       CC321    0.050000       12.0110           0
       782 CARB     35       BGAL     H61      HCA2     0.090000        1.0080           0
       783 CARB     35       BGAL     H62      HCA2     0.090000        1.0080           0
       784 CARB     35       BGAL     O6       OC311   -0.650000       15.9994           0
       785 CARB     35       BGAL     HO6      HCP1     0.420000        1.0080           0
       786 CARB     36       BGLF     C1       CC3152   0.290000       12.0110           0
       787 CARB     36       BGLF     O4       OC3C51  -0.400000       15.9994           0
       788 CARB     36       BGLF     H1       HCA1     0.090000        1.0080           0
       789 CARB     36       BGLF     C4       CC3153   0.110000       12.0110           0
       790 CARB     36       BGLF     H4       HCA1     0.090000        1.0080           0
       791 CARB     36       BGLF     C2       CC3151   0.140000       12.0110           0
       792 CARB     36       BGLF     H2       HCA1     0.090000        1.0080           0
       793 CARB     36       BGLF     O2       OC311   -0.650000       15.9994           0
       794 CARB     36       BGLF     HO2      HCP1     0.420000        1.0080           0
       795 CARB     36       BGLF     C3       CC3151   0.140000       12.0110           0
       796 CARB     36       BGLF     H3       HCA1     0.090000        1.0080           0
       797 CARB     36       BGLF     O3       OC311   -0.650000       15.9994           0
       798 CARB     36       BGLF     HO3      HCP1     0.420000        1.0080           0
       799 CARB     36       BGLF     C5       CC312    0.140000       12.0110           0
       800 CARB     36       BGLF     H5       HCA1     0.090000        1.0080           0
       801 CARB     36       BGLF     O5       OC311   -0.650000       15.9994           0
       802 CARB     36       BGLF     HO5      HCP1     0.420000        1.0080           0
       803 CARB     36       BGLF     C6       CC322    0.050000       12.0110           0
       804 CARB     36       BGLF     H61      HCA2     0.090000        1.0080           0
       805 CARB     36       BGLF     H62      HCA2     0.090000        1.0080           0
       806 CARB     36       BGLF     O6       OC311   -0.650000       15.9994           0
       807 CARB     36       BGLF     HO6      HCP1     0.420000        1.0080           0
       808 WT1      1        TIP3     OH2      OT      -0.834000       15.9994           0
       809 WT1      1        TIP3     H1       HT       0.417000        1.0080           0
       810 WT1      1        TIP3     H2       HT       0.417000        1.0080           0
       811 WT1      2        TIP3     OH2      OT      -0.834000       15.9994           0
       812 WT1      2        TIP3     H1       HT       0.417000        1.0080           0
       813 WT1      2        TIP3     H2       HT       0.417000        1.0080           0
       814 WT1      3        TIP3     OH2      OT      -0.834000       15.9994           0
       815 WT1      3        TIP3     H1       HT       0.417000        1.0080           0
       816 WT1      3        TIP3     H2       HT       0.417000        1.0080           0
       817 WT1      4        TIP3     OH2      OT      -0.834000       15.9994           0
       818 WT1      4        TIP3     H1       HT       0.417000        1.0080           0
       819 WT1      4        TIP3     H2       HT       0.417000        1.0080           0
       820 WT1      5        TIP3     OH2      OT      -0.834000       15.9994           0
       821 WT1      5        TIP3     H1       HT       0.417000        1.0080           0
       822 WT1      5        TIP3     H2       HT       0.417000        1.0080           0
       823 WT1      6        TIP3     OH2      OT      -0.834000       15.9994           0
       824 WT1      6        TIP3     H1       HT       0.417000        1.0080           0
       825 WT1      6        TIP3     H2       HT       0.417000        1.0080           0
       826 WT1      7        TIP3     OH2      OT      -0.834000       15.9994           0
       827 WT1      7        TIP3     H1       HT       0.417000        1.0080           0
       828 WT1      7        TIP3     H2       HT       0.417000        1.0080           0
       829 WT1      8        TIP3     OH2      OT      -0.834000       15.9994           0
       830 WT1      8        TIP3     H1       HT       0.417000        1.0080           0
       831 WT1      8        TIP3     H2       HT       0.417000        1.0080           0
       832 WT1      9        TIP3     OH2      OT      -0.834000       15.9994           0
       833 WT1      9        TIP3     H1       HT       0.417000        1.0080           0
       834 WT1      9        TIP3     H2       HT       0.417000        1.0080           0
       835 WT1      10       TIP3     OH2      OT      -0.834000       15.9994           0
       836 WT1      10       TIP3     H1       HT       0.417000        1.0080           0
       837 WT1      10       TIP3     H2       HT       0.417000        1.0080           0
       838 WT1      11       TIP3     OH2      OT      -0.834000       15.9994           0
       839 WT1      11       TIP3     H1       HT       0.417000        1.0080           0
       840 WT1      11       TIP3     H2       HT       0.417000        1.0080           0
       841 WT1      12       TIP3     OH2      OT      -0.834000       15.9994           0
       842 WT1      12       TIP3     H1       HT       0.417000        1.0080           0
       843 WT1      12       TIP3     H2       HT       0.417000        1.0080           0
       844 WT1      13       TIP3     OH2      OT      -0.834000       15.9994           0
       845 WT1      13       TIP3     H1       HT       0.417000        1.0080           0
       846 WT1      13       TIP3     H2       HT       0.417000        1.0080           0
       847 WT1      14       TIP3     OH2      OT      -0.834000       15.9994           0
       848 WT1      14       TIP3     H1       HT       0.417000        1.0080           0
       849 WT1      14       TIP3     H2       HT       0.417000        1.0080           0
       850 WT1      15       TIP3     OH2      OT      -0.834000       15.9994           0
       851 WT1      15       TIP3     H1       HT       0.417000        1.0080           0
       852 WT1      15       TIP3     H2       HT       0.417000        1.0080           0
       853 WT1      16       TIP3     OH2      OT      -0.834000       15.9994           0
       854 WT1      16       TIP3     H1       HT       0.417000        1.0080           0
       855 WT1      16       TIP3     H2       HT       0.417000        1.0080           0
       856 WT1      17       TIP3     OH2      OT      -0.834000       15.9994           0
       857 WT1      17       TIP3     H1       HT       0.417000        1.0080           0
       858 WT1      17       TIP3     H2       HT       0.417000        1.0080           0
       859 WT1      18       TIP3     OH2      OT      -0.834000       15.9994           0
       860 WT1      18       TIP3     H1       HT       0.417000        1.0080           0
       861 WT1      18       TIP3     H2       HT       0.417000        1.0080           0
       862 WT1      19       TIP3     OH2      OT      -0.834000       15.9994           0
       863 WT1      19       TIP3     H1       HT       0.417000        1.0080           0
       864 WT1      19       TIP3     H2       HT       0.417000        1.0080           0
       865 WT1      20       TIP3     OH2      OT      -0.834000       15.9994           0
       866 WT1      20       TIP3     H1       HT       0.417000        1.0080           0
       867 WT1      20       TIP3     H2       HT       0.417000        1.0080           0
       868 WT1      21       TIP3     OH2      OT      -0.834000       15.9994           0
       869 WT1      21       TIP3     H1       HT       0.417000        1.0080           0
       870 WT1      21       TIP3     H2       HT       0.417000        1.0080           0
       871 WT1      22       TIP3     OH2      OT      -0.834000       15.9994           0
       872 WT1      22       TIP3     H1       HT       0.417000        1.0080           0
       873 WT1      22       TIP3     H2       HT       0.417000        1.0080           0
       874 WT1      23       TIP3     OH2      OT      -0.834000       15.9994           0
       875 WT1      23       TIP3     H1       HT       0.417000        1.0080           0
       876 WT1      23       TIP3     H2       HT       0.417000        1.0080           0
       877 WT1      24       TIP3     OH2      OT      -0.834000       15.9994           0
       878 WT1      24       TIP3     H1       HT       0.417000        1.0080           0
       879 WT1      24       TIP3     H2       HT       0.417000        1.0080           0
       880 WT1      25       TIP3     OH2      OT      -0.834000       15.9994           0
       881 WT1      25       TIP3     H1       HT       0.417000        1.0080           0
       882 WT1      25       TIP3     H2       HT       0.417000        1.0080           0
       883 WT1      26       TIP3     OH2      OT      -0.834000       15.9994           0
       884 WT1      26       TIP3     H1       HT       0.417000        1.0080           0
       885 WT1      26       TIP3     H2       HT       0.417000        1.0080           0
       886 WT1      27       TIP3     OH2      OT      -0.834000       15.9994           0
       887 WT1      27       TIP3     H1       HT       0.417000        1.0080           0
       888 WT1      27       TIP3     H2       HT       0.417000        1.0080           0
       889 WT1      28       TIP3     OH2      OT      -0.834000       15.9994           0
       890 WT1      28       TIP3     H1       HT       0.417000        1.0080           0
       891 WT1      28       TIP3     H2       HT       0.417000        1.0080           0
       892 WT1      29       TIP3     OH2      OT      -0.834000       15.9994           0
       893 WT1      29       TIP3     H1       HT       0.417000        1.0080           0
       894 WT1      29       TIP3     H2       HT       0.417000        1.0080           0
       895 WT1      30       TIP3     OH2      OT      -0.834000       15.9994           0
       896 WT1      30       TIP3     H1       HT       0.417000        1.0080           0
       897 WT1      30       TIP3     H2       HT       0.417000        1.0080           0
       898 WT1      31       TIP3     OH2      OT      -0.834000       15.9994           0
       899 WT1      31       TIP3     H1       HT       0.417000        1.0080           0
       900 WT1      31       TIP3     H2       HT       0.417000        1.0080           0
       901 WT1      32       TIP3     OH2      OT      -0.834000       15.9994           0
       902 WT1      32       TIP3     H1       HT       0.417000        1.0080           0
       903 WT1      32       TIP3     H2       HT       0.417000        1.0080           0
       904 WT1      33       TIP3     OH2      OT      -0.834000       15.9994           0
       905 WT1      33       TIP3     H1       HT       0.417000        1.0080           0
       906 WT1      33       TIP3     H2       HT       0.417000        1.0080           0
       907 WT1      34       TIP3     OH2      OT      -0.834000       15.9994           0
       908 WT1      34       TIP3     H1       HT       0.417000        1.0080           0
       909 WT1      34       TIP3     H2       HT       0.417000        1.0080           0
       910 WT1      35       TIP3     OH2      OT      -0.834000       15.9994           0
       911 WT1      35       TIP3     H1       HT       0.417000        1.0080           0
       912 WT1      35       TIP3     H2       HT       0.417000        1.0080           0
       913 WT1      38       TIP3     OH2      OT      -0.834000       15.9994           0
       914 WT1      38       TIP3     H1       HT       0.417000        1.0080           0
       915 WT1      38       TIP3     H2       HT       0.417000        1.0080           0
       916 WT1      39       TIP3     OH2      OT      -0.834000       15.9994           0
       917 WT1      39       TIP3     H1       HT       0.417000        1.0080           0
       918 WT1      39       TIP3     H2       HT       0.417000        1.0080           0
       919 WT1      40       TIP3     OH2      OT      -0.834000       15.9994           0
       920 WT1      40       TIP3     H1       HT       0.417000        1.0080           0
       921 WT1      40       TIP3     H2       HT       0.417000        1.0080           0
       922 WT1      41       TIP3     OH2      OT      -0.834000       15.9994           0
       923 WT1      41       TIP3     H1       HT       0.417000        1.0080           0
       924 WT1      41       TIP3     H2       HT       0.417000        1.0080           0
       925 WT1      42       TIP3     OH2      OT      -0.834000       15.9994           0
       926 WT1      42       TIP3     H1       HT       0.417000        1.0080           0
       927 WT1      42       TIP3     H2       HT       0.417000        1.0080           0
       928 WT1      43       TIP3     OH2      OT      -0.834000       15.9994           0
       929 WT1      43       TIP3     H1       HT       0.417000        1.0080           0
       930 WT1      43       TIP3     H2       HT       0.417000        1.0080           0
       931 WT1      44       TIP3     OH2      OT      -0.834000       15.9994           0
       932 WT1      44       TIP3     H1       HT       0.417000        1.0080           0
       933 WT1      44       TIP3     H2       HT       0.417000        1.0080           0
       934 WT1      45       TIP3     OH2      OT      -0.834000       15.9994           0
       935 WT1      45       TIP3     H1       HT       0.417000        1.0080           0
       936 WT1      45       TIP3     H2       HT       0.417000        1.0080           0
       937 WT1      46       TIP3     OH2      OT      -0.834000       15.9994           0
       938 WT1      46       TIP3     H1       HT       0.417000        1.0080           0
       939 WT1      46       TIP3     H2       HT       0.417000        1.0080           0
       940 WT1      47       TIP3     OH2      OT      -0.834000       15.9994           0
       941 WT1      47       TIP3     H1       HT       0.417000        1.0080           0
       942 WT1      47       TIP3     H2       HT       0.417000        1.0080           0
       943 WT1      48       TIP3     OH2      OT      -0.834000       15.9994           0
       944 WT1      48       TIP3     H1       HT       0.417000        1.0080           0
       945 WT1      48       TIP3     H2       HT       0.417000        1.0080           0
       946 WT1      49       TIP3     OH2      OT      -0.834000       15.9994           0
       947 WT1      49       TIP3     H1       HT       0.417000        1.0080           0
       948 WT1      49       TIP3     H2       HT       0.417000        1.0080           0
       949 WT1      50       TIP3     OH2      OT      -0.834000       15.9994           0
       950 WT1      50       TIP3     H1       HT       0.417000        1.0080           0
       951 WT1      50       TIP3     H2       HT       0.417000        1.0080           0
       952 WT1      51       TIP3     OH2      OT      -0.834000       15.9994           0
       953 WT1      51       TIP3     H1       HT       0.417000        1.0080           0
       954 WT1      51       TIP3     H2       HT       0.417000        1.0080           0
       955 WT1      52       TIP3     OH2      OT      -0.834000       15.9994           0
       956 WT1      52       TIP3     H1       HT       0.417000        1.0080           0
       957 WT1      52       TIP3     H2       HT       0.417000        1.0080           0
       958 WT1      53       TIP3     OH2      OT      -0.834000       15.9994           0
       959 WT1      53       TIP3     H1       HT       0.417000        1.0080           0
       960 WT1      53       TIP3     H2       HT       0.417000        1.0080           0
       961 WT1      54       TIP3     OH2      OT      -0.834000       15.9994           0
       962 WT1      54       TIP3     H1       HT       0.417000        1.0080           0
       963 WT1      54       TIP3     H2       HT       0.417000        1.0080           0
       964 WT1      55       TIP3     OH2      OT      -0.834000       15.9994           0
       965 WT1      55       TIP3     H1       HT       0.417000        1.0080           0
       966 WT1      55       TIP3     H2       HT       0.417000        1.0080           0
       967 WT1      56       TIP3     OH2      OT      -0.834000       15.9994           0
       968 WT1      56       TIP3     H1       HT       0.417000        1.0080           0
       969 WT1      56       TIP3     H2       HT       0.417000        1.0080           0
       970 WT1      57       TIP3     OH2      OT      -0.834000       15.9994           0
       971 WT1      57       TIP3     H1       HT       0.417000        1.0080           0
       972 WT1      57       TIP3     H2       HT       0.417000        1.0080           0
       973 WT1      58       TIP3     OH2      OT      -0.834000       15.9994           0
       974 WT1      58       TIP3     H1       HT       0.417000        1.0080           0
       975 WT1      58       TIP3     H2       HT       0.417000        1.0080           0
       976 WT1      59       TIP3     OH2      OT      -0.834000       15.9994           0
       977 WT1      59       TIP3     H1       HT       0.417000        1.0080           0
       978 WT1      59       TIP3     H2       HT       0.417000        1.0080           0
       979 WT1      60       TIP3     OH2      OT      -0.834000       15.9994           0
       980 WT1      60       TIP3     H1       HT       0.417000        1.0080           0
       981 WT1      60       TIP3     H2       HT       0.417000        1.0080           0
       982 WT1      61       TIP3     OH2      OT      -0.834000       15.9994           0
       983 WT1      61       TIP3     H1       HT       0.417000        1.0080           0
       984 WT1      61       TIP3     H2       HT       0.417000        1.0080           0
       985 WT1      62       TIP3     OH2      OT      -0.834000       15.9994           0
       986 WT1      62       TIP3     H1       HT       0.417000        1.0080           0
       987 WT1      62       TIP3     H2       HT       0.417000        1.0080           0
       988 WT1      63       TIP3     OH2      OT      -0.834000       15.9994           0
       989 WT1      63       TIP3     H1       HT       0.417000        1.0080           0
       990 WT1      63       TIP3     H2       HT       0.417000        1.0080           0
       991 WT1      64       TIP3     OH2      OT      -0.834000       15.9994           0
       992 WT1      64       TIP3     H1       HT       0.417000        1.0080           0
       993 WT1      64       TIP3     H2       HT       0.417000        1.0080           0
       994 WT1      65       TIP3     OH2      OT      -0.834000       15.9994           0
       995 WT1      65       TIP3     H1       HT       0.417000        1.0080           0
       996 WT1      65       TIP3     H2       HT       0.417000        1.0080           0
       997 WT1      66       TIP3     OH2      OT      -0.834000       15.9994           0
       998 WT1      66       TIP3     H1       HT       0.417000        1.0080           0
       999 WT1      66       TIP3     H2       HT       0.417000        1.0080           0
      1000 WT1      67       TIP3     OH2      OT      -0.834000       15.9994           0
      1001 WT1      67       TIP3     H1       HT       0.417000        1.0080           0
      1002 WT1      67       TIP3     H2       HT       0.417000        1.0080           0
      1003 WT1      68       TIP3     OH2      OT      -0.834000       15.9994           0
      1004 WT1      68       TIP3     H1       HT       0.417000        1.0080           0
      1005 WT1      68       TIP3     H2       HT       0.417000        1.0080           0
      1006 WT1      69       TIP3     OH2      OT      -0.834000       15.9994           0
      1007 WT1      69       TIP3     H1       HT       0.417000        1.0080           0
      1008 WT1      69       TIP3     H2       HT       0.417000        1.0080           0
      1009 WT1      70       TIP3     OH2      OT      -0.834000       15.9994           0
      1010 WT1      70       TIP3     H1       HT       0.417000        1.0080           0
      1011 WT1      70       TIP3     H2       HT       0.417000        1.0080           0
      1012 WT1      71       TIP3     OH2      OT      -0.834000       15.9994           0
      1013 WT1      71       TIP3     H1       HT       0.417000        1.0080           0
      1014 WT1      71       TIP3     H2       HT       0.417000        1.0080           0
      1015 WT1      72       TIP3     OH2      OT      -0.834000       15.9994           0
      1016 WT1      72       TIP3     H1       HT       0.417000        1.0080           0
      1017 WT1      72       TIP3     H2       HT       0.417000        1.0080           0
      1018 WT1      73       TIP3     OH2      OT      -0.834000       15.9994           0
      1019 WT1      73       TIP3     H1       HT       0.417000        1.0080           0
      1020 WT1      73       TIP3     H2       HT       0.417000        1.0080           0
      1021 WT1      74       TIP3     OH2      OT      -0.834000       15.9994           0
      1022 WT1      74       TIP3     H1       HT       0.417000        1.0080           0
      1023 WT1      74       TIP3     H2       HT       0.417000        1.0080           0
      1024 WT1      75       TIP3     OH2      OT      -0.834000       15.9994           0
      1025 WT1      75       TIP3     H1       HT       0.417000        1.0080           0
      1026 WT1      75       TIP3     H2       HT       0.417000        1.0080           0
      1027 WT1      76       TIP3     OH2      OT      -0.834000       15.9994           0
      1028 WT1      76       TIP3     H1       HT       0.417000        1.0080           0
      1029 WT1      76       TIP3     H2       HT       0.417000        1.0080           0
      1030 WT1      77       TIP3     OH2      OT      -0.834000       15.9994           0
      1031 WT1      77       TIP3     H1       HT       0.417000        1.0080           0
      1032 WT1      77       TIP3     H2       HT       0.417000        1.0080           0
      1033 WT1      78       TIP3     OH2      OT      -0.834000       15.9994           0
      1034 WT1      78       TIP3     H1       HT       0.417000        1.0080           0
      1035 WT1      78       TIP3     H2       HT       0.417000        1.0080           0
      1036 WT1      79       TIP3     OH2      OT      -0.834000       15.9994           0
      1037 WT1      79       TIP3     H1       HT       0.417000        1.0080           0
      1038 WT1      79       TIP3     H2       HT       0.417000        1.0080           0
      1039 WT1      80       TIP3     OH2      OT      -0.834000       15.9994           0
      1040 WT1      80       TIP3     H1       HT       0.417000        1.0080           0
      1041 WT1      80       TIP3     H2       HT       0.417000        1.0080           0
      1042 WT1      81       TIP3     OH2      OT      -0.834000       15.9994           0
      1043 WT1      81       TIP3     H1       HT       0.417000        1.0080           0
      1044 WT1      81       TIP3     H2       HT       0.417000        1.0080           0
      1045 WT1      82       TIP3     OH2      OT      -0.834000       15.9994           0
      1046 WT1      82       TIP3     H1       HT       0.417000        1.0080           0
      1047 WT1      82       TIP3     H2       HT       0.417000        1.0080           0
      1048 WT1      83       TIP3     OH2      OT      -0.834000       15.9994           0
      1049 WT1      83       TIP3     H1       HT       0.417000        1.0080           0
      1050 WT1      83       TIP3     H2       HT       0.417000        1.0080           0
      1051 WT1      84       TIP3     OH2      OT      -0.834000       15.9994           0
      1052 WT1      84       TIP3     H1       HT       0.417000        1.0080           0
      1053 WT1      84       TIP3     H2       HT       0.417000        1.0080           0
      1054 WT1      85       TIP3     OH2      OT      -0.834000       15.9994           0
      1055 WT1      85       TIP3     H1       HT       0.417000        1.0080           0
      1056 WT1      85       TIP3     H2       HT       0.417000        1.0080           0
      1057 WT1      86       TIP3     OH2      OT      -0.834000       15.9994           0
      1058 WT1      86       TIP3     H1       HT       0.417000        1.0080           0
      1059 WT1      86       TIP3     H2       HT       0.417000        1.0080           0
      1060 WT1      87       TIP3     OH2      OT      -0.834000       15.9994           0
      1061 WT1      87       TIP3     H1       HT       0.417000        1.0080           0
      1062 WT1      87       TIP3     H2       HT       0.417000        1.0080           0
      1063 WT1      88       TIP3     OH2      OT      -0.834000       15.9994           0
      1064 WT1      88       TIP3     H1       HT       0.417000        1.0080           0
      1065 WT1      88       TIP3     H2       HT       0.417000        1.0080           0
      1066 WT1      89       TIP3     OH2      OT      -0.834000       15.9994           0
      1067 WT1      89       TIP3     H1       HT       0.417000        1.0080           0
      1068 WT1      89       TIP3     H2       HT       0.417000        1.0080           0
      1069 WT1      90       TIP3     OH2      OT      -0.834000       15.9994           0
      1070 WT1      90       TIP3     H1       HT       0.417000        1.0080           0
      1071 WT1      90       TIP3     H2       HT       0.417000        1.0080           0
      1072 WT1      91       TIP3     OH2      OT      -0.834000       15.9994           0
      1073 WT1      91       TIP3     H1       HT       0.417000        1.0080           0
      1074 WT1      91       TIP3     H2       HT       0.417000        1.0080           0
      1075 WT1      92       TIP3     OH2      OT      -0.834000       15.9994           0
      1076 WT1      92       TIP3     H1       HT       0.417000        1.0080           0
      1077 WT1      92       TIP3     H2       HT       0.417000        1.0080           0
      1078 WT1      93       TIP3     OH2      OT      -0.834000       15.9994           0
      1079 WT1      93       TIP3     H1       HT       0.417000        1.0080           0
      1080 WT1      93       TIP3     H2       HT       0.417000        1.0080           0
      1081 WT1      94       TIP3     OH2      OT      -0.834000       15.9994           0
      1082 WT1      94       TIP3     H1       HT       0.417000        1.0080           0
      1083 WT1      94       TIP3     H2       HT       0.417000        1.0080           0
      1084 WT1      95       TIP3     OH2      OT      -0.834000       15.9994           0
      1085 WT1      95       TIP3     H1       HT       0.417000        1.0080           0
      1086 WT1      95       TIP3     H2       HT       0.417000        1.0080           0
      1087 WT1      96       TIP3     OH2      OT      -0.834000       15.9994           0
      1088 WT1      96       TIP3     H1       HT       0.417000        1.0080           0
      1089 WT1      96       TIP3     H2       HT       0.417000        1.0080           0
      1090 WT1      97       TIP3     OH2      OT      -0.834000       15.9994           0
      1091 WT1      97       TIP3     H1       HT       0.417000        1.0080           0
      1092 WT1      97       TIP3     H2       HT       0.417000        1.0080           0
      1093 WT1      98       TIP3     OH2      OT      -0.834000       15.9994           0
      1094 WT1      98       TIP3     H1       HT       0.417000        1.0080           0
      1095 WT1      98       TIP3     H2       HT       0.417000        1.0080           0
      1096 WT1      99       TIP3     OH2      OT      -0.834000       15.9994           0
      1097 WT1      99       TIP3     H1       HT       0.417000        1.0080           0
      1098 WT1      99       TIP3     H2       HT       0.417000        1.0080           0
      1099 WT1      100      TIP3     OH2      OT      -0.834000       15.9994           0
      1100 WT1      100      TIP3     H1       HT       0.417000        1.0080           0
      1101 WT1      100      TIP3     H2       HT       0.417000        1.0080           0
      1102 WT1      101      TIP3     OH2      OT      -0.834000       15.9994           0
      1103 WT1      101      TIP3     H1       HT       0.417000        1.0080           0
      1104 WT1      101      TIP3     H2       HT       0.417000        1.0080           0
      1105 WT1      102      TIP3     OH2      OT      -0.834000       15.9994           0
      1106 WT1      102      TIP3     H1       HT       0.417000        1.0080           0
      1107 WT1      102      TIP3     H2       HT       0.417000        1.0080           0
      1108 WT1      103      TIP3     OH2      OT      -0.834000       15.9994           0
      1109 WT1      103      TIP3     H1       HT       0.417000        1.0080           0
      1110 WT1      103      TIP3     H2       HT       0.417000        1.0080           0
      1111 WT1      104      TIP3     OH2      OT      -0.834000       15.9994           0
      1112 WT1      104      TIP3     H1       HT       0.417000        1.0080           0
      1113 WT1      104      TIP3     H2       HT       0.417000        1.0080           0
      1114 WT1      105      TIP3     OH2      OT      -0.834000       15.9994           0
      1115 WT1      105      TIP3     H1       HT       0.417000        1.0080           0
      1116 WT1      105      TIP3     H2       HT       0.417000        1.0080           0
      1117 WT1      106      TIP3     OH2      OT      -0.834000       15.9994           0
      1118 WT1      106      TIP3     H1       HT       0.417000        1.0080           0
      1119 WT1      106      TIP3     H2       HT       0.417000        1.0080           0
      1120 WT1      107      TIP3     OH2      OT      -0.834000       15.9994           0
      1121 WT1      107      TIP3     H1       HT       0.417000        1.0080           0
      1122 WT1      107      TIP3     H2       HT       0.417000        1.0080           0
      1123 WT1      108      TIP3     OH2      OT      -0.834000       15.9994           0
      1124 WT1      108      TIP3     H1       HT       0.417000        1.0080           0
      1125 WT1      108      TIP3     H2       HT       0.417000        1.0080           0
      1126 WT1      109      TIP3     OH2      OT      -0.834000       15.9994           0
      1127 WT1      109      TIP3     H1       HT       0.417000        1.0080           0
      1128 WT1      109      TIP3     H2       HT       0.417000        1.0080           0
      1129 WT1      110      TIP3     OH2      OT      -0.834000       15.9994           0
      1130 WT1      110      TIP3     H1       HT       0.417000        1.0080           0
      1131 WT1      110      TIP3     H2       HT       0.417000        1.0080           0
      1132 WT1      111      TIP3     OH2      OT      -0.834000       15.9994           0
      1133 WT1      111      TIP3     H1       HT       0.417000        1.0080           0
      1134 WT1      111      TIP3     H2       HT       0.417000        1.0080           0
      1135 WT1      112      TIP3     OH2      OT      -0.834000       15.9994           0
      1136 WT1      112      TIP3     H1       HT       0.417000        1.0080           0
      1137 WT1      112      TIP3     H2       HT       0.417000        1.0080           0
      1138 WT1      113      TIP3     OH2      OT      -0.834000       15.9994           0
      1139 WT1      113      TIP3     H1       HT       0.417000        1.0080           0
      1140 WT1      113      TIP3     H2       HT       0.417000        1.0080           0
      1141 WT1      114      TIP3     OH2      OT      -0.834000       15.9994           0
      1142 WT1      114      TIP3     H1       HT       0.417000        1.0080           0
      1143 WT1      114      TIP3     H2       HT       0.417000        1.0080           0
      1144 WT1      115      TIP3     OH2      OT      -0.834000       15.9994           0
      1145 WT1      115      TIP3     H1       HT       0.417000        1.0080           0
      1146 WT1      115      TIP3     H2       HT       0.417000        1.0080           0
      1147 WT1      116      TIP3     OH2      OT      -0.834000       15.9994           0
      1148 WT1      116      TIP3     H1       HT       0.417000        1.0080           0
      1149 WT1      116      TIP3     H2       HT       0.417000        1.0080           0
      1150 WT1      117      TIP3     OH2      OT      -0.834000       15.9994           0
      1151 WT1      117      TIP3     H1       HT       0.417000        1.0080           0
      1152 WT1      117      TIP3     H2       HT       0.417000        1.0080           0
      1153 WT1      118      TIP3     OH2      OT      -0.834000       15.9994           0
      1154 WT1      118      TIP3     H1       HT       0.417000        1.0080           0
      1155 WT1      118      TIP3     H2       HT       0.417000        1.0080           0
      1156 WT1      119      TIP3     OH2      OT      -0.834000       15.9994           0
      1157 WT1      119      TIP3     H1       HT       0.417000        1.0080           0
      1158 WT1      119      TIP3     H2       HT       0.417000        1.0080           0
      1159 WT1      120      TIP3     OH2      OT      -0.834000       15.9994           0
      1160 WT1      120      TIP3     H1       HT       0.417000        1.0080           0
      1161 WT1      120      TIP3     H2       HT       0.417000        1.0080           0
      1162 WT1      121      TIP3     OH2      OT      -0.834000       15.9994           0
      1163 WT1      121      TIP3     H1       HT       0.417000        1.0080           0
      1164 WT1      121      TIP3     H2       HT       0.417000        1.0080           0
      1165 WT1      122      TIP3     OH2      OT      -0.834000       15.9994           0
      1166 WT1      122      TIP3     H1       HT       0.417000        1.0080           0
      1167 WT1      122      TIP3     H2       HT       0.417000        1.0080           0
      1168 WT1      123      TIP3     OH2      OT      -0.834000       15.9994           0
      1169 WT1      123      TIP3     H1       HT       0.417000        1.0080           0
      1170 WT1      123      TIP3     H2       HT       0.417000        1.0080           0
      1171 WT1      124      TIP3     OH2      OT      -0.834000       15.9994           0
      1172 WT1      124      TIP3     H1       HT       0.417000        1.0080           0
      1173 WT1      124      TIP3     H2       HT       0.417000        1.0080           0
      1174 WT1      125      TIP3     OH2      OT      -0.834000       15.9994           0
      1175 WT1      125      TIP3     H1       HT       0.417000        1.0080           0
      1176 WT1      125      TIP3     H2       HT       0.417000        1.0080           0
      1177 WT1      126      TIP3     OH2      OT      -0.834000       15.9994           0
      1178 WT1      126      TIP3     H1       HT       0.417000        1.0080           0
      1179 WT1      126      TIP3     H2       HT       0.417000        1.0080           0
      1180 WT1      127      TIP3     OH2      OT      -0.834000       15.9994           0
      1181 WT1      127      TIP3     H1       HT       0.417000        1.0080           0
      1182 WT1      127      TIP3     H2       HT       0.417000        1.0080           0
      1183 WT1      128      TIP3     OH2      OT      -0.834000       15.9994           0
      1184 WT1      128      TIP3     H1       HT       0.417000        1.0080           0
      1185 WT1      128      TIP3     H2       HT       0.417000        1.0080           0
      1186 WT1      129      TIP3     OH2      OT      -0.834000       15.9994           0
      1187 WT1      129      TIP3     H1       HT       0.417000        1.0080           0
      1188 WT1      129      TIP3     H2       HT       0.417000        1.0080           0
      1189 WT1      130      TIP3     OH2      OT      -0.834000       15.9994           0
      1190 WT1      130      TIP3     H1       HT       0.417000        1.0080           0
      1191 WT1      130      TIP3     H2       HT       0.417000        1.0080           0
      1192 WT1      131      TIP3     OH2      OT      -0.834000       15.9994           0
      1193 WT1      131      TIP3     H1       HT       0.417000        1.0080           0
      1194 WT1      131      TIP3     H2       HT       0.417000        1.0080           0
      1195 WT1      132      TIP3     OH2      OT      -0.834000       15.9994           0
      1196 WT1      132      TIP3     H1       HT       0.417000        1.0080           0
      1197 WT1      132      TIP3     H2       HT       0.417000        1.0080           0
      1198 WT1      133      TIP3     OH2      OT      -0.834000       15.9994           0
      1199 WT1      133      TIP3     H1       HT       0.417000        1.0080           0
      1200 WT1      133      TIP3     H2       HT       0.417000        1.0080           0
      1201 WT1      134      TIP3     OH2      OT      -0.834000       15.9994           0
      1202 WT1      134      TIP3     H1       HT       0.417000        1.0080           0
      1203 WT1      134      TIP3     H2       HT       0.417000        1.0080           0
      1204 WT1      135      TIP3     OH2      OT      -0.834000       15.9994           0
      1205 WT1      135      TIP3     H1       HT       0.417000        1.0080           0
      1206 WT1      135      TIP3     H2       HT       0.417000        1.0080           0
      1207 WT1      136      TIP3     OH2      OT      -0.834000       15.9994           0
      1208 WT1      136      TIP3     H1       HT       0.417000        1.0080           0
      1209 WT1      136      TIP3     H2       HT       0.417000        1.0080           0
      1210 WT1      137      TIP3     OH2      OT      -0.834000       15.9994           0
      1211 WT1      137      TIP3     H1       HT       0.417000        1.0080           0
      1212 WT1      137      TIP3     H2       HT       0.417000        1.0080           0
      1213 WT1      138      TIP3     OH2      OT      -0.834000       15.9994           0
      1214 WT1      138      TIP3     H1       HT       0.417000        1.0080           0
      1215 WT1      138      TIP3     H2       HT       0.417000        1.0080           0
      1216 WT1      139      TIP3     OH2      OT      -0.834000       15.9994           0
      1217 WT1      139      TIP3     H1       HT       0.417000        1.0080           0
      1218 WT1      139      TIP3     H2       HT       0.417000        1.0080           0
      1219 WT1      140      TIP3     OH2      OT      -0.834000       15.9994           0
      1220 WT1      140      TIP3     H1       HT       0.417000        1.0080           0
      1221 WT1      140      TIP3     H2       HT       0.417000        1.0080           0
      1222 WT1      141      TIP3     OH2      OT      -0.834000       15.9994           0
      1223 WT1      141      TIP3     H1       HT       0.417000        1.0080           0
      1224 WT1      141      TIP3     H2       HT       0.417000        1.0080           0
      1225 WT1      142      TIP3     OH2      OT      -0.834000       15.9994           0
      1226 WT1      142      TIP3     H1       HT       0.417000        1.0080           0
      1227 WT1      142      TIP3     H2       HT       0.417000        1.0080           0
      1228 WT1      143      TIP3     OH2      OT      -0.834000       15.9994           0
      1229 WT1      143      TIP3     H1       HT       0.417000        1.0080           0
      1230 WT1      143      TIP3     H2       HT       0.417000        1.0080           0
      1231 WT1      144      TIP3     OH2      OT      -0.834000       15.9994           0
      1232 WT1      144      TIP3     H1       HT       0.417000        1.0080           0
      1233 WT1      144      TIP3     H2       HT       0.417000        1.0080           0
      1234 WT1      145      TIP3     OH2      OT      -0.834000       15.9994           0
      1235 WT1      145      TIP3     H1       HT       0.417000        1.0080           0
      1236 WT1      145      TIP3     H2       HT       0.417000        1.0080           0
      1237 WT1      146      TIP3     OH2      OT      -0.834000       15.9994           0
      1238 WT1      146      TIP3     H1       HT       0.417000        1.0080           0
      1239 WT1      146      TIP3     H2       HT       0.417000        1.0080           0
      1240 WT1      147      TIP3     OH2      OT      -0.834000       15.9994           0
      1241 WT1      147      TIP3     H1       HT       0.417000        1.0080           0
      1242 WT1      147      TIP3     H2       HT       0.417000        1.0080           0
      1243 WT1      148      TIP3     OH2      OT      -0.834000       15.9994           0
      1244 WT1      148      TIP3     H1       HT       0.417000        1.0080           0
      1245 WT1      148      TIP3     H2       HT       0.417000        1.0080           0
      1246 WT1      149      TIP3     OH2      OT      -0.834000       15.9994           0
      1247 WT1      149      TIP3     H1       HT       0.417000        1.0080           0
      1248 WT1      149      TIP3     H2       HT       0.417000        1.0080           0
      1249 WT1      150      TIP3     OH2      OT      -0.834000       15.9994           0
      1250 WT1      150      TIP3     H1       HT       0.417000        1.0080           0
      1251 WT1      150      TIP3     H2       HT       0.417000        1.0080           0
      1252 WT1      151      TIP3     OH2      OT      -0.834000       15.9994           0
      1253 WT1      151      TIP3     H1       HT       0.417000        1.0080           0
      1254 WT1      151      TIP3     H2       HT       0.417000        1.0080           0
      1255 WT1      152      TIP3     OH2      OT      -0.834000       15.9994           0
      1256 WT1      152      TIP3     H1       HT       0.417000        1.0080           0
      1257 WT1      152      TIP3     H2       HT       0.417000        1.0080           0
      1258 WT1      153      TIP3     OH2      OT      -0.834000       15.9994           0
      1259 WT1      153      TIP3     H1       HT       0.417000        1.0080           0
      1260 WT1      153      TIP3     H2       HT       0.417000        1.0080           0
      1261 WT1      154      TIP3     OH2      OT      -0.834000       15.9994           0
      1262 WT1      154      TIP3     H1       HT       0.417000        1.0080           0
      1263 WT1      154      TIP3     H2       HT       0.417000        1.0080           0
      1264 WT1      155      TIP3     OH2      OT      -0.834000       15.9994           0
      1265 WT1      155      TIP3     H1       HT       0.417000        1.0080           0
      1266 WT1      155      TIP3     H2       HT       0.417000        1.0080           0
      1267 WT1      156      TIP3     OH2      OT      -0.834000       15.9994           0
      1268 WT1      156      TIP3     H1       HT       0.417000        1.0080           0
      1269 WT1      156      TIP3     H2       HT       0.417000        1.0080           0
      1270 WT1      157      TIP3     OH2      OT      -0.834000       15.9994           0
      1271 WT1      157      TIP3     H1       HT       0.417000        1.0080           0
      1272 WT1      157      TIP3     H2       HT       0.417000        1.0080           0
      1273 WT1      158      TIP3     OH2      OT      -0.834000       15.9994           0
      1274 WT1      158      TIP3     H1       HT       0.417000        1.0080           0
      1275 WT1      158      TIP3     H2       HT       0.417000        1.0080           0
      1276 WT1      159      TIP3     OH2      OT      -0.834000       15.9994           0
      1277 WT1      159      TIP3     H1       HT       0.417000        1.0080           0
      1278 WT1      159      TIP3     H2       HT       0.417000        1.0080           0
      1279 WT1      160      TIP3     OH2      OT      -0.834000       15.9994           0
      1280 WT1      160      TIP3     H1       HT       0.417000        1.0080           0
      1281 WT1      160      TIP3     H2       HT       0.417000        1.0080           0
      1282 WT1      161      TIP3     OH2      OT      -0.834000       15.9994           0
      1283 WT1      161      TIP3     H1       HT       0.417000        1.0080           0
      1284 WT1      161      TIP3     H2       HT       0.417000        1.0080           0
      1285 WT1      162      TIP3     OH2      OT      -0.834000       15.9994           0
      1286 WT1      162      TIP3     H1       HT       0.417000        1.0080           0
      1287 WT1      162      TIP3     H2       HT       0.417000        1.0080           0
      1288 WT1      163      TIP3     OH2      OT      -0.834000       15.9994           0
      1289 WT1      163      TIP3     H1       HT       0.417000        1.0080           0
      1290 WT1      163      TIP3     H2       HT       0.417000        1.0080           0
      1291 WT1      164      TIP3     OH2      OT      -0.834000       15.9994           0
      1292 WT1      164      TIP3     H1       HT       0.417000        1.0080           0
      1293 WT1      164      TIP3     H2       HT       0.417000        1.0080           0
      1294 WT1      165      TIP3     OH2      OT      -0.834000       15.9994           0
      1295 WT1      165      TIP3     H1       HT       0.417000        1.0080           0
      1296 WT1      165      TIP3     H2       HT       0.417000        1.0080           0
      1297 WT1      166      TIP3     OH2      OT      -0.834000       15.9994           0
      1298 WT1      166      TIP3     H1       HT       0.417000        1.0080           0
      1299 WT1      166      TIP3     H2       HT       0.417000        1.0080           0
      1300 WT1      167      TIP3     OH2      OT      -0.834000       15.9994           0
      1301 WT1      167      TIP3     H1       HT       0.417000        1.0080           0
      1302 WT1      167      TIP3     H2       HT       0.417000        1.0080           0
      1303 WT1      168      TIP3     OH2      OT      -0.834000       15.9994           0
      1304 WT1      168      TIP3     H1       HT       0.417000        1.0080           0
      1305 WT1      168      TIP3     H2       HT       0.417000        1.0080           0
      1306 WT1      169      TIP3     OH2      OT      -0.834000       15.9994           0
      1307 WT1      169      TIP3     H1       HT       0.417000        1.0080           0
      1308 WT1      169      TIP3     H2       HT       0.417000        1.0080           0
      1309 WT1      170      TIP3     OH2      OT      -0.834000       15.9994           0
      1310 WT1      170      TIP3     H1       HT       0.417000        1.0080           0
      1311 WT1      170      TIP3     H2       HT       0.417000        1.0080           0
      1312 WT1      171      TIP3     OH2      OT      -0.834000       15.9994           0
      1313 WT1      171      TIP3     H1       HT       0.417000        1.0080           0
      1314 WT1      171      TIP3     H2       HT       0.417000        1.0080           0
      1315 WT1      172      TIP3     OH2      OT      -0.834000       15.9994           0
      1316 WT1      172      TIP3     H1       HT       0.417000        1.0080           0
      1317 WT1      172      TIP3     H2       HT       0.417000        1.0080           0
      1318 WT1      173      TIP3     OH2      OT      -0.834000       15.9994           0
      1319 WT1      173      TIP3     H1       HT       0.417000        1.0080           0
      1320 WT1      173      TIP3     H2       HT       0.417000        1.0080           0
      1321 WT1      174      TIP3     OH2      OT      -0.834000       15.9994           0
      1322 WT1      174      TIP3     H1       HT       0.417000        1.0080           0
      1323 WT1      174      TIP3     H2       HT       0.417000        1.0080           0
      1324 WT1      176      TIP3     OH2      OT      -0.834000       15.9994           0
      1325 WT1      176      TIP3     H1       HT       0.417000        1.0080           0
      1326 WT1      176      TIP3     H2       HT       0.417000        1.0080           0
      1327 WT1      177      TIP3     OH2      OT      -0.834000       15.9994           0
      1328 WT1      177      TIP3     H1       HT       0.417000        1.0080           0
      1329 WT1      177      TIP3     H2       HT       0.417000        1.0080           0
      1330 WT1      178      TIP3     OH2      OT      -0.834000       15.9994           0
      1331 WT1      178      TIP3     H1       HT       0.417000        1.0080           0
      1332 WT1      178      TIP3     H2       HT       0.417000        1.0080           0
      1333 WT1      179      TIP3     OH2      OT      -0.834000       15.9994           0
      1334 WT1      179      TIP3     H1       HT       0.417000        1.0080           0
      1335 WT1      179      TIP3     H2       HT       0.417000        1.0080           0
      1336 WT1      180      TIP3     OH2      OT      -0.834000       15.9994           0
      1337 WT1      180      TIP3     H1       HT       0.417000        1.0080           0
      1338 WT1      180      TIP3     H2       HT       0.417000        1.0080           0
      1339 WT1      181      TIP3     OH2      OT      -0.834000       15.9994           0
      1340 WT1      181      TIP3     H1       HT       0.417000        1.0080           0
      1341 WT1      181      TIP3     H2       HT       0.417000        1.0080           0
      1342 WT1      182      TIP3     OH2      OT      -0.834000       15.9994           0
      1343 WT1      182      TIP3     H1       HT       0.417000        1.0080           0
      1344 WT1      182      TIP3     H2       HT       0.417000        1.0080           0
      1345 WT1      183      TIP3     OH2      OT      -0.834000       15.9994           0
      1346 WT1      183      TIP3     H1       HT       0.417000        1.0080           0
      1347 WT1      183      TIP3     H2       HT       0.417000        1.0080           0
      1348 WT1      184      TIP3     OH2      OT      -0.834000       15.9994           0
      1349 WT1      184      TIP3     H1       HT       0.417000        1.0080           0
      1350 WT1      184      TIP3     H2       HT       0.417000        1.0080           0
      1351 WT1      185      TIP3     OH2      OT      -0.834000       15.9994           0
      1352 WT1      185      TIP3     H1       HT       0.417000        1.0080           0
      1353 WT1      185      TIP3     H2       HT       0.417000        1.0080           0
      1354 WT1      186      TIP3     OH2      OT      -0.834000       15.9994           0
      1355 WT1      186      TIP3     H1       HT       0.417000        1.0080           0
      1356 WT1      186      TIP3     H2       HT       0.417000        1.0080           0
      1357 WT1      187      TIP3     OH2      OT      -0.834000       15.9994           0
      1358 WT1      187      TIP3     H1       HT       0.417000        1.0080           0
      1359 WT1      187      TIP3     H2       HT       0.417000        1.0080           0
      1360 WT1      188      TIP3     OH2      OT      -0.834000       15.9994           0
      1361 WT1      188      TIP3     H1       HT       0.417000        1.0080           0
      1362 WT1      188      TIP3     H2       HT       0.417000        1.0080           0
      1363 WT1      190      TIP3     OH2      OT      -0.834000       15.9994           0
      1364 WT1      190      TIP3     H1       HT       0.417000        1.0080           0
      1365 WT1      190      TIP3     H2       HT       0.417000        1.0080           0
      1366 WT1      191      TIP3     OH2      OT      -0.834000       15.9994           0
      1367 WT1      191      TIP3     H1       HT       0.417000        1.0080           0
      1368 WT1      191      TIP3     H2       HT       0.417000        1.0080           0
      1369 WT1      192      TIP3     OH2      OT      -0.834000       15.9994           0
      1370 WT1      192      TIP3     H1       HT       0.417000        1.0080           0
      1371 WT1      192      TIP3     H2       HT       0.417000        1.0080           0
      1372 WT1      193      TIP3     OH2      OT      -0.834000       15.9994           0
      1373 WT1      193      TIP3     H1       HT       0.417000        1.0080           0
      1374 WT1      193      TIP3     H2       HT       0.417000        1.0080           0
      1375 WT1      195      TIP3     OH2      OT      -0.834000       15.9994           0
      1376 WT1      195      TIP3     H1       HT       0.417000        1.0080           0
      1377 WT1      195      TIP3     H2       HT       0.417000        1.0080           0
      1378 WT1      196      TIP3     OH2      OT      -0.834000       15.9994           0
      1379 WT1      196      TIP3     H1       HT       0.417000        1.0080           0
      1380 WT1      196      TIP3     H2       HT       0.417000        1.0080           0
      1381 WT1      197      TIP3     OH2      OT      -0.834000       15.9994           0
      1382 WT1      197      TIP3     H1       HT       0.417000        1.0080           0
      1383 WT1      197      TIP3     H2       HT       0.417000        1.0080           0
      1384 WT1      198      TIP3     OH2      OT      -0.834000       15.9994           0
      1385 WT1      198      TIP3     H1       HT       0.417000        1.0080           0
      1386 WT1      198      TIP3     H2       HT       0.417000        1.0080           0
      1387 WT1      199      TIP3     OH2      OT      -0.834000       15.9994           0
      1388 WT1      199      TIP3     H1       HT       0.417000        1.0080           0
      1389 WT1      199      TIP3     H2       HT       0.417000        1.0080           0
      1390 WT1      200      TIP3     OH2      OT      -0.834000       15.9994           0
      1391 WT1      200      TIP3     H1       HT       0.417000        1.0080           0
      1392 WT1      200      TIP3     H2       HT       0.417000        1.0080           0
      1393 WT1      201      TIP3     OH2      OT      -0.834000       15.9994           0
      1394 WT1      201      TIP3     H1       HT       0.417000        1.0080           0
      1395 WT1      201      TIP3     H2       HT       0.417000        1.0080           0
      1396 WT1      202      TIP3     OH2      OT      -0.834000       15.9994           0
      1397 WT1      202      TIP3     H1       HT       0.417000        1.0080           0
      1398 WT1      202      TIP3     H2       HT       0.417000        1.0080           0
      1399 WT1      203      TIP3     OH2      OT      -0.834000       15.9994           0
      1400 WT1      203      TIP3     H1       HT       0.417000        1.0080           0
      1401 WT1      203      TIP3     H2       HT       0.417000        1.0080           0
      1402 WT1      204      TIP3     OH2      OT      -0.834000       15.9994           0
      1403 WT1      204      TIP3     H1       HT       0.417000        1.0080           0
      1404 WT1      204      TIP3     H2       HT       0.417000        1.0080           0
      1405 WT1      205      TIP3     OH2      OT      -0.834000       15.9994           0
      1406 WT1      205      TIP3     H1       HT       0.417000        1.0080           0
      1407 WT1      205      TIP3     H2       HT       0.417000        1.0080           0
      1408 WT1      206      TIP3     OH2      OT      -0.834000       15.9994           0
      1409 WT1      206      TIP3     H1       HT       0.417000        1.0080           0
      1410 WT1      206      TIP3     H2       HT       0.417000        1.0080           0
      1411 WT1      207      TIP3     OH2      OT      -0.834000       15.9994           0
      1412 WT1      207      TIP3     H1       HT       0.417000        1.0080           0
      1413 WT1      207      TIP3     H2       HT       0.417000        1.0080           0
      1414 WT1      208      TIP3     OH2      OT      -0.834000       15.9994           0
      1415 WT1      208      TIP3     H1       HT       0.417000        1.0080           0
      1416 WT1      208      TIP3     H2       HT       0.417000        1.0080           0
      1417 WT1      209      TIP3     OH2      OT      -0.834000       15.9994           0
      1418 WT1      209      TIP3     H1       HT       0.417000        1.0080           0
      1419 WT1      209      TIP3     H2       HT       0.417000        1.0080           0
      1420 WT1      210      TIP3     OH2      OT      -0.834000       15.9994           0
      1421 WT1      210      TIP3     H1       HT       0.417000        1.0080           0
      1422 WT1      210      TIP3     H2       HT       0.417000        1.0080           0
      1423 WT1      211      TIP3     OH2      OT      -0.834000       15.9994           0
      1424 WT1      211      TIP3     H1       HT       0.417000        1.0080           0
      1425 WT1      211      TIP3     H2       HT       0.417000        1.0080           0
      1426 WT1      212      TIP3     OH2      OT      -0.834000       15.9994           0
      1427 WT1      212      TIP3     H1       HT       0.417000        1.0080           0
      1428 WT1      212      TIP3     H2       HT       0.417000        1.0080           0
      1429 WT1      213      TIP3     OH2      OT      -0.834000       15.9994           0
      1430 WT1      213      TIP3     H1       HT       0.417000        1.0080           0
      1431 WT1      213      TIP3     H2       HT       0.417000        1.0080           0
      1432 WT1      214      TIP3     OH2      OT      -0.834000       15.9994           0
      1433 WT1      214      TIP3     H1       HT       0.417000        1.0080           0
      1434 WT1      214      TIP3     H2       HT       0.417000        1.0080           0
      1435 WT1      215      TIP3     OH2      OT      -0.834000       15.9994           0
      1436 WT1      215      TIP3     H1       HT       0.417000        1.0080           0
      1437 WT1      215      TIP3     H2       HT       0.417000        1.0080           0
      1438 WT1      216      TIP3     OH2      OT      -0.834000       15.9994           0
      1439 WT1      216      TIP3     H1       HT       0.417000        1.0080           0
      1440 WT1      216      TIP3     H2       HT       0.417000        1.0080           0
      1441 WT1      217      TIP3     OH2      OT      -0.834000       15.9994           0
      1442 WT1      217      TIP3     H1       HT       0.417000        1.0080           0
      1443 WT1      217      TIP3     H2       HT       0.417000        1.0080           0
      1444 WT1      218      TIP3     OH2      OT      -0.834000       15.9994           0
      1445 WT1      218      TIP3     H1       HT       0.417000        1.0080           0
      1446 WT1      218      TIP3     H2       HT       0.417000        1.0080           0
      1447 WT1      219      TIP3     OH2      OT      -0.834000       15.9994           0
      1448 WT1      219      TIP3     H1       HT       0.417000        1.0080           0
      1449 WT1      219      TIP3     H2       HT       0.417000        1.0080           0
      1450 WT1      220      TIP3     OH2      OT      -0.834000       15.9994           0
      1451 WT1      220      TIP3     H1       HT       0.417000        1.0080           0
      1452 WT1      220      TIP3     H2       HT       0.417000        1.0080           0
      1453 WT1      221      TIP3     OH2      OT      -0.834000       15.9994           0
      1454 WT1      221      TIP3     H1       HT       0.417000        1.0080           0
      1455 WT1      221      TIP3     H2       HT       0.417000        1.0080           0
      1456 WT1      222      TIP3     OH2      OT      -0.834000       15.9994           0
      1457 WT1      222      TIP3     H1       HT       0.417000        1.0080           0
      1458 WT1      222      TIP3     H2       HT       0.417000        1.0080           0
      1459 WT1      223      TIP3     OH2      OT      -0.834000       15.9994           0
      1460 WT1      223      TIP3     H1       HT       0.417000        1.0080           0
      1461 WT1      223      TIP3     H2       HT       0.417000        1.0080           0
      1462 WT1      224      TIP3     OH2      OT      -0.834000       15.9994           0
      1463 WT1      224      TIP3     H1       HT       0.417000        1.0080           0
      1464 WT1      224      TIP3     H2       HT       0.417000        1.0080           0
      1465 WT1      225      TIP3     OH2      OT      -0.834000       15.9994           0
      1466 WT1      225      TIP3     H1       HT       0.417000        1.0080           0
      1467 WT1      225      TIP3     H2       HT       0.417000        1.0080           0
      1468 WT1      226      TIP3     OH2      OT      -0.834000       15.9994           0
      1469 WT1      226      TIP3     H1       HT       0.417000        1.0080           0
      1470 WT1      226      TIP3     H2       HT       0.417000        1.0080           0
      1471 WT1      227      TIP3     OH2      OT      -0.834000       15.9994           0
      1472 WT1      227      TIP3     H1       HT       0.417000        1.0080           0
      1473 WT1      227      TIP3     H2       HT       0.417000        1.0080           0
      1474 WT1      228      TIP3     OH2      OT      -0.834000       15.9994           0
      1475 WT1      228      TIP3     H1       HT       0.417000        1.0080           0
      1476 WT1      228      TIP3     H2       HT       0.417000        1.0080           0
      1477 WT1      229      TIP3     OH2      OT      -0.834000       15.9994           0
      1478 WT1      229      TIP3     H1       HT       0.417000        1.0080           0
      1479 WT1      229      TIP3     H2       HT       0.417000        1.0080           0
      1480 WT1      230      TIP3     OH2      OT      -0.834000       15.9994           0
      1481 WT1      230      TIP3     H1       HT       0.417000        1.0080           0
      1482 WT1      230      TIP3     H2       HT       0.417000        1.0080           0
      1483 WT1      231      TIP3     OH2      OT      -0.834000       15.9994           0
      1484 WT1      231      TIP3     H1       HT       0.417000        1.0080           0
      1485 WT1      231      TIP3     H2       HT       0.417000        1.0080           0
      1486 WT1      232      TIP3     OH2      OT      -0.834000       15.9994           0
      1487 WT1      232      TIP3     H1       HT       0.417000        1.0080           0
      1488 WT1      232      TIP3     H2       HT       0.417000        1.0080           0
      1489 WT1      233      TIP3     OH2      OT      -0.834000       15.9994           0
      1490 WT1      233      TIP3     H1       HT       0.417000        1.0080           0
      1491 WT1      233      TIP3     H2       HT       0.417000        1.0080           0
      1492 WT1      234      TIP3     OH2      OT      -0.834000       15.9994           0
      1493 WT1      234      TIP3     H1       HT       0.417000        1.0080           0
      1494 WT1      234      TIP3     H2       HT       0.417000        1.0080           0
      1495 WT1      235      TIP3     OH2      OT      -0.834000       15.9994           0
      1496 WT1      235      TIP3     H1       HT       0.417000        1.0080           0
      1497 WT1      235      TIP3     H2       HT       0.417000        1.0080           0
      1498 WT1      236      TIP3     OH2      OT      -0.834000       15.9994           0
      1499 WT1      236      TIP3     H1       HT       0.417000        1.0080           0
      1500 WT1      236      TIP3     H2       HT       0.417000        1.0080           0
      1501 WT1      237      TIP3     OH2      OT      -0.834000       15.9994           0
      1502 WT1      237      TIP3     H1       HT       0.417000        1.0080           0
      1503 WT1      237      TIP3     H2       HT       0.417000        1.0080           0
      1504 WT1      238      TIP3     OH2      OT      -0.834000       15.9994           0
      1505 WT1      238      TIP3     H1       HT       0.417000        1.0080           0
      1506 WT1      238      TIP3     H2       HT       0.417000        1.0080           0
      1507 WT1      239      TIP3     OH2      OT      -0.834000       15.9994           0
      1508 WT1      239      TIP3     H1       HT       0.417000        1.0080           0
      1509 WT1      239      TIP3     H2       HT       0.417000        1.0080           0
      1510 WT1      240      TIP3     OH2      OT      -0.834000       15.9994           0
      1511 WT1      240      TIP3     H1       HT       0.417000        1.0080           0
      1512 WT1      240      TIP3     H2       HT       0.417000        1.0080           0
      1513 WT1      241      TIP3     OH2      OT      -0.834000       15.9994           0
      1514 WT1      241      TIP3     H1       HT       0.417000        1.0080           0
      1515 WT1      241      TIP3     H2       HT       0.417000        1.0080           0
      1516 WT1      242      TIP3     OH2      OT      -0.834000       15.9994           0
      1517 WT1      242      TIP3     H1       HT       0.417000        1.0080           0
      1518 WT1      242      TIP3     H2       HT       0.417000        1.0080           0
      1519 WT1      243      TIP3     OH2      OT      -0.834000       15.9994           0
      1520 WT1      243      TIP3     H1       HT       0.417000        1.0080           0
      1521 WT1      243      TIP3     H2       HT       0.417000        1.0080           0
      1522 WT1      244      TIP3     OH2      OT      -0.834000       15.9994           0
      1523 WT1      244      TIP3     H1       HT       0.417000        1.0080           0
      1524 WT1      244      TIP3     H2       HT       0.417000        1.0080           0
      1525 WT1      245      TIP3     OH2      OT      -0.834000       15.9994           0
      1526 WT1      245      TIP3     H1       HT       0.417000        1.0080           0
      1527 WT1      245      TIP3     H2       HT       0.417000        1.0080           0
      1528 WT1      246      TIP3     OH2      OT      -0.834000       15.9994           0
      1529 WT1      246      TIP3     H1       HT       0.417000        1.0080           0
      1530 WT1      246      TIP3     H2       HT       0.417000        1.0080           0
      1531 WT1      247      TIP3     OH2      OT      -0.834000       15.9994           0
      1532 WT1      247      TIP3     H1       HT       0.417000        1.0080           0
      1533 WT1      247      TIP3     H2       HT       0.417000        1.0080           0
      1534 WT1      248      TIP3     OH2      OT      -0.834000       15.9994           0
      1535 WT1      248      TIP3     H1       HT       0.417000        1.0080           0
      1536 WT1      248      TIP3     H2       HT       0.417000        1.0080           0
      1537 WT1      249      TIP3     OH2      OT      -0.834000       15.9994           0
      1538 WT1      249      TIP3     H1       HT       0.417000        1.0080           0
      1539 WT1      249      TIP3     H2       HT       0.417000        1.0080           0
      1540 WT1      250      TIP3     OH2      OT      -0.834000       15.9994           0
      1541 WT1      250      TIP3     H1       HT       0.417000        1.0080           0
      1542 WT1      250      TIP3     H2       HT       0.417000        1.0080           0
      1543 WT1      251      TIP3     OH2      OT      -0.834000       15.9994           0
      1544 WT1      251      TIP3     H1       HT       0.417000        1.0080           0
      1545 WT1      251      TIP3     H2       HT       0.417000        1.0080           0
      1546 WT1      252      TIP3     OH2      OT      -0.834000       15.9994           0
      1547 WT1      252      TIP3     H1       HT       0.417000        1.0080           0
      1548 WT1      252      TIP3     H2       HT       0.417000        1.0080           0
      1549 WT1      253      TIP3     OH2      OT      -0.834000       15.9994           0
      1550 WT1      253      TIP3     H1       HT       0.417000        1.0080           0
      1551 WT1      253      TIP3     H2       HT       0.417000        1.0080           0
      1552 WT1      254      TIP3     OH2      OT      -0.834000       15.9994           0
      1553 WT1      254      TIP3     H1       HT       0.417000        1.0080           0
      1554 WT1      254      TIP3     H2       HT       0.417000        1.0080           0
      1555 WT1      255      TIP3     OH2      OT      -0.834000       15.9994           0
      1556 WT1      255      TIP3     H1       HT       0.417000        1.0080           0
      1557 WT1      255      TIP3     H2       HT       0.417000        1.0080           0
      1558 WT1      256      TIP3     OH2      OT      -0.834000       15.9994           0
      1559 WT1      256      TIP3     H1       HT       0.417000        1.0080           0
      1560 WT1      256      TIP3     H2       HT       0.417000        1.0080           0
      1561 WT1      257      TIP3     OH2      OT      -0.834000       15.9994           0
      1562 WT1      257      TIP3     H1       HT       0.417000        1.0080           0
      1563 WT1      257      TIP3     H2       HT       0.417000        1.0080           0
      1564 WT1      258      TIP3     OH2      OT      -0.834000       15.9994           0
      1565 WT1      258      TIP3     H1       HT       0.417000        1.0080           0
      1566 WT1      258      TIP3     H2       HT       0.417000        1.0080           0
      1567 WT1      259      TIP3     OH2      OT      -0.834000       15.9994           0
      1568 WT1      259      TIP3     H1       HT       0.417000        1.0080           0
      1569 WT1      259      TIP3     H2       HT       0.417000        1.0080           0
      1570 WT1      260      TIP3     OH2      OT      -0.834000       15.9994           0
      1571 WT1      260      TIP3     H1       HT       0.417000        1.0080           0
      1572 WT1      260      TIP3     H2       HT       0.417000        1.0080           0
      1573 WT1      261      TIP3     OH2      OT      -0.834000       15.9994           0
      1574 WT1      261      TIP3     H1       HT       0.417000        1.0080           0
      1575 WT1      261      TIP3     H2       HT       0.417000        1.0080           0
      1576 WT1      262      TIP3     OH2      OT      -0.834000       15.9994           0
      1577 WT1      262      TIP3     H1       HT       0.417000        1.0080           0
      1578 WT1      262      TIP3     H2       HT       0.417000        1.0080           0
      1579 WT1      263      TIP3     OH2      OT      -0.834000       15.9994           0
      1580 WT1      263      TIP3     H1       HT       0.417000        1.0080           0
      1581 WT1      263      TIP3     H2       HT       0.417000        1.0080           0
      1582 WT1      264      TIP3     OH2      OT      -0.834000       15.9994           0
      1583 WT1      264      TIP3     H1       HT       0.417000        1.0080           0
      1584 WT1      264      TIP3     H2       HT       0.417000        1.0080           0
      1585 WT1      265      TIP3     OH2      OT      -0.834000       15.9994           0
      1586 WT1      265      TIP3     H1       HT       0.417000        1.0080           0
      1587 WT1      265      TIP3     H2       HT       0.417000        1.0080           0
      1588 WT1      266      TIP3     OH2      OT      -0.834000       15.9994           0
      1589 WT1      266      TIP3     H1       HT       0.417000        1.0080           0
      1590 WT1      266      TIP3     H2       HT       0.417000        1.0080           0
      1591 WT1      267      TIP3     OH2      OT      -0.834000       15.9994           0
      1592 WT1      267      TIP3     H1       HT       0.417000        1.0080           0
      1593 WT1      267      TIP3     H2       HT       0.417000        1.0080           0
      1594 WT1      268      TIP3     OH2      OT      -0.834000       15.9994           0
      1595 WT1      268      TIP3     H1       HT       0.417000        1.0080           0
      1596 WT1      268      TIP3     H2       HT       0.417000        1.0080           0
      1597 WT1      269      TIP3     OH2      OT      -0.834000       15.9994           0
      1598 WT1      269      TIP3     H1       HT       0.417000        1.0080           0
      1599 WT1      269      TIP3     H2       HT       0.417000        1.0080           0
      1600 WT1      270      TIP3     OH2      OT      -0.834000       15.9994           0
      1601 WT1      270      TIP3     H1       HT       0.417000        1.0080           0
      1602 WT1      270      TIP3     H2       HT       0.417000        1.0080           0
      1603 WT1      271      TIP3     OH2      OT      -0.834000       15.9994           0
      1604 WT1      271      TIP3     H1       HT       0.417000        1.0080           0
      1605 WT1      271      TIP3     H2       HT       0.417000        1.0080           0
      1606 WT1      272      TIP3     OH2      OT      -0.834000       15.9994           0
      1607 WT1      272      TIP3     H1       HT       0.417000        1.0080           0
      1608 WT1      272      TIP3     H2       HT       0.417000        1.0080           0
      1609 WT1      273      TIP3     OH2      OT      -0.834000       15.9994           0
      1610 WT1      273      TIP3     H1       HT       0.417000        1.0080           0
      1611 WT1      273      TIP3     H2       HT       0.417000        1.0080           0
      1612 WT1      274      TIP3     OH2      OT      -0.834000       15.9994           0
      1613 WT1      274      TIP3     H1       HT       0.417000        1.0080           0
      1614 WT1      274      TIP3     H2       HT       0.417000        1.0080           0
      1615 WT1      275      TIP3     OH2      OT      -0.834000       15.9994           0
      1616 WT1      275      TIP3     H1       HT       0.417000        1.0080           0
      1617 WT1      275      TIP3     H2       HT       0.417000        1.0080           0
      1618 WT1      276      TIP3     OH2      OT      -0.834000       15.9994           0
      1619 WT1      276      TIP3     H1       HT       0.417000        1.0080           0
      1620 WT1      276      TIP3     H2       HT       0.417000        1.0080           0
      1621 WT1      277      TIP3     OH2      OT      -0.834000       15.9994           0
      1622 WT1      277      TIP3     H1       HT       0.417000        1.0080           0
      1623 WT1      277      TIP3     H2       HT       0.417000        1.0080           0
      1624 WT1      278      TIP3     OH2      OT      -0.834000       15.9994           0
      1625 WT1      278      TIP3     H1       HT       0.417000        1.0080           0
      1626 WT1      278      TIP3     H2       HT       0.417000        1.0080           0
      1627 WT1      279      TIP3     OH2      OT      -0.834000       15.9994           0
      1628 WT1      279      TIP3     H1       HT       0.417000        1.0080           0
      1629 WT1      279      TIP3     H2       HT       0.417000        1.0080           0
      1630 WT1      280      TIP3     OH2      OT      -0.834000       15.9994           0
      1631 WT1      280      TIP3     H1       HT       0.417000        1.0080           0
      1632 WT1      280      TIP3     H2       HT       0.417000        1.0080           0
      1633 WT1      281      TIP3     OH2      OT      -0.834000       15.9994           0
      1634 WT1      281      TIP3     H1       HT       0.417000        1.0080           0
      1635 WT1      281      TIP3     H2       HT       0.417000        1.0080           0
      1636 WT1      282      TIP3     OH2      OT      -0.834000       15.9994           0
      1637 WT1      282      TIP3     H1       HT       0.417000        1.0080           0
      1638 WT1      282      TIP3     H2       HT       0.417000        1.0080           0
      1639 WT1      283      TIP3     OH2      OT      -0.834000       15.9994           0
      1640 WT1      283      TIP3     H1       HT       0.417000        1.0080           0
      1641 WT1      283      TIP3     H2       HT       0.417000        1.0080           0
      1642 WT1      284      TIP3     OH2      OT      -0.834000       15.9994           0
      1643 WT1      284      TIP3     H1       HT       0.417000        1.0080           0
      1644 WT1      284      TIP3     H2       HT       0.417000        1.0080           0
      1645 WT1      285      TIP3     OH2      OT      -0.834000       15.9994           0
      1646 WT1      285      TIP3     H1       HT       0.417000        1.0080           0
      1647 WT1      285      TIP3     H2       HT       0.417000        1.0080           0
      1648 WT1      286      TIP3     OH2      OT      -0.834000       15.9994           0
      1649 WT1      286      TIP3     H1       HT       0.417000        1.0080           0
      1650 WT1      286      TIP3     H2       HT       0.417000        1.0080           0
      1651 WT1      287      TIP3     OH2      OT      -0.834000       15.9994           0
      1652 WT1      287      TIP3     H1       HT       0.417000        1.0080           0
      1653 WT1      287      TIP3     H2       HT       0.417000        1.0080           0
      1654 WT1      288      TIP3     OH2      OT      -0.834000       15.9994           0
      1655 WT1      288      TIP3     H1       HT       0.417000        1.0080           0
      1656 WT1      288      TIP3     H2       HT       0.417000        1.0080           0
      1657 WT1      289      TIP3     OH2      OT      -0.834000       15.9994           0
      1658 WT1      289      TIP3     H1       HT       0.417000        1.0080           0
      1659 WT1      289      TIP3     H2       HT       0.417000        1.0080           0
      1660 WT1      290      TIP3     OH2      OT      -0.834000       15.9994           0
      1661 WT1      290      TIP3     H1       HT       0.417000        1.0080           0
      1662 WT1      290      TIP3     H2       HT       0.417000        1.0080           0
      1663 WT1      291      TIP3     OH2      OT      -0.834000       15.9994           0
      1664 WT1      291      TIP3     H1       HT       0.417000        1.0080           0
      1665 WT1      291      TIP3     H2       HT       0.417000        1.0080           0
      1666 WT1      292      TIP3     OH2      OT      -0.834000       15.9994           0
      1667 WT1      292      TIP3     H1       HT       0.417000        1.0080           0
      1668 WT1      292      TIP3     H2       HT       0.417000        1.0080           0
      1669 WT1      293      TIP3     OH2      OT      -0.834000       15.9994           0
      1670 WT1      293      TIP3     H1       HT       0.417000        1.0080           0
      1671 WT1      293      TIP3     H2       HT       0.417000        1.0080           0
      1672 WT1      294      TIP3     OH2      OT      -0.834000       15.9994           0
      1673 WT1      294      TIP3     H1       HT       0.417000        1.0080           0
      1674 WT1      294      TIP3     H2       HT       0.417000        1.0080           0
      1675 WT1      295      TIP3     OH2      OT      -0.834000       15.9994           0
      1676 WT1      295      TIP3     H1       HT       0.417000        1.0080           0
      1677 WT1      295      TIP3     H2       HT       0.417000        1.0080           0
      1678 WT1      296      TIP3     OH2      OT      -0.834000       15.9994           0
      1679 WT1      296      TIP3     H1       HT       0.417000        1.0080           0
      1680 WT1      296      TIP3     H2       HT       0.417000        1.0080           0
      1681 WT1      297      TIP3     OH2      OT      -0.834000       15.9994           0
      1682 WT1      297      TIP3     H1       HT       0.417000        1.0080           0
      1683 WT1      297      TIP3     H2       HT       0.417000        1.0080           0
      1684 WT1      298      TIP3     OH2      OT      -0.834000       15.9994           0
      1685 WT1      298      TIP3     H1       HT       0.417000        1.0080           0
      1686 WT1      298      TIP3     H2       HT       0.417000        1.0080           0
      1687 WT1      299      TIP3     OH2      OT      -0.834000       15.9994           0
      1688 WT1      299      TIP3     H1       HT       0.417000        1.0080           0
      1689 WT1      299      TIP3     H2       HT       0.417000        1.0080           0
      1690 WT1      300      TIP3     OH2      OT      -0.834000       15.9994           0
      1691 WT1      300      TIP3     H1       HT       0.417000        1.0080           0
      1692 WT1      300      TIP3     H2       HT       0.417000        1.0080           0
      1693 WT1      301      TIP3     OH2      OT      -0.834000       15.9994           0
      1694 WT1      301      TIP3     H1       HT       0.417000        1.0080           0
      1695 WT1      301      TIP3     H2       HT       0.417000        1.0080           0
      1696 WT1      302      TIP3     OH2      OT      -0.834000       15.9994           0
      1697 WT1      302      TIP3     H1       HT       0.417000        1.0080           0
      1698 WT1      302      TIP3     H2       HT       0.417000        1.0080           0
      1699 WT1      303      TIP3     OH2      OT      -0.834000       15.9994           0
      1700 WT1      303      TIP3     H1       HT       0.417000        1.0080           0
      1701 WT1      303      TIP3     H2       HT       0.417000        1.0080           0
      1702 WT1      304      TIP3     OH2      OT      -0.834000       15.9994           0
      1703 WT1      304      TIP3     H1       HT       0.417000        1.0080           0
      1704 WT1      304      TIP3     H2       HT       0.417000        1.0080           0
      1705 WT1      305      TIP3     OH2      OT      -0.834000       15.9994           0
      1706 WT1      305      TIP3     H1       HT       0.417000        1.0080           0
      1707 WT1      305      TIP3     H2       HT       0.417000        1.0080           0
      1708 WT1      306      TIP3     OH2      OT      -0.834000       15.9994           0
      1709 WT1      306      TIP3     H1       HT       0.417000        1.0080           0
      1710 WT1      306      TIP3     H2       HT       0.417000        1.0080           0
      1711 WT1      307      TIP3     OH2      OT      -0.834000       15.9994           0
      1712 WT1      307      TIP3     H1       HT       0.417000        1.0080           0
      1713 WT1      307      TIP3     H2       HT       0.417000        1.0080           0
      1714 WT1      308      TIP3     OH2      OT      -0.834000       15.9994           0
      1715 WT1      308      TIP3     H1       HT       0.417000        1.0080           0
      1716 WT1      308      TIP3     H2       HT       0.417000        1.0080           0
      1717 WT1      309      TIP3     OH2      OT      -0.834000       15.9994           0
      1718 WT1      309      TIP3     H1       HT       0.417000        1.0080           0
      1719 WT1      309      TIP3     H2       HT       0.417000        1.0080           0
      1720 WT1      310      TIP3     OH2      OT      -0.834000       15.9994           0
      1721 WT1      310      TIP3     H1       HT       0.417000        1.0080           0
      1722 WT1      310      TIP3     H2       HT       0.417000        1.0080           0
      1723 WT1      311      TIP3     OH2      OT      -0.834000       15.9994           0
      1724 WT1      311      TIP3     H1       HT       0.417000        1.0080           0
      1725 WT1      311      TIP3     H2       HT       0.417000        1.0080           0
      1726 WT1      312      TIP3     OH2      OT      -0.834000       15.9994           0
      1727 WT1      312      TIP3     H1       HT       0.417000        1.0080           0
      1728 WT1      312      TIP3     H2       HT       0.417000        1.0080           0
      1729 WT1      313      TIP3     OH2      OT      -0.834000       15.9994           0
      1730 WT1      313      TIP3     H1       HT       0.417000        1.0080           0
      1731 WT1      313      TIP3     H2       HT       0.417000        1.0080           0
      1732 WT1      314      TIP3     OH2      OT      -0.834000       15.9994           0
      1733 WT1      314      TIP3     H1       HT       0.417000        1.0080           0
      1734 WT1      314      TIP3     H2       HT       0.417000        1.0080           0
      1735 WT1      316      TIP3     OH2      OT      -0.834000       15.9994           0
      1736 WT1      316      TIP3     H1       HT       0.417000        1.0080           0
      1737 WT1      316      TIP3     H2       HT       0.417000        1.0080           0
      1738 WT1      317      TIP3     OH2      OT      -0.834000       15.9994           0
      1739 WT1      317      TIP3     H1       HT       0.417000        1.0080           0
      1740 WT1      317      TIP3     H2       HT       0.417000        1.0080           0
      1741 WT1      318      TIP3     OH2      OT      -0.834000       15.9994           0
      1742 WT1      318      TIP3     H1       HT       0.417000        1.0080           0
      1743 WT1      318      TIP3     H2       HT       0.417000        1.0080           0
      1744 WT1      319      TIP3     OH2      OT      -0.834000       15.9994           0
      1745 WT1      319      TIP3     H1       HT       0.417000        1.0080           0
      1746 WT1      319      TIP3     H2       HT       0.417000        1.0080           0
      1747 WT1      320      TIP3     OH2      OT      -0.834000       15.9994           0
      1748 WT1      320      TIP3     H1       HT       0.417000        1.0080           0
      1749 WT1      320      TIP3     H2       HT       0.417000        1.0080           0
      1750 WT1      321      TIP3     OH2      OT      -0.834000       15.9994           0
      1751 WT1      321      TIP3     H1       HT       0.417000        1.0080           0
      1752 WT1      321      TIP3     H2       HT       0.417000        1.0080           0
      1753 WT1      322      TIP3     OH2      OT      -0.834000       15.9994           0
      1754 WT1      322      TIP3     H1       HT       0.417000        1.0080           0
      1755 WT1      322      TIP3     H2       HT       0.417000        1.0080           0
      1756 WT1      324      TIP3     OH2      OT      -0.834000       15.9994           0
      1757 WT1      324      TIP3     H1       HT       0.417000        1.0080           0
      1758 WT1      324      TIP3     H2       HT       0.417000        1.0080           0
      1759 WT1      325      TIP3     OH2      OT      -0.834000       15.9994           0
      1760 WT1      325      TIP3     H1       HT       0.417000        1.0080           0
      1761 WT1      325      TIP3     H2       HT       0.417000        1.0080           0
      1762 WT1      326      TIP3     OH2      OT      -0.834000       15.9994           0
      1763 WT1      326      TIP3     H1       HT       0.417000        1.0080           0
      1764 WT1      326      TIP3     H2       HT       0.417000        1.0080           0
      1765 WT1      327      TIP3     OH2      OT      -0.834000       15.9994           0
      1766 WT1      327      TIP3     H1       HT       0.417000        1.0080           0
      1767 WT1      327      TIP3     H2       HT       0.417000        1.0080           0
      1768 WT1      328      TIP3     OH2      OT      -0.834000       15.9994           0
      1769 WT1      328      TIP3     H1       HT       0.417000        1.0080           0
      1770 WT1      328      TIP3     H2       HT       0.417000        1.0080           0
      1771 WT1      329      TIP3     OH2      OT      -0.834000       15.9994           0
      1772 WT1      329      TIP3     H1       HT       0.417000        1.0080           0
      1773 WT1      329      TIP3     H2       HT       0.417000        1.0080           0
      1774 WT1      330      TIP3     OH2      OT      -0.834000       15.9994           0
      1775 WT1      330      TIP3     H1       HT       0.417000        1.0080           0
      1776 WT1      330      TIP3     H2       HT       0.417000        1.0080           0
      1777 WT1      331      TIP3     OH2      OT      -0.834000       15.9994           0
      1778 WT1      331      TIP3     H1       HT       0.417000        1.0080           0
      1779 WT1      331      TIP3     H2       HT       0.417000        1.0080           0
      1780 WT1      332      TIP3     OH2      OT      -0.834000       15.9994           0
      1781 WT1      332      TIP3     H1       HT       0.417000        1.0080           0
      1782 WT1      332      TIP3     H2       HT       0.417000        1.0080           0
      1783 WT1      333      TIP3     OH2      OT      -0.834000       15.9994           0
      1784 WT1      333      TIP3     H1       HT       0.417000        1.0080           0
      1785 WT1      333      TIP3     H2       HT       0.417000        1.0080           0
      1786 WT1      334      TIP3     OH2      OT      -0.834000       15.9994           0
      1787 WT1      334      TIP3     H1       HT       0.417000        1.0080           0
      1788 WT1      334      TIP3     H2       HT       0.417000        1.0080           0
      1789 WT1      335      TIP3     OH2      OT      -0.834000       15.9994           0
      1790 WT1      335      TIP3     H1       HT       0.417000        1.0080           0
      1791 WT1      335      TIP3     H2       HT       0.417000        1.0080           0
      1792 WT1      336      TIP3     OH2      OT      -0.834000       15.9994           0
      1793 WT1      336      TIP3     H1       HT       0.417000        1.0080           0
      1794 WT1      336      TIP3     H2       HT       0.417000        1.0080           0
      1795 WT1      337      TIP3     OH2      OT      -0.834000       15.9994           0
      1796 WT1      337      TIP3     H1       HT       0.417000        1.0080           0
      1797 WT1      337      TIP3     H2       HT       0.417000        1.0080           0
      1798 WT1      338      TIP3     OH2      OT      -0.834000       15.9994           0
      1799 WT1      338      TIP3     H1       HT       0.417000        1.0080           0
      1800 WT1      338      TIP3     H2       HT       0.417000        1.0080           0
      1801 WT1      339      TIP3     OH2      OT      -0.834000       15.9994           0
      1802 WT1      339      TIP3     H1       HT       0.417000        1.0080           0
      1803 WT1      339      TIP3     H2       HT       0.417000        1.0080           0
      1804 WT1      340      TIP3     OH2      OT      -0.834000       15.9994           0
      1805 WT1      340      TIP3     H1       HT       0.417000        1.0080           0
      1806 WT1      340      TIP3     H2       HT       0.417000        1.0080           0
      1807 WT1      341      TIP3     OH2      OT      -0.834000       15.9994           0
      1808 WT1      341      TIP3     H1       HT       0.417000        1.0080           0
      1809 WT1      341      TIP3     H2       HT       0.417000        1.0080           0
      1810 WT1      342      TIP3     OH2      OT      -0.834000       15.9994           0
      1811 WT1      342      TIP3     H1       HT       0.417000        1.0080           0
      1812 WT1      342      TIP3     H2       HT       0.417000        1.0080           0
      1813 WT1      343      TIP3     OH2      OT      -0.834000       15.9994           0
      1814 WT1      343      TIP3     H1       HT       0.417000        1.0080           0
      1815 WT1      343      TIP3     H2       HT       0.417000        1.0080           0
      1816 WT1      344      TIP3     OH2      OT      -0.834000       15.9994           0
      1817 WT1      344      TIP3     H1       HT       0.417000        1.0080           0
      1818 WT1      344      TIP3     H2       HT       0.417000        1.0080           0
      1819 WT1      345      TIP3     OH2      OT      -0.834000       15.9994           0
      1820 WT1      345      TIP3     H1       HT       0.417000        1.0080           0
      1821 WT1      345      TIP3     H2       HT       0.417000        1.0080           0
      1822 WT1      346      TIP3     OH2      OT      -0.834000       15.9994           0
      1823 WT1      346      TIP3     H1       HT       0.417000        1.0080           0
      1824 WT1      346      TIP3     H2       HT       0.417000        1.0080           0
      1825 WT1      347      TIP3     OH2      OT      -0.834000       15.9994           0
      1826 WT1      347      TIP3     H1       HT       0.417000        1.0080           0
      1827 WT1      347      TIP3     H2       HT       0.417000        1.0080           0
      1828 WT1      348      TIP3     OH2      OT      -0.834000       15.9994           0
      1829 WT1      348      TIP3     H1       HT       0.417000        1.0080           0
      1830 WT1      348      TIP3     H2       HT       0.417000        1.0080           0
      1831 WT1      349      TIP3     OH2      OT      -0.834000       15.9994           0
      1832 WT1      349      TIP3     H1       HT       0.417000        1.0080           0
      1833 WT1      349      TIP3     H2       HT       0.417000        1.0080           0
      1834 WT1      350      TIP3     OH2      OT      -0.834000       15.9994           0
      1835 WT1      350      TIP3     H1       HT       0.417000        1.0080           0
      1836 WT1      350      TIP3     H2       HT       0.417000        1.0080           0
      1837 WT1      351      TIP3     OH2      OT      -0.834000       15.9994           0
      1838 WT1      351      TIP3     H1       HT       0.417000        1.0080           0
      1839 WT1      351      TIP3     H2       HT       0.417000        1.0080           0
      1840 WT1      352      TIP3     OH2      OT      -0.834000       15.9994           0
      1841 WT1      352      TIP3     H1       HT       0.417000        1.0080           0
      1842 WT1      352      TIP3     H2       HT       0.417000        1.0080           0
      1843 WT1      353      TIP3     OH2      OT      -0.834000       15.9994           0
      1844 WT1      353      TIP3     H1       HT       0.417000        1.0080           0
      1845 WT1      353      TIP3     H2       HT       0.417000        1.0080           0
      1846 WT1      354      TIP3     OH2      OT      -0.834000       15.9994           0
      1847 WT1      354      TIP3     H1       HT       0.417000        1.0080           0
      1848 WT1      354      TIP3     H2       HT       0.417000        1.0080           0
      1849 WT1      355      TIP3     OH2      OT      -0.834000       15.9994           0
      1850 WT1      355      TIP3     H1       HT       0.417000        1.0080           0
      1851 WT1      355      TIP3     H2       HT       0.417000        1.0080           0
      1852 WT1      356      TIP3     OH2      OT      -0.834000       15.9994           0
      1853 WT1      356      TIP3     H1       HT       0.417000        1.0080           0
      1854 WT1      356      TIP3     H2       HT       0.417000        1.0080           0
      1855 WT1      357      TIP3     OH2      OT      -0.834000       15.9994           0
      1856 WT1      357      TIP3     H1       HT       0.417000        1.0080           0
      1857 WT1      357      TIP3     H2       HT       0.417000        1.0080           0
      1858 WT1      358      TIP3     OH2      OT      -0.834000       15.9994           0
      1859 WT1      358      TIP3     H1       HT       0.417000        1.0080           0
      1860 WT1      358      TIP3     H2       HT       0.417000        1.0080           0
      1861 WT1      359      TIP3     OH2      OT      -0.834000       15.9994           0
      1862 WT1      359      TIP3     H1       HT       0.417000        1.0080           0
      1863 WT1      359      TIP3     H2       HT       0.417000        1.0080           0
      1864 WT1      360      TIP3     OH2      OT      -0.834000       15.9994           0
      1865 WT1      360      TIP3     H1       HT       0.417000        1.0080           0
      1866 WT1      360      TIP3     H2       HT       0.417000        1.0080           0
      1867 WT1      361      TIP3     OH2      OT      -0.834000       15.9994           0
      1868 WT1      361      TIP3     H1       HT       0.417000        1.0080           0
      1869 WT1      361      TIP3     H2       HT       0.417000        1.0080           0
      1870 WT1      362      TIP3     OH2      OT      -0.834000       15.9994           0
      1871 WT1      362      TIP3     H1       HT       0.417000        1.0080           0
      1872 WT1      362      TIP3     H2       HT       0.417000        1.0080           0
      1873 WT1      363      TIP3     OH2      OT      -0.834000       15.9994           0
      1874 WT1      363      TIP3     H1       HT       0.417000        1.0080           0
      1875 WT1      363      TIP3     H2       HT       0.417000        1.0080           0
      1876 WT1      364      TIP3     OH2      OT      -0.834000       15.9994           0
      1877 WT1      364      TIP3     H1       HT       0.417000        1.0080           0
      1878 WT1      364      TIP3     H2       HT       0.417000        1.0080           0
      1879 WT1      365      TIP3     OH2      OT      -0.834000       15.9994           0
      1880 WT1      365      TIP3     H1       HT       0.417000        1.0080           0
      1881 WT1      365      TIP3     H2       HT       0.417000        1.0080           0
      1882 WT1      366      TIP3     OH2      OT      -0.834000       15.9994           0
      1883 WT1      366      TIP3     H1       HT       0.417000        1.0080           0
      1884 WT1      366      TIP3     H2       HT       0.417000        1.0080           0
      1885 WT1      367      TIP3     OH2      OT      -0.834000       15.9994           0
      1886 WT1      367      TIP3     H1       HT       0.417000        1.0080           0
      1887 WT1      367      TIP3     H2       HT       0.417000        1.0080           0
      1888 WT1      368      TIP3     OH2      OT      -0.834000       15.9994           0
      1889 WT1      368      TIP3     H1       HT       0.417000        1.0080           0
      1890 WT1      368      TIP3     H2       HT       0.417000        1.0080           0
      1891 WT1      369      TIP3     OH2      OT      -0.834000       15.9994           0
      1892 WT1      369      TIP3     H1       HT       0.417000        1.0080           0
      1893 WT1      369      TIP3     H2       HT       0.417000        1.0080           0
      1894 WT1      370      TIP3     OH2      OT      -0.834000       15.9994           0
      1895 WT1      370      TIP3     H1       HT       0.417000        1.0080           0
      1896 WT1      370      TIP3     H2       HT       0.417000        1.0080           0
      1897 WT1      371      TIP3     OH2      OT      -0.834000       15.9994           0
      1898 WT1      371      TIP3     H1       HT       0.417000        1.0080           0
      1899 WT1      371      TIP3     H2       HT       0.417000        1.0080           0
      1900 WT1      372      TIP3     OH2      OT      -0.834000       15.9994           0
      1901 WT1      372      TIP3     H1       HT       0.417000        1.0080           0
      1902 WT1      372      TIP3     H2       HT       0.417000        1.0080           0
      1903 WT1      373      TIP3     OH2      OT      -0.834000       15.9994           0
      1904 WT1      373      TIP3     H1       HT       0.417000        1.0080           0
      1905 WT1      373      TIP3     H2       HT       0.417000        1.0080           0
      1906 WT1      374      TIP3     OH2      OT      -0.834000       15.9994           0
      1907 WT1      374      TIP3     H1       HT       0.417000        1.0080           0
      1908 WT1      374      TIP3     H2       HT       0.417000        1.0080           0
      1909 WT1      375      TIP3     OH2      OT      -0.834000       15.9994           0
      1910 WT1      375      TIP3     H1       HT       0.417000        1.0080           0
      1911 WT1      375      TIP3     H2       HT       0.417000        1.0080           0
      1912 WT1      376      TIP3     OH2      OT      -0.834000       15.9994           0
      1913 WT1      376      TIP3     H1       HT       0.417000        1.0080           0
      1914 WT1      376      TIP3     H2       HT       0.417000        1.0080           0
      1915 WT1      377      TIP3     OH2      OT      -0.834000       15.9994           0
      1916 WT1      377      TIP3     H1       HT       0.417000        1.0080           0
      1917 WT1      377      TIP3     H2       HT       0.417000        1.0080           0
      1918 WT1      378      TIP3     OH2      OT      -0.834000       15.9994           0
      1919 WT1      378      TIP3     H1       HT       0.417000        1.0080           0
      1920 WT1      378      TIP3     H2       HT       0.417000        1.0080           0
      1921 WT1      379      TIP3     OH2      OT      -0.834000       15.9994           0
      1922 WT1      379      TIP3     H1       HT       0.417000        1.0080           0
      1923 WT1      379      TIP3     H2       HT       0.417000        1.0080           0
      1924 WT1      380      TIP3     OH2      OT      -0.834000       15.9994           0
      1925 WT1      380      TIP3     H1       HT       0.417000        1.0080           0
      1926 WT1      380      TIP3     H2       HT       0.417000        1.0080           0
      1927 WT1      381      TIP3     OH2      OT      -0.834000       15.9994           0
      1928 WT1      381      TIP3     H1       HT       0.417000        1.0080           0
      1929 WT1      381      TIP3     H2       HT       0.417000        1.0080           0
      1930 WT1      382      TIP3     OH2      OT      -0.834000       15.9994           0
      1931 WT1      382      TIP3     H1       HT       0.417000        1.0080           0
      1932 WT1      382      TIP3     H2       HT       0.417000        1.0080           0
      1933 WT1      383      TIP3     OH2      OT      -0.834000       15.9994           0
      1934 WT1      383      TIP3     H1       HT       0.417000        1.0080           0
      1935 WT1      383      TIP3     H2       HT       0.417000        1.0080           0
      1936 WT1      384      TIP3     OH2      OT      -0.834000       15.9994           0
      1937 WT1      384      TIP3     H1       HT       0.417000        1.0080           0
      1938 WT1      384      TIP3     H2       HT       0.417000        1.0080           0
      1939 WT1      385      TIP3     OH2      OT      -0.834000       15.9994           0
      1940 WT1      385      TIP3     H1       HT       0.417000        1.0080           0
      1941 WT1      385      TIP3     H2       HT       0.417000        1.0080           0
      1942 WT1      386      TIP3     OH2      OT      -0.834000       15.9994           0
      1943 WT1      386      TIP3     H1       HT       0.417000        1.0080           0
      1944 WT1      386      TIP3     H2       HT       0.417000        1.0080           0
      1945 WT1      387      TIP3     OH2      OT      -0.834000       15.9994           0
      1946 WT1      387      TIP3     H1       HT       0.417000        1.0080           0
      1947 WT1      387      TIP3     H2       HT       0.417000        1.0080           0
      1948 WT1      388      TIP3     OH2      OT      -0.834000       15.9994           0
      1949 WT1      388      TIP3     H1       HT       0.417000        1.0080           0
      1950 WT1      388      TIP3     H2       HT       0.417000        1.0080           0
      1951 WT1      389      TIP3     OH2      OT      -0.834000       15.9994           0
      1952 WT1      389      TIP3     H1       HT       0.417000        1.0080           0
      1953 WT1      389      TIP3     H2       HT       0.417000        1.0080           0
      1954 WT1      390      TIP3     OH2      OT      -0.834000       15.9994           0
      1955 WT1      390      TIP3     H1       HT       0.417000        1.0080           0
      1956 WT1      390      TIP3     H2       HT       0.417000        1.0080           0
      1957 WT1      391      TIP3     OH2      OT      -0.834000       15.9994           0
      1958 WT1      391      TIP3     H1       HT       0.417000        1.0080           0
      1959 WT1      391      TIP3     H2       HT       0.417000        1.0080           0
      1960 WT1      392      TIP3     OH2      OT      -0.834000       15.9994           0
      1961 WT1      392      TIP3     H1       HT       0.417000        1.0080           0
      1962 WT1      392      TIP3     H2       HT       0.417000        1.0080           0
      1963 WT1      393      TIP3     OH2      OT      -0.834000       15.9994           0
      1964 WT1      393      TIP3     H1       HT       0.417000        1.0080           0
      1965 WT1      393      TIP3     H2       HT       0.417000        1.0080           0
      1966 WT1      394      TIP3     OH2      OT      -0.834000       15.9994           0
      1967 WT1      394      TIP3     H1       HT       0.417000        1.0080           0
      1968 WT1      394      TIP3     H2       HT       0.417000        1.0080           0
      1969 WT1      395      TIP3     OH2      OT      -0.834000       15.9994           0
      1970 WT1      395      TIP3     H1       HT       0.417000        1.0080           0
      1971 WT1      395      TIP3     H2       HT       0.417000        1.0080           0
      1972 WT1      396      TIP3     OH2      OT      -0.834000       15.9994           0
      1973 WT1      396      TIP3     H1       HT       0.417000        1.0080           0
      1974 WT1      396      TIP3     H2       HT       0.417000        1.0080           0
      1975 WT1      397      TIP3     OH2      OT      -0.834000       15.9994           0
      1976 WT1      397      TIP3     H1       HT       0.417000        1.0080           0
      1977 WT1      397      TIP3     H2       HT       0.417000        1.0080           0
      1978 WT1      399      TIP3     OH2      OT      -0.834000       15.9994           0
      1979 WT1      399      TIP3     H1       HT       0.417000        1.0080           0
      1980 WT1      399      TIP3     H2       HT       0.417000        1.0080           0
      1981 WT1      400      TIP3     OH2      OT      -0.834000       15.9994           0
      1982 WT1      400      TIP3     H1       HT       0.417000        1.0080           0
      1983 WT1      400      TIP3     H2       HT       0.417000        1.0080           0
      1984 WT1      401      TIP3     OH2      OT      -0.834000       15.9994           0
      1985 WT1      401      TIP3     H1       HT       0.417000        1.0080           0
      1986 WT1      401      TIP3     H2       HT       0.417000        1.0080           0
      1987 WT1      402      TIP3     OH2      OT      -0.834000       15.9994           0
      1988 WT1      402      TIP3     H1       HT       0.417000        1.0080           0
      1989 WT1      402      TIP3     H2       HT       0.417000        1.0080           0
      1990 WT1      403      TIP3     OH2      OT      -0.834000       15.9994           0
      1991 WT1      403      TIP3     H1       HT       0.417000        1.0080           0
      1992 WT1      403      TIP3     H2       HT       0.417000        1.0080           0
      1993 WT1      404      TIP3     OH2      OT      -0.834000       15.9994           0
      1994 WT1      404      TIP3     H1       HT       0.417000        1.0080           0
      1995 WT1      404      TIP3     H2       HT       0.417000        1.0080           0
      1996 WT1      405      TIP3     OH2      OT      -0.834000       15.9994           0
      1997 WT1      405      TIP3     H1       HT       0.417000        1.0080           0
      1998 WT1      405      TIP3     H2       HT       0.417000        1.0080           0
      1999 WT1      406      TIP3     OH2      OT      -0.834000       15.9994           0
      2000 WT1      406      TIP3     H1       HT       0.417000        1.0080           0
      2001 WT1      406      TIP3     H2       HT       0.417000        1.0080           0
      2002 WT1      407      TIP3     OH2      OT      -0.834000       15.9994           0
      2003 WT1      407      TIP3     H1       HT       0.417000        1.0080           0
      2004 WT1      407      TIP3     H2       HT       0.417000        1.0080           0
      2005 WT1      408      TIP3     OH2      OT      -0.834000       15.9994           0
      2006 WT1      408      TIP3     H1       HT       0.417000        1.0080           0
      2007 WT1      408      TIP3     H2       HT       0.417000        1.0080           0
      2008 WT1      409      TIP3     OH2      OT      -0.834000       15.9994           0
      2009 WT1      409      TIP3     H1       HT       0.417000        1.0080           0
      2010 WT1      409      TIP3     H2       HT       0.417000        1.0080           0
      2011 WT1      410      TIP3     OH2      OT      -0.834000       15.9994           0
      2012 WT1      410      TIP3     H1       HT       0.417000        1.0080           0
      2013 WT1      410      TIP3     H2       HT       0.417000        1.0080           0
      2014 WT1      411      TIP3     OH2      OT      -0.834000       15.9994           0
      2015 WT1      411      TIP3     H1       HT       0.417000        1.0080           0
      2016 WT1      411      TIP3     H2       HT       0.417000        1.0080           0
      2017 WT1      412      TIP3     OH2      OT      -0.834000       15.9994           0
      2018 WT1      412      TIP3     H1       HT       0.417000        1.0080           0
      2019 WT1      412      TIP3     H2       HT       0.417000        1.0080           0
      2020 WT1      413      TIP3     OH2      OT      -0.834000       15.9994           0
      2021 WT1      413      TIP3     H1       HT       0.417000        1.0080           0
      2022 WT1      413      TIP3     H2       HT       0.417000        1.0080           0
      2023 WT1      414      TIP3     OH2      OT      -0.834000       15.9994           0
      2024 WT1      414      TIP3     H1       HT       0.417000        1.0080           0
      2025 WT1      414      TIP3     H2       HT       0.417000        1.0080           0
      2026 WT1      415      TIP3     OH2      OT      -0.834000       15.9994           0
      2027 WT1      415      TIP3     H1       HT       0.417000        1.0080           0
      2028 WT1      415      TIP3     H2       HT       0.417000        1.0080           0
      2029 WT1      417      TIP3     OH2      OT      -0.834000       15.9994           0
      2030 WT1      417      TIP3     H1       HT       0.417000        1.0080           0
      2031 WT1      417      TIP3     H2       HT       0.417000        1.0080           0
      2032 WT1      418      TIP3     OH2      OT      -0.834000       15.9994           0
      2033 WT1      418      TIP3     H1       HT       0.417000        1.0080           0
      2034 WT1      418      TIP3     H2       HT       0.417000        1.0080           0
      2035 WT1      419      TIP3     OH2      OT      -0.834000       15.9994           0
      2036 WT1      419      TIP3     H1       HT       0.417000        1.0080           0
      2037 WT1      419      TIP3     H2       HT       0.417000        1.0080           0
      2038 WT1      420      TIP3     OH2      OT      -0.834000       15.9994           0
      2039 WT1      420      TIP3     H1       HT       0.417000        1.0080           0
      2040 WT1      420      TIP3     H2       HT       0.417000        1.0080           0
      2041 WT1      421      TIP3     OH2      OT      -0.834000       15.9994           0
      2042 WT1      421      TIP3     H1       HT       0.417000        1.0080           0
      2043 WT1      421      TIP3     H2       HT       0.417000        1.0080           0
      2044 WT1      422      TIP3     OH2      OT      -0.834000       15.9994           0
      2045 WT1      422      TIP3     H1       HT       0.417000        1.0080           0
      2046 WT1      422      TIP3     H2       HT       0.417000        1.0080           0
      2047 WT1      423      TIP3     OH2      OT      -0.834000       15.9994           0
      2048 WT1      423      TIP3     H1       HT       0.417000        1.0080           0
      2049 WT1      423      TIP3     H2       HT       0.417000        1.0080           0
      2050 WT1      424      TIP3     OH2      OT      -0.834000       15.9994           0
      2051 WT1      424      TIP3     H1       HT       0.417000        1.0080           0
      2052 WT1      424      TIP3     H2       HT       0.417000        1.0080           0
      2053 WT1      425      TIP3     OH2      OT      -0.834000       15.9994           0
      2054 WT1      425      TIP3     H1       HT       0.417000        1.0080           0
      2055 WT1      425      TIP3     H2       HT       0.417000        1.0080           0
      2056 WT1      426      TIP3     OH2      OT      -0.834000       15.9994           0
      2057 WT1      426      TIP3     H1       HT       0.417000        1.0080           0
      2058 WT1      426      TIP3     H2       HT       0.417000        1.0080           0
      2059 WT1      427      TIP3     OH2      OT      -0.834000       15.9994           0
      2060 WT1      427      TIP3     H1       HT       0.417000        1.0080           0
      2061 WT1      427      TIP3     H2       HT       0.417000        1.0080           0
      2062 WT1      428      TIP3     OH2      OT      -0.834000       15.9994           0
      2063 WT1      428      TIP3     H1       HT       0.417000        1.0080           0
      2064 WT1      428      TIP3     H2       HT       0.417000        1.0080           0
      2065 WT1      429      TIP3     OH2      OT      -0.834000       15.9994           0
      2066 WT1      429      TIP3     H1       HT       0.417000        1.0080           0
      2067 WT1      429      TIP3     H2       HT       0.417000        1.0080           0
      2068 WT1      430      TIP3     OH2      OT      -0.834000       15.9994           0
      2069 WT1      430      TIP3     H1       HT       0.417000        1.0080           0
      2070 WT1      430      TIP3     H2       HT       0.417000        1.0080           0
      2071 WT1      431      TIP3     OH2      OT      -0.834000       15.9994           0
      2072 WT1      431      TIP3     H1       HT       0.417000        1.0080           0
      2073 WT1      431      TIP3     H2       HT       0.417000        1.0080           0
      2074 WT1      432      TIP3     OH2      OT      -0.834000       15.9994           0
      2075 WT1      432      TIP3     H1       HT       0.417000        1.0080           0
      2076 WT1      432      TIP3     H2       HT       0.417000        1.0080           0
      2077 WT1      433      TIP3     OH2      OT      -0.834000       15.9994           0
      2078 WT1      433      TIP3     H1       HT       0.417000        1.0080           0
      2079 WT1      433      TIP3     H2       HT       0.417000        1.0080           0
      2080 WT1      434      TIP3     OH2      OT      -0.834000       15.9994           0
      2081 WT1      434      TIP3     H1       HT       0.417000        1.0080           0
      2082 WT1      434      TIP3     H2       HT       0.417000        1.0080           0
      2083 WT1      435      TIP3     OH2      OT      -0.834000       15.9994           0
      2084 WT1      435      TIP3     H1       HT       0.417000        1.0080           0
      2085 WT1      435      TIP3     H2       HT       0.417000        1.0080           0
      2086 WT1      436      TIP3     OH2      OT      -0.834000       15.9994           0
      2087 WT1      436      TIP3     H1       HT       0.417000        1.0080           0
      2088 WT1      436      TIP3     H2       HT       0.417000        1.0080           0
      2089 WT1      437      TIP3     OH2      OT      -0.834000       15.9994           0
      2090 WT1      437      TIP3     H1       HT       0.417000        1.0080           0
      2091 WT1      437      TIP3     H2       HT       0.417000        1.0080           0
      2092 WT1      438      TIP3     OH2      OT      -0.834000       15.9994           0
      2093 WT1      438      TIP3     H1       HT       0.417000        1.0080           0
      2094 WT1      438      TIP3     H2       HT       0.417000        1.0080           0
      2095 WT1      439      TIP3     OH2      OT      -0.834000       15.9994           0
      2096 WT1      439      TIP3     H1       HT       0.417000        1.0080           0
      2097 WT1      439      TIP3     H2       HT       0.417000        1.0080           0
      2098 WT1      440      TIP3     OH2      OT      -0.834000       15.9994           0
      2099 WT1      440      TIP3     H1       HT       0.417000        1.0080           0
      2100 WT1      440      TIP3     H2       HT       0.417000        1.0080           0
      2101 WT1      441      TIP3     OH2      OT      -0.834000       15.9994           0
      2102 WT1      441      TIP3     H1       HT       0.417000        1.0080           0
      2103 WT1      441      TIP3     H2       HT       0.417000        1.0080           0
      2104 WT1      442      TIP3     OH2      OT      -0.834000       15.9994           0
      2105 WT1      442      TIP3     H1       HT       0.417000        1.0080           0
      2106 WT1      442      TIP3     H2       HT       0.417000        1.0080           0
      2107 WT1      443      TIP3     OH2      OT      -0.834000       15.9994           0
      2108 WT1      443      TIP3     H1       HT       0.417000        1.0080           0
      2109 WT1      443      TIP3     H2       HT       0.417000        1.0080           0
      2110 WT1      444      TIP3     OH2      OT      -0.834000       15.9994           0
      2111 WT1      444      TIP3     H1       HT       0.417000        1.0080           0
      2112 WT1      444      TIP3     H2       HT       0.417000        1.0080           0
      2113 WT1      446      TIP3     OH2      OT      -0.834000       15.9994           0
      2114 WT1      446      TIP3     H1       HT       0.417000        1.0080           0
      2115 WT1      446      TIP3     H2       HT       0.417000        1.0080           0
      2116 WT1      447      TIP3     OH2      OT      -0.834000       15.9994           0
      2117 WT1      447      TIP3     H1       HT       0.417000        1.0080           0
      2118 WT1      447      TIP3     H2       HT       0.417000        1.0080           0
      2119 WT1      448      TIP3     OH2      OT      -0.834000       15.9994           0
      2120 WT1      448      TIP3     H1       HT       0.417000        1.0080           0
      2121 WT1      448      TIP3     H2       HT       0.417000        1.0080           0
      2122 WT1      450      TIP3     OH2      OT      -0.834000       15.9994           0
      2123 WT1      450      TIP3     H1       HT       0.417000        1.0080           0
      2124 WT1      450      TIP3     H2       HT       0.417000        1.0080           0
      2125 WT1      451      TIP3     OH2      OT      -0.834000       15.9994           0
      2126 WT1      451      TIP3     H1       HT       0.417000        1.0080           0
      2127 WT1      451      TIP3     H2       HT       0.417000        1.0080           0
      2128 WT1      452      TIP3     OH2      OT      -0.834000       15.9994           0
      2129 WT1      452      TIP3     H1       HT       0.417000        1.0080           0
      2130 WT1      452      TIP3     H2       HT       0.417000        1.0080           0
      2131 WT1      453      TIP3     OH2      OT      -0.834000       15.9994           0
      2132 WT1      453      TIP3     H1       HT       0.417000        1.0080           0
      2133 WT1      453      TIP3     H2       HT       0.417000        1.0080           0
      2134 WT1      454      TIP3     OH2      OT      -0.834000       15.9994           0
      2135 WT1      454      TIP3     H1       HT       0.417000        1.0080           0
      2136 WT1      454      TIP3     H2       HT       0.417000        1.0080           0
      2137 WT1      455      TIP3     OH2      OT      -0.834000       15.9994           0
      2138 WT1      455      TIP3     H1       HT       0.417000        1.0080           0
      2139 WT1      455      TIP3     H2       HT       0.417000        1.0080           0
      2140 WT1      456      TIP3     OH2      OT      -0.834000       15.9994           0
      2141 WT1      456      TIP3     H1       HT       0.417000        1.0080           0
      2142 WT1      456      TIP3     H2       HT       0.417000        1.0080           0
      2143 WT1      457      TIP3     OH2      OT      -0.834000       15.9994           0
      2144 WT1      457      TIP3     H1       HT       0.417000        1.0080           0
      2145 WT1      457      TIP3     H2       HT       0.417000        1.0080           0
      2146 WT1      458      TIP3     OH2      OT      -0.834000       15.9994           0
      2147 WT1      458      TIP3     H1       HT       0.417000        1.0080           0
      2148 WT1      458      TIP3     H2       HT       0.417000        1.0080           0
      2149 WT1      459      TIP3     OH2      OT      -0.834000       15.9994           0
      2150 WT1      459      TIP3     H1       HT       0.417000        1.0080           0
      2151 WT1      459      TIP3     H2       HT       0.417000        1.0080           0
      2152 WT1      460      TIP3     OH2      OT      -0.834000       15.9994           0
      2153 WT1      460      TIP3     H1       HT       0.417000        1.0080           0
      2154 WT1      460      TIP3     H2       HT       0.417000        1.0080           0
      2155 WT1      461      TIP3     OH2      OT      -0.834000       15.9994           0
      2156 WT1      461      TIP3     H1       HT       0.417000        1.0080           0
      2157 WT1      461      TIP3     H2       HT       0.417000        1.0080           0
      2158 WT1      462      TIP3     OH2      OT      -0.834000       15.9994           0
      2159 WT1      462      TIP3     H1       HT       0.417000        1.0080           0
      2160 WT1      462      TIP3     H2       HT       0.417000        1.0080           0
      2161 WT1      463      TIP3     OH2      OT      -0.834000       15.9994           0
      2162 WT1      463      TIP3     H1       HT       0.417000        1.0080           0
      2163 WT1      463      TIP3     H2       HT       0.417000        1.0080           0
      2164 WT1      464      TIP3     OH2      OT      -0.834000       15.9994           0
      2165 WT1      464      TIP3     H1       HT       0.417000        1.0080           0
      2166 WT1      464      TIP3     H2       HT       0.417000        1.0080           0
      2167 WT1      465      TIP3     OH2      OT      -0.834000       15.9994           0
      2168 WT1      465      TIP3     H1       HT       0.417000        1.0080           0
      2169 WT1      465      TIP3     H2       HT       0.417000        1.0080           0
      2170 WT1      466      TIP3     OH2      OT      -0.834000       15.9994           0
      2171 WT1      466      TIP3     H1       HT       0.417000        1.0080           0
      2172 WT1      466      TIP3     H2       HT       0.417000        1.0080           0
      2173 WT1      467      TIP3     OH2      OT      -0.834000       15.9994           0
      2174 WT1      467      TIP3     H1       HT       0.417000        1.0080           0
      2175 WT1      467      TIP3     H2       HT       0.417000        1.0080           0
      2176 WT1      468      TIP3     OH2      OT      -0.834000       15.9994           0
      2177 WT1      468      TIP3     H1       HT       0.417000        1.0080           0
      2178 WT1      468      TIP3     H2       HT       0.417000        1.0080           0
      2179 WT1      469      TIP3     OH2      OT      -0.834000       15.9994           0
      2180 WT1      469      TIP3     H1       HT       0.417000        1.0080           0
      2181 WT1      469      TIP3     H2       HT       0.417000        1.0080           0
      2182 WT1      470      TIP3     OH2      OT      -0.834000       15.9994           0
      2183 WT1      470      TIP3     H1       HT       0.417000        1.0080           0
      2184 WT1      470      TIP3     H2       HT       0.417000        1.0080           0
      2185 WT1      471      TIP3     OH2      OT      -0.834000       15.9994           0
      2186 WT1      471      TIP3     H1       HT       0.417000        1.0080           0
      2187 WT1      471      TIP3     H2       HT       0.417000        1.0080           0
      2188 WT1      472      TIP3     OH2      OT      -0.834000       15.9994           0
      2189 WT1      472      TIP3     H1       HT       0.417000        1.0080           0
      2190 WT1      472      TIP3     H2       HT       0.417000        1.0080           0
      2191 WT1      473      TIP3     OH2      OT      -0.834000       15.9994           0
      2192 WT1      473      TIP3     H1       HT       0.417000        1.0080           0
      2193 WT1      473      TIP3     H2       HT       0.417000        1.0080           0
      2194 WT1      474      TIP3     OH2      OT      -0.834000       15.9994           0
      2195 WT1      474      TIP3     H1       HT       0.417000        1.0080           0
      2196 WT1      474      TIP3     H2       HT       0.417000        1.0080           0
      2197 WT1      475      TIP3     OH2      OT      -0.834000       15.9994           0
      2198 WT1      475      TIP3     H1       HT       0.417000        1.0080           0
      2199 WT1      475      TIP3     H2       HT       0.417000        1.0080           0
      2200 WT1      476      TIP3     OH2      OT      -0.834000       15.9994           0
      2201 WT1      476      TIP3     H1       HT       0.417000        1.0080           0
      2202 WT1      476      TIP3     H2       HT       0.417000        1.0080           0
      2203 WT1      477      TIP3     OH2      OT      -0.834000       15.9994           0
      2204 WT1      477      TIP3     H1       HT       0.417000        1.0080           0
      2205 WT1      477      TIP3     H2       HT       0.417000        1.0080           0
      2206 WT1      478      TIP3     OH2      OT      -0.834000       15.9994           0
      2207 WT1      478      TIP3     H1       HT       0.417000        1.0080           0
      2208 WT1      478      TIP3     H2       HT       0.417000        1.0080           0
      2209 WT1      479      TIP3     OH2      OT      -0.834000       15.9994           0
      2210 WT1      479      TIP3     H1       HT       0.417000        1.0080           0
      2211 WT1      479      TIP3     H2       HT       0.417000        1.0080           0
      2212 WT1      480      TIP3     OH2      OT      -0.834000       15.9994           0
      2213 WT1      480      TIP3     H1       HT       0.417000        1.0080           0
      2214 WT1      480      TIP3     H2       HT       0.417000        1.0080           0
      2215 WT1      481      TIP3     OH2      OT      -0.834000       15.9994           0
      2216 WT1      481      TIP3     H1       HT       0.417000        1.0080           0
      2217 WT1      481      TIP3     H2       HT       0.417000        1.0080           0
      2218 WT1      482      TIP3     OH2      OT      -0.834000       15.9994           0
      2219 WT1      482      TIP3     H1       HT       0.417000        1.0080           0
      2220 WT1      482      TIP3     H2       HT       0.417000        1.0080           0
      2221 WT1      483      TIP3     OH2      OT      -0.834000       15.9994           0
      2222 WT1      483      TIP3     H1       HT       0.417000        1.0080           0
      2223 WT1      483      TIP3     H2       HT       0.417000        1.0080           0
      2224 WT1      484      TIP3     OH2      OT      -0.834000       15.9994           0
      2225 WT1      484      TIP3     H1       HT       0.417000        1.0080           0
      2226 WT1      484      TIP3     H2       HT       0.417000        1.0080           0
      2227 WT1      485      TIP3     OH2      OT      -0.834000       15.9994           0
      2228 WT1      485      TIP3     H1       HT       0.417000        1.0080           0
      2229 WT1      485      TIP3     H2       HT       0.417000        1.0080           0
      2230 WT1      486      TIP3     OH2      OT      -0.834000       15.9994           0
      2231 WT1      486      TIP3     H1       HT       0.417000        1.0080           0
      2232 WT1      486      TIP3     H2       HT       0.417000        1.0080           0
      2233 WT1      487      TIP3     OH2      OT      -0.834000       15.9994           0
      2234 WT1      487      TIP3     H1       HT       0.417000        1.0080           0
      2235 WT1      487      TIP3     H2       HT       0.417000        1.0080           0
      2236 WT1      488      TIP3     OH2      OT      -0.834000       15.9994           0
      2237 WT1      488      TIP3     H1       HT       0.417000        1.0080           0
      2238 WT1      488      TIP3     H2       HT       0.417000        1.0080           0
      2239 WT1      489      TIP3     OH2      OT      -0.834000       15.9994           0
      2240 WT1      489      TIP3     H1       HT       0.417000        1.0080           0
      2241 WT1      489      TIP3     H2       HT       0.417000        1.0080           0
      2242 WT1      490      TIP3     OH2      OT      -0.834000       15.9994           0
      2243 WT1      490      TIP3     H1       HT       0.417000        1.0080           0
      2244 WT1      490      TIP3     H2       HT       0.417000        1.0080           0
      2245 WT1      491      TIP3     OH2      OT      -0.834000       15.9994           0
      2246 WT1      491      TIP3     H1       HT       0.417000        1.0080           0
      2247 WT1      491      TIP3     H2       HT       0.417000        1.0080           0
      2248 WT1      492      TIP3     OH2      OT      -0.834000       15.9994           0
      2249 WT1      492      TIP3     H1       HT       0.417000        1.0080           0
      2250 WT1      492      TIP3     H2       HT       0.417000        1.0080           0
      2251 WT1      493      TIP3     OH2      OT      -0.834000       15.9994           0
      2252 WT1      493      TIP3     H1       HT       0.417000        1.0080           0
      2253 WT1      493      TIP3     H2       HT       0.417000        1.0080           0
      2254 WT1      494      TIP3     OH2      OT      -0.834000       15.9994           0
      2255 WT1      494      TIP3     H1       HT       0.417000        1.0080           0
      2256 WT1      494      TIP3     H2       HT       0.417000        1.0080           0
      2257 WT1      495      TIP3     OH2      OT      -0.834000       15.9994           0
      2258 WT1      495      TIP3     H1       HT       0.417000        1.0080           0
      2259 WT1      495      TIP3     H2       HT       0.417000        1.0080           0
      2260 WT1      496      TIP3     OH2      OT      -0.834000       15.9994           0
      2261 WT1      496      TIP3     H1       HT       0.417000        1.0080           0
      2262 WT1      496      TIP3     H2       HT       0.417000        1.0080           0
      2263 WT1      497      TIP3     OH2      OT      -0.834000       15.9994           0
      2264 WT1      497      TIP3     H1       HT       0.417000        1.0080           0
      2265 WT1      497      TIP3     H2       HT       0.417000        1.0080           0
      2266 WT1      498      TIP3     OH2      OT      -0.834000       15.9994           0
      2267 WT1      498      TIP3     H1       HT       0.417000        1.0080           0
      2268 WT1      498      TIP3     H2       HT       0.417000        1.0080           0
      2269 WT1      499      TIP3     OH2      OT      -0.834000       15.9994           0
      2270 WT1      499      TIP3     H1       HT       0.417000        1.0080           0
      2271 WT1      499      TIP3     H2       HT       0.417000        1.0080           0
      2272 WT1      500      TIP3     OH2      OT      -0.834000       15.9994           0
      2273 WT1      500      TIP3     H1       HT       0.417000        1.0080           0
      2274 WT1      500      TIP3     H2       HT       0.417000        1.0080           0
      2275 WT1      501      TIP3     OH2      OT      -0.834000       15.9994           0
      2276 WT1      501      TIP3     H1       HT       0.417000        1.0080           0
      2277 WT1      501      TIP3     H2       HT       0.417000        1.0080           0
      2278 WT1      502      TIP3     OH2      OT      -0.834000       15.9994           0
      2279 WT1      502      TIP3     H1       HT       0.417000        1.0080           0
      2280 WT1      502      TIP3     H2       HT       0.417000        1.0080           0
      2281 WT1      503      TIP3     OH2      OT      -0.834000       15.9994           0
      2282 WT1      503      TIP3     H1       HT       0.417000        1.0080           0
      2283 WT1      503      TIP3     H2       HT       0.417000        1.0080           0
      2284 WT1      504      TIP3     OH2      OT      -0.834000       15.9994           0
      2285 WT1      504      TIP3     H1       HT       0.417000        1.0080           0
      2286 WT1      504      TIP3     H2       HT       0.417000        1.0080           0
      2287 WT1      505      TIP3     OH2      OT      -0.834000       15.9994           0
      2288 WT1      505      TIP3     H1       HT       0.417000        1.0080           0
      2289 WT1      505      TIP3     H2       HT       0.417000        1.0080           0
      2290 WT1      506      TIP3     OH2      OT      -0.834000       15.9994           0
      2291 WT1      506      TIP3     H1       HT       0.417000        1.0080           0
      2292 WT1      506      TIP3     H2       HT       0.417000        1.0080           0
      2293 WT1      507      TIP3     OH2      OT      -0.834000       15.9994           0
      2294 WT1      507      TIP3     H1       HT       0.417000        1.0080           0
      2295 WT1      507      TIP3     H2       HT       0.417000        1.0080           0
      2296 WT1      508      TIP3     OH2      OT      -0.834000       15.9994           0
      2297 WT1      508      TIP3     H1       HT       0.417000        1.0080           0
      2298 WT1      508      TIP3     H2       HT       0.417000        1.0080           0
      2299 WT1      509      TIP3     OH2      OT      -0.834000       15.9994           0
      2300 WT1      509      TIP3     H1       HT       0.417000        1.0080           0
      2301 WT1      509      TIP3     H2       HT       0.417000        1.0080           0
      2302 WT1      510      TIP3     OH2      OT      -0.834000       15.9994           0
      2303 WT1      510      TIP3     H1       HT       0.417000        1.0080           0
      2304 WT1      510      TIP3     H2       HT       0.417000        1.0080           0
      2305 WT1      511      TIP3     OH2      OT      -0.834000       15.9994           0
      2306 WT1      511      TIP3     H1       HT       0.417000        1.0080           0
      2307 WT1      511      TIP3     H2       HT       0.417000        1.0080           0
      2308 WT1      512      TIP3     OH2      OT      -0.834000       15.9994           0
      2309 WT1      512      TIP3     H1       HT       0.417000        1.0080           0
      2310 WT1      512      TIP3     H2       HT       0.417000        1.0080           0
      2311 WT1      513      TIP3     OH2      OT      -0.834000       15.9994           0
      2312 WT1      513      TIP3     H1       HT       0.417000        1.0080           0
      2313 WT1      513      TIP3     H2       HT       0.417000        1.0080           0
      2314 WT1      514      TIP3     OH2      OT      -0.834000       15.9994           0
      2315 WT1      514      TIP3     H1       HT       0.417000        1.0080           0
      2316 WT1      514      TIP3     H2       HT       0.417000        1.0080           0
      2317 WT1      515      TIP3     OH2      OT      -0.834000       15.9994           0
      2318 WT1      515      TIP3     H1       HT       0.417000        1.0080           0
      2319 WT1      515      TIP3     H2       HT       0.417000        1.0080           0
      2320 WT1      516      TIP3     OH2      OT      -0.834000       15.9994           0
      2321 WT1      516      TIP3     H1       HT       0.417000        1.0080           0
      2322 WT1      516      TIP3     H2       HT       0.417000        1.0080           0
      2323 WT1      517      TIP3     OH2      OT      -0.834000       15.9994           0
      2324 WT1      517      TIP3     H1       HT       0.417000        1.0080           0
      2325 WT1      517      TIP3     H2       HT       0.417000        1.0080           0
      2326 WT1      518      TIP3     OH2      OT      -0.834000       15.9994           0
      2327 WT1      518      TIP3     H1       HT       0.417000        1.0080           0
      2328 WT1      518      TIP3     H2       HT       0.417000        1.0080           0
      2329 WT1      519      TIP3     OH2      OT      -0.834000       15.9994           0
      2330 WT1      519      TIP3     H1       HT       0.417000        1.0080           0
      2331 WT1      519      TIP3     H2       HT       0.417000        1.0080           0
      2332 WT1      521      TIP3     OH2      OT      -0.834000       15.9994           0
      2333 WT1      521      TIP3     H1       HT       0.417000        1.0080           0
      2334 WT1      521      TIP3     H2       HT       0.417000        1.0080           0
      2335 WT1      522      TIP3     OH2      OT      -0.834000       15.9994           0
      2336 WT1      522      TIP3     H1       HT       0.417000        1.0080           0
      2337 WT1      522      TIP3     H2       HT       0.417000        1.0080           0
      2338 WT1      523      TIP3     OH2      OT      -0.834000       15.9994           0
      2339 WT1      523      TIP3     H1       HT       0.417000        1.0080           0
      2340 WT1      523      TIP3     H2       HT       0.417000        1.0080           0
      2341 WT1      524      TIP3     OH2      OT      -0.834000       15.9994           0
      2342 WT1      524      TIP3     H1       HT       0.417000        1.0080           0
      2343 WT1      524      TIP3     H2       HT       0.417000        1.0080           0
      2344 WT1      525      TIP3     OH2      OT      -0.834000       15.9994           0
      2345 WT1      525      TIP3     H1       HT       0.417000        1.0080           0
      2346 WT1      525      TIP3     H2       HT       0.417000        1.0080           0
      2347 WT1      526      TIP3     OH2      OT      -0.834000       15.9994           0
      2348 WT1      526      TIP3     H1       HT       0.417000        1.0080           0
      2349 WT1      526      TIP3     H2       HT       0.417000        1.0080           0
      2350 WT1      527      TIP3     OH2      OT      -0.834000       15.9994           0
      2351 WT1      527      TIP3     H1       HT       0.417000        1.0080           0
      2352 WT1      527      TIP3     H2       HT       0.417000        1.0080           0
      2353 WT1      528      TIP3     OH2      OT      -0.834000       15.9994           0
      2354 WT1      528      TIP3     H1       HT       0.417000        1.0080           0
      2355 WT1      528      TIP3     H2       HT       0.417000        1.0080           0
      2356 WT1      529      TIP3     OH2      OT      -0.834000       15.9994           0
      2357 WT1      529      TIP3     H1       HT       0.417000        1.0080           0
      2358 WT1      529      TIP3     H2       HT       0.417000        1.0080           0
      2359 WT1      530      TIP3     OH2      OT      -0.834000       15.9994           0
      2360 WT1      530      TIP3     H1       HT       0.417000        1.0080           0
      2361 WT1      530      TIP3     H2       HT       0.417000        1.0080           0
      2362 WT1      531      TIP3     OH2      OT      -0.834000       15.9994           0
      2363 WT1      531      TIP3     H1       HT       0.417000        1.0080           0
      2364 WT1      531      TIP3     H2       HT       0.417000        1.0080           0
      2365 WT1      532      TIP3     OH2      OT      -0.834000       15.9994           0
      2366 WT1      532      TIP3     H1       HT       0.417000        1.0080           0
      2367 WT1      532      TIP3     H2       HT       0.417000        1.0080           0
      2368 WT1      533      TIP3     OH2      OT      -0.834000       15.9994           0
      2369 WT1      533      TIP3     H1       HT       0.417000        1.0080           0
      2370 WT1      533      TIP3     H2       HT       0.417000        1.0080           0
      2371 WT1      534      TIP3     OH2      OT      -0.834000       15.9994           0
      2372 WT1      534      TIP3     H1       HT       0.417000        1.0080           0
      2373 WT1      534      TIP3     H2       HT       0.417000        1.0080           0
      2374 WT1      535      TIP3     OH2      OT      -0.834000       15.9994           0
      2375 WT1      535      TIP3     H1       HT       0.417000        1.0080           0
      2376 WT1      535      TIP3     H2       HT       0.417000        1.0080           0
      2377 WT1      536      TIP3     OH2      OT      -0.834000       15.9994           0
      2378 WT1      536      TIP3     H1       HT       0.417000        1.0080           0
      2379 WT1      536      TIP3     H2       HT       0.417000        1.0080           0
      2380 WT1      537      TIP3     OH2      OT      -0.834000       15.9994           0
      2381 WT1      537      TIP3     H1       HT       0.417000        1.0080           0
      2382 WT1      537      TIP3     H2       HT       0.417000        1.0080           0
      2383 WT1      538      TIP3     OH2      OT      -0.834000       15.9994           0
      2384 WT1      538      TIP3     H1       HT       0.417000        1.0080           0
      2385 WT1      538      TIP3     H2       HT       0.417000        1.0080           0
      2386 WT1      539      TIP3     OH2      OT      -0.834000       15.9994           0
      2387 WT1      539      TIP3     H1       HT       0.417000        1.0080           0
      2388 WT1      539      TIP3     H2       HT       0.417000        1.0080           0
      2389 WT1      540      TIP3     OH2      OT      -0.834000       15.9994           0
      2390 WT1      540      TIP3     H1       HT       0.417000        1.0080           0
      2391 WT1      540      TIP3     H2       HT       0.417000        1.0080           0
      2392 WT1      541      TIP3     OH2      OT      -0.834000       15.9994           0
      2393 WT1      541      TIP3     H1       HT       0.417000        1.0080           0
      2394 WT1      541      TIP3     H2       HT       0.417000        1.0080           0
      2395 WT1      542      TIP3     OH2      OT      -0.834000       15.9994           0
      2396 WT1      542      TIP3     H1       HT       0.417000        1.0080           0
      2397 WT1      542      TIP3     H2       HT       0.417000        1.0080           0
      2398 WT1      543      TIP3     OH2      OT      -0.834000       15.9994           0
      2399 WT1      543      TIP3     H1       HT       0.417000        1.0080           0
      2400 WT1      543      TIP3     H2       HT       0.417000        1.0080           0
      2401 WT1      544      TIP3     OH2      OT      -0.834000       15.9994           0
      2402 WT1      544      TIP3     H1       HT       0.417000        1.0080           0
      2403 WT1      544      TIP3     H2       HT       0.417000        1.0080           0
      2404 WT1      545      TIP3     OH2      OT      -0.834000       15.9994           0
      2405 WT1      545      TIP3     H1       HT       0.417000        1.0080           0
      2406 WT1      545      TIP3     H2       HT       0.417000        1.0080           0
      2407 WT1      546      TIP3     OH2      OT      -0.834000       15.9994           0
      2408 WT1      546      TIP3     H1       HT       0.417000        1.0080           0
      2409 WT1      546      TIP3     H2       HT       0.417000        1.0080           0
      2410 WT1      547      TIP3     OH2      OT      -0.834000       15.9994           0
      2411 WT1      547      TIP3     H1       HT       0.417000        1.0080           0
      2412 WT1      547      TIP3     H2       HT       0.417000        1.0080           0
      2413 WT1      549      TIP3     OH2      OT      -0.834000       15.9994           0
      2414 WT1      549      TIP3     H1       HT       0.417000        1.0080           0
      2415 WT1      549      TIP3     H2       HT       0.417000        1.0080           0
      2416 WT1      550      TIP3     OH2      OT      -0.834000       15.9994           0
      2417 WT1      550      TIP3     H1       HT       0.417000        1.0080           0
      2418 WT1      550      TIP3     H2       HT       0.417000        1.0080           0
      2419 WT1      551      TIP3     OH2      OT      -0.834000       15.9994           0
      2420 WT1      551      TIP3     H1       HT       0.417000        1.0080           0
      2421 WT1      551      TIP3     H2       HT       0.417000        1.0080           0
      2422 WT1      552      TIP3     OH2      OT      -0.834000       15.9994           0
      2423 WT1      552      TIP3     H1       HT       0.417000        1.0080           0
      2424 WT1      552      TIP3     H2       HT       0.417000        1.0080           0
      2425 WT1      553      TIP3     OH2      OT      -0.834000       15.9994           0
      2426 WT1      553      TIP3     H1       HT       0.417000        1.0080           0
      2427 WT1      553      TIP3     H2       HT       0.417000        1.0080           0
      2428 WT1      554      TIP3     OH2      OT      -0.834000       15.9994           0
      2429 WT1      554      TIP3     H1       HT       0.417000        1.0080           0
      2430 WT1      554      TIP3     H2       HT       0.417000        1.0080           0
      2431 WT1      555      TIP3     OH2      OT      -0.834000       15.9994           0
      2432 WT1      555      TIP3     H1       HT       0.417000        1.0080           0
      2433 WT1      555      TIP3     H2       HT       0.417000        1.0080           0
      2434 WT1      556      TIP3     OH2      OT      -0.834000       15.9994           0
      2435 WT1      556      TIP3     H1       HT       0.417000        1.0080           0
      2436 WT1      556      TIP3     H2       HT       0.417000        1.0080           0
      2437 WT1      557      TIP3     OH2      OT      -0.834000       15.9994           0
      2438 WT1      557      TIP3     H1       HT       0.417000        1.0080           0
      2439 WT1      557      TIP3     H2       HT       0.417000        1.0080           0
      2440 WT1      558      TIP3     OH2      OT      -0.834000       15.9994           0
      2441 WT1      558      TIP3     H1       HT       0.417000        1.0080           0
      2442 WT1      558      TIP3     H2       HT       0.417000        1.0080           0
      2443 WT1      559      TIP3     OH2      OT      -0.834000       15.9994           0
      2444 WT1      559      TIP3     H1       HT       0.417000        1.0080           0
      2445 WT1      559      TIP3     H2       HT       0.417000        1.0080           0
      2446 WT1      560      TIP3     OH2      OT      -0.834000       15.9994           0
      2447 WT1      560      TIP3     H1       HT       0.417000        1.0080           0
      2448 WT1      560      TIP3     H2       HT       0.417000        1.0080           0
      2449 WT1      561      TIP3     OH2      OT      -0.834000       15.9994           0
      2450 WT1      561      TIP3     H1       HT       0.417000        1.0080           0
      2451 WT1      561      TIP3     H2       HT       0.417000        1.0080           0
      2452 WT1      562      TIP3     OH2      OT      -0.834000       15.9994           0
      2453 WT1      562      TIP3     H1       HT       0.417000        1.0080           0
      2454 WT1      562      TIP3     H2       HT       0.417000        1.0080           0
      2455 WT1      563      TIP3     OH2      OT      -0.834000       15.9994           0
      2456 WT1      563      TIP3     H1       HT       0.417000        1.0080           0
      2457 WT1      563      TIP3     H2       HT       0.417000        1.0080           0
      2458 WT1      564      TIP3     OH2      OT      -0.834000       15.9994           0
      2459 WT1      564      TIP3     H1       HT       0.417000        1.0080           0
      2460 WT1      564      TIP3     H2       HT       0.417000        1.0080           0
      2461 WT1      565      TIP3     OH2      OT      -0.834000       15.9994           0
      2462 WT1      565      TIP3     H1       HT       0.417000        1.0080           0
      2463 WT1      565      TIP3     H2       HT       0.417000        1.0080           0
      2464 WT1      567      TIP3     OH2      OT      -0.834000       15.9994           0
      2465 WT1      567      TIP3     H1       HT       0.417000        1.0080           0
      2466 WT1      567      TIP3     H2       HT       0.417000        1.0080           0
      2467 WT1      568      TIP3     OH2      OT      -0.834000       15.9994           0
      2468 WT1      568      TIP3     H1       HT       0.417000        1.0080           0
      2469 WT1      568      TIP3     H2       HT       0.417000        1.0080           0
      2470 WT1      569      TIP3     OH2      OT      -0.834000       15.9994           0
      2471 WT1      569      TIP3     H1       HT       0.417000        1.0080           0
      2472 WT1      569      TIP3     H2       HT       0.417000        1.0080           0
      2473 WT1      570      TIP3     OH2      OT      -0.834000       15.9994           0
      2474 WT1      570      TIP3     H1       HT       0.417000        1.0080           0
      2475 WT1      570      TIP3     H2       HT       0.417000        1.0080           0
      2476 WT1      571      TIP3     OH2      OT      -0.834000       15.9994           0
      2477 WT1      571      TIP3     H1       HT       0.417000        1.0080           0
      2478 WT1      571      TIP3     H2       HT       0.417000        1.0080           0
      2479 WT1      572      TIP3     OH2      OT      -0.834000       15.9994           0
      2480 WT1      572      TIP3     H1       HT       0.417000        1.0080           0
      2481 WT1      572      TIP3     H2       HT       0.417000        1.0080           0
      2482 WT1      573      TIP3     OH2      OT      -0.834000       15.9994           0
      2483 WT1      573      TIP3     H1       HT       0.417000        1.0080           0
      2484 WT1      573      TIP3     H2       HT       0.417000        1.0080           0
      2485 WT1      574      TIP3     OH2      OT      -0.834000       15.9994           0
      2486 WT1      574      TIP3     H1       HT       0.417000        1.0080           0
      2487 WT1      574      TIP3     H2       HT       0.417000        1.0080           0
      2488 WT1      575      TIP3     OH2      OT      -0.834000       15.9994           0
      2489 WT1      575      TIP3     H1       HT       0.417000        1.0080           0
      2490 WT1      575      TIP3     H2       HT       0.417000        1.0080           0
      2491 WT1      576      TIP3     OH2      OT      -0.834000       15.9994           0
      2492 WT1      576      TIP3     H1       HT       0.417000        1.0080           0
      2493 WT1      576      TIP3     H2       HT       0.417000        1.0080           0
      2494 WT1      577      TIP3     OH2      OT      -0.834000       15.9994           0
      2495 WT1      577      TIP3     H1       HT       0.417000        1.0080           0
      2496 WT1      577      TIP3     H2       HT       0.417000        1.0080           0
      2497 WT1      578      TIP3     OH2      OT      -0.834000       15.9994           0
      2498 WT1      578      TIP3     H1       HT       0.417000        1.0080           0
      2499 WT1      578      TIP3     H2       HT       0.417000        1.0080           0
      2500 WT1      579      TIP3     OH2      OT      -0.834000       15.9994           0
      2501 WT1      579      TIP3     H1       HT       0.417000        1.0080           0
      2502 WT1      579      TIP3     H2       HT       0.417000        1.0080           0
      2503 WT1      580      TIP3     OH2      OT      -0.834000       15.9994           0
      2504 WT1      580      TIP3     H1       HT       0.417000        1.0080           0
      2505 WT1      580      TIP3     H2       HT       0.417000        1.0080           0
      2506 WT1      581      TIP3     OH2      OT      -0.834000       15.9994           0
      2507 WT1      581      TIP3     H1       HT       0.417000        1.0080           0
      2508 WT1      581      TIP3     H2       HT       0.417000        1.0080           0
      2509 WT1      582      TIP3     OH2      OT      -0.834000       15.9994           0
      2510 WT1      582      TIP3     H1       HT       0.417000        1.0080           0
      2511 WT1      582      TIP3     H2       HT       0.417000        1.0080           0
      2512 WT1      583      TIP3     OH2      OT      -0.834000       15.9994           0
      2513 WT1      583      TIP3     H1       HT       0.417000        1.0080           0
      2514 WT1      583      TIP3     H2       HT       0.417000        1.0080           0
      2515 WT1      584      TIP3     OH2      OT      -0.834000       15.9994           0
      2516 WT1      584      TIP3     H1       HT       0.417000        1.0080           0
      2517 WT1      584      TIP3     H2       HT       0.417000        1.0080           0
      2518 WT1      585      TIP3     OH2      OT      -0.834000       15.9994           0
      2519 WT1      585      TIP3     H1       HT       0.417000        1.0080           0
      2520 WT1      585      TIP3     H2       HT       0.417000        1.0080           0
      2521 WT1      586      TIP3     OH2      OT      -0.834000       15.9994           0
      2522 WT1      586      TIP3     H1       HT       0.417000        1.0080           0
      2523 WT1      586      TIP3     H2       HT       0.417000        1.0080           0
      2524 WT1      587      TIP3     OH2      OT      -0.834000       15.9994           0
      2525 WT1      587      TIP3     H1       HT       0.417000        1.0080           0
      2526 WT1      587      TIP3     H2       HT       0.417000        1.0080           0
      2527 WT1      588      TIP3     OH2      OT      -0.834000       15.9994           0
      2528 WT1      588      TIP3     H1       HT       0.417000        1.0080           0
      2529 WT1      588      TIP3     H2       HT       0.417000        1.0080           0
      2530 WT1      589      TIP3     OH2      OT      -0.834000       15.9994           0
      2531 WT1      589      TIP3     H1       HT       0.417000        1.0080           0
      2532 WT1      589      TIP3     H2       HT       0.417000        1.0080           0
      2533 WT1      590      TIP3     OH2      OT      -0.834000       15.9994           0
      2534 WT1      590      TIP3     H1       HT       0.417000        1.0080           0
      2535 WT1      590      TIP3     H2       HT       0.417000        1.0080           0
      2536 WT1      591      TIP3     OH2      OT      -0.834000       15.9994           0
      2537 WT1      591      TIP3     H1       HT       0.417000        1.0080           0
      2538 WT1      591      TIP3     H2       HT       0.417000        1.0080           0
      2539 WT1      592      TIP3     OH2      OT      -0.834000       15.9994           0
      2540 WT1      592      TIP3     H1       HT       0.417000        1.0080           0
      2541 WT1      592      TIP3     H2       HT       0.417000        1.0080           0
      2542 WT1      593      TIP3     OH2      OT      -0.834000       15.9994           0
      2543 WT1      593      TIP3     H1       HT       0.417000        1.0080           0
      2544 WT1      593      TIP3     H2       HT       0.417000        1.0080           0
      2545 WT1      594      TIP3     OH2      OT      -0.834000       15.9994           0
      2546 WT1      594      TIP3     H1       HT       0.417000        1.0080           0
      2547 WT1      594      TIP3     H2       HT       0.417000        1.0080           0
      2548 WT1      595      TIP3     OH2      OT      -0.834000       15.9994           0
      2549 WT1      595      TIP3     H1       HT       0.417000        1.0080           0
      2550 WT1      595      TIP3     H2       HT       0.417000        1.0080           0
      2551 WT1      596      TIP3     OH2      OT      -0.834000       15.9994           0
      2552 WT1      596      TIP3     H1       HT       0.417000        1.0080           0
      2553 WT1      596      TIP3     H2       HT       0.417000        1.0080           0
      2554 WT1      597      TIP3     OH2      OT      -0.834000       15.9994           0
      2555 WT1      597      TIP3     H1       HT       0.417000        1.0080           0
      2556 WT1      597      TIP3     H2       HT       0.417000        1.0080           0
      2557 WT1      598      TIP3     OH2      OT      -0.834000       15.9994           0
      2558 WT1      598      TIP3     H1       HT       0.417000        1.0080           0
      2559 WT1      598      TIP3     H2       HT       0.417000        1.0080           0
      2560 WT1      599      TIP3     OH2      OT      -0.834000       15.9994           0
      2561 WT1      599      TIP3     H1       HT       0.417000        1.0080           0
      2562 WT1      599      TIP3     H2       HT       0.417000        1.0080           0
      2563 WT1      600      TIP3     OH2      OT      -0.834000       15.9994           0
      2564 WT1      600      TIP3     H1       HT       0.417000        1.0080           0
      2565 WT1      600      TIP3     H2       HT       0.417000        1.0080           0
      2566 WT1      601      TIP3     OH2      OT      -0.834000       15.9994           0
      2567 WT1      601      TIP3     H1       HT       0.417000        1.0080           0
      2568 WT1      601      TIP3     H2       HT       0.417000        1.0080           0
      2569 WT1      602      TIP3     OH2      OT      -0.834000       15.9994           0
      2570 WT1      602      TIP3     H1       HT       0.417000        1.0080           0
      2571 WT1      602      TIP3     H2       HT       0.417000        1.0080           0
      2572 WT1      603      TIP3     OH2      OT      -0.834000       15.9994           0
      2573 WT1      603      TIP3     H1       HT       0.417000        1.0080           0
      2574 WT1      603      TIP3     H2       HT       0.417000        1.0080           0
      2575 WT1      604      TIP3     OH2      OT      -0.834000       15.9994           0
      2576 WT1      604      TIP3     H1       HT       0.417000        1.0080           0
      2577 WT1      604      TIP3     H2       HT       0.417000        1.0080           0
      2578 WT1      605      TIP3     OH2      OT      -0.834000       15.9994           0
      2579 WT1      605      TIP3     H1       HT       0.417000        1.0080           0
      2580 WT1      605      TIP3     H2       HT       0.417000        1.0080           0
      2581 WT1      606      TIP3     OH2      OT      -0.834000       15.9994           0
      2582 WT1      606      TIP3     H1       HT       0.417000        1.0080           0
      2583 WT1      606      TIP3     H2       HT       0.417000        1.0080           0
      2584 WT1      607      TIP3     OH2      OT      -0.834000       15.9994           0
      2585 WT1      607      TIP3     H1       HT       0.417000        1.0080           0
      2586 WT1      607      TIP3     H2       HT       0.417000        1.0080           0
      2587 WT1      608      TIP3     OH2      OT      -0.834000       15.9994           0
      2588 WT1      608      TIP3     H1       HT       0.417000        1.0080           0
      2589 WT1      608      TIP3     H2       HT       0.417000        1.0080           0
      2590 WT1      609      TIP3     OH2      OT      -0.834000       15.9994           0
      2591 WT1      609      TIP3     H1       HT       0.417000        1.0080           0
      2592 WT1      609      TIP3     H2       HT       0.417000        1.0080           0
      2593 WT1      610      TIP3     OH2      OT      -0.834000       15.9994           0
      2594 WT1      610      TIP3     H1       HT       0.417000        1.0080           0
      2595 WT1      610      TIP3     H2       HT       0.417000        1.0080           0
      2596 WT1      611      TIP3     OH2      OT      -0.834000       15.9994           0
      2597 WT1      611      TIP3     H1       HT       0.417000        1.0080           0
      2598 WT1      611      TIP3     H2       HT       0.417000        1.0080           0
      2599 WT1      612      TIP3     OH2      OT      -0.834000       15.9994           0
      2600 WT1      612      TIP3     H1       HT       0.417000        1.0080           0
      2601 WT1      612      TIP3     H2       HT       0.417000        1.0080           0
      2602 WT1      613      TIP3     OH2      OT      -0.834000       15.9994           0
      2603 WT1      613      TIP3     H1       HT       0.417000        1.0080           0
      2604 WT1      613      TIP3     H2       HT       0.417000        1.0080           0
      2605 WT1      614      TIP3     OH2      OT      -0.834000       15.9994           0
      2606 WT1      614      TIP3     H1       HT       0.417000        1.0080           0
      2607 WT1      614      TIP3     H2       HT       0.417000        1.0080           0
      2608 WT1      615      TIP3     OH2      OT      -0.834000       15.9994           0
      2609 WT1      615      TIP3     H1       HT       0.417000        1.0080           0
      2610 WT1      615      TIP3     H2       HT       0.417000        1.0080           0
      2611 WT1      616      TIP3     OH2      OT      -0.834000       15.9994           0
      2612 WT1      616      TIP3     H1       HT       0.417000        1.0080           0
      2613 WT1      616      TIP3     H2       HT       0.417000        1.0080           0
      2614 WT1      617      TIP3     OH2      OT      -0.834000       15.9994           0
      2615 WT1      617      TIP3     H1       HT       0.417000        1.0080           0
      2616 WT1      617      TIP3     H2       HT       0.417000        1.0080           0
      2617 WT1      618      TIP3     OH2      OT      -0.834000       15.9994           0
      2618 WT1      618      TIP3     H1       HT       0.417000        1.0080           0
      2619 WT1      618      TIP3     H2       HT       0.417000        1.0080           0
      2620 WT1      619      TIP3     OH2      OT      -0.834000       15.9994           0
      2621 WT1      619      TIP3     H1       HT       0.417000        1.0080           0
      2622 WT1      619      TIP3     H2       HT       0.417000        1.0080           0
      2623 WT1      620      TIP3     OH2      OT      -0.834000       15.9994           0
      2624 WT1      620      TIP3     H1       HT       0.417000        1.0080           0
      2625 WT1      620      TIP3     H2       HT       0.417000        1.0080           0
      2626 WT1      621      TIP3     OH2      OT      -0.834000       15.9994           0
      2627 WT1      621      TIP3     H1       HT       0.417000        1.0080           0
      2628 WT1      621      TIP3     H2       HT       0.417000        1.0080           0
      2629 WT1      622      TIP3     OH2      OT      -0.834000       15.9994           0
      2630 WT1      622      TIP3     H1       HT       0.417000        1.0080           0
      2631 WT1      622      TIP3     H2       HT       0.417000        1.0080           0
      2632 WT1      623      TIP3     OH2      OT      -0.834000       15.9994           0
      2633 WT1      623      TIP3     H1       HT       0.417000        1.0080           0
      2634 WT1      623      TIP3     H2       HT       0.417000        1.0080           0
      2635 WT1      624      TIP3     OH2      OT      -0.834000       15.9994           0
      2636 WT1      624      TIP3     H1       HT       0.417000        1.0080           0
      2637 WT1      624      TIP3     H2       HT       0.417000        1.0080           0
      2638 WT1      625      TIP3     OH2      OT      -0.834000       15.9994           0
      2639 WT1      625      TIP3     H1       HT       0.417000        1.0080           0
      2640 WT1      625      TIP3     H2       HT       0.417000        1.0080           0
      2641 WT1      626      TIP3     OH2      OT      -0.834000       15.9994           0
      2642 WT1      626      TIP3     H1       HT       0.417000        1.0080           0
      2643 WT1      626      TIP3     H2       HT       0.417000        1.0080           0
      2644 WT1      627      TIP3     OH2      OT      -0.834000       15.9994           0
      2645 WT1      627      TIP3     H1       HT       0.417000        1.0080           0
      2646 WT1      627      TIP3     H2       HT       0.417000        1.0080           0
      2647 WT1      628      TIP3     OH2      OT      -0.834000       15.9994           0
      2648 WT1      628      TIP3     H1       HT       0.417000        1.0080           0
      2649 WT1      628      TIP3     H2       HT       0.417000        1.0080           0
      2650 WT1      629      TIP3     OH2      OT      -0.834000       15.9994           0
      2651 WT1      629      TIP3     H1       HT       0.417000        1.0080           0
      2652 WT1      629      TIP3     H2       HT       0.417000        1.0080           0
      2653 WT1      630      TIP3     OH2      OT      -0.834000       15.9994           0
      2654 WT1      630      TIP3     H1       HT       0.417000        1.0080           0
      2655 WT1      630      TIP3     H2       HT       0.417000        1.0080           0
      2656 WT1      631      TIP3     OH2      OT      -0.834000       15.9994           0
      2657 WT1      631      TIP3     H1       HT       0.417000        1.0080           0
      2658 WT1      631      TIP3     H2       HT       0.417000        1.0080           0
      2659 WT1      632      TIP3     OH2      OT      -0.834000       15.9994           0
      2660 WT1      632      TIP3     H1       HT       0.417000        1.0080           0
      2661 WT1      632      TIP3     H2       HT       0.417000        1.0080           0
      2662 WT1      633      TIP3     OH2      OT      -0.834000       15.9994           0
      2663 WT1      633      TIP3     H1       HT       0.417000        1.0080           0
      2664 WT1      633      TIP3     H2       HT       0.417000        1.0080           0
      2665 WT1      634      TIP3     OH2      OT      -0.834000       15.9994           0
      2666 WT1      634      TIP3     H1       HT       0.417000        1.0080           0
      2667 WT1      634      TIP3     H2       HT       0.417000        1.0080           0
      2668 WT1      635      TIP3     OH2      OT      -0.834000       15.9994           0
      2669 WT1      635      TIP3     H1       HT       0.417000        1.0080           0
      2670 WT1      635      TIP3     H2       HT       0.417000        1.0080           0
      2671 WT1      636      TIP3     OH2      OT      -0.834000       15.9994           0
      2672 WT1      636      TIP3     H1       HT       0.417000        1.0080           0
      2673 WT1      636      TIP3     H2       HT       0.417000        1.0080           0
      2674 WT1      637      TIP3     OH2      OT      -0.834000       15.9994           0
      2675 WT1      637      TIP3     H1       HT       0.417000        1.0080           0
      2676 WT1      637      TIP3     H2       HT       0.417000        1.0080           0
      2677 WT1      638      TIP3     OH2      OT      -0.834000       15.9994           0
      2678 WT1      638      TIP3     H1       HT       0.417000        1.0080           0
      2679 WT1      638      TIP3     H2       HT       0.417000        1.0080           0
      2680 WT1      639      TIP3     OH2      OT      -0.834000       15.9994           0
      2681 WT1      639      TIP3     H1       HT       0.417000        1.0080           0
      2682 WT1      639      TIP3     H2       HT       0.417000        1.0080           0
      2683 WT1      640      TIP3     OH2      OT      -0.834000       15.9994           0
      2684 WT1      640      TIP3     H1       HT       0.417000        1.0080           0
      2685 WT1      640      TIP3     H2       HT       0.417000        1.0080           0
      2686 WT1      641      TIP3     OH2      OT      -0.834000       15.9994           0
      2687 WT1      641      TIP3     H1       HT       0.417000        1.0080           0
      2688 WT1      641      TIP3     H2       HT       0.417000        1.0080           0
      2689 WT1      642      TIP3     OH2      OT      -0.834000       15.9994           0
      2690 WT1      642      TIP3     H1       HT       0.417000        1.0080           0
      2691 WT1      642      TIP3     H2       HT       0.417000        1.0080           0
      2692 WT1      643      TIP3     OH2      OT      -0.834000       15.9994           0
      2693 WT1      643      TIP3     H1       HT       0.417000        1.0080           0
      2694 WT1      643      TIP3     H2       HT       0.417000        1.0080           0
      2695 WT1      644      TIP3     OH2      OT      -0.834000       15.9994           0
      2696 WT1      644      TIP3     H1       HT       0.417000        1.0080           0
      2697 WT1      644      TIP3     H2       HT       0.417000        1.0080           0
      2698 WT1      645      TIP3     OH2      OT      -0.834000       15.9994           0
      2699 WT1      645      TIP3     H1       HT       0.417000        1.0080           0
      2700 WT1      645      TIP3     H2       HT       0.417000        1.0080           0
      2701 WT1      646      TIP3     OH2      OT      -0.834000       15.9994           0
      2702 WT1      646      TIP3     H1       HT       0.417000        1.0080           0
      2703 WT1      646      TIP3     H2       HT       0.417000        1.0080           0
      2704 WT1      647      TIP3     OH2      OT      -0.834000       15.9994           0
      2705 WT1      647      TIP3     H1       HT       0.417000        1.0080           0
      2706 WT1      647      TIP3     H2       HT       0.417000        1.0080           0
      2707 WT1      648      TIP3     OH2      OT      -0.834000       15.9994           0
      2708 WT1      648      TIP3     H1       HT       0.417000        1.0080           0
      2709 WT1      648      TIP3     H2       HT       0.417000        1.0080           0
      2710 WT1      649      TIP3     OH2      OT      -0.834000       15.9994           0
      2711 WT1      649      TIP3     H1       HT       0.417000        1.0080           0
      2712 WT1      649      TIP3     H2       HT       0.417000        1.0080           0
      2713 WT1      650      TIP3     OH2      OT      -0.834000       15.9994           0
      2714 WT1      650      TIP3     H1       HT       0.417000        1.0080           0
      2715 WT1      650      TIP3     H2       HT       0.417000        1.0080           0
      2716 WT1      651      TIP3     OH2      OT      -0.834000       15.9994           0
      2717 WT1      651      TIP3     H1       HT       0.417000        1.0080           0
      2718 WT1      651      TIP3     H2       HT       0.417000        1.0080           0
      2719 WT1      652      TIP3     OH2      OT      -0.834000       15.9994           0
      2720 WT1      652      TIP3     H1       HT       0.417000        1.0080           0
      2721 WT1      652      TIP3     H2       HT       0.417000        1.0080           0
      2722 WT1      653      TIP3     OH2      OT      -0.834000       15.9994           0
      2723 WT1      653      TIP3     H1       HT       0.417000        1.0080           0
      2724 WT1      653      TIP3     H2       HT       0.417000        1.0080           0
      2725 WT1      654      TIP3     OH2      OT      -0.834000       15.9994           0
      2726 WT1      654      TIP3     H1       HT       0.417000        1.0080           0
      2727 WT1      654      TIP3     H2       HT       0.417000        1.0080           0
      2728 WT1      655      TIP3     OH2      OT      -0.834000       15.9994           0
      2729 WT1      655      TIP3     H1       HT       0.417000        1.0080           0
      2730 WT1      655      TIP3     H2       HT       0.417000        1.0080           0
      2731 WT1      656      TIP3     OH2      OT      -0.834000       15.9994           0
      2732 WT1      656      TIP3     H1       HT       0.417000        1.0080           0
      2733 WT1      656      TIP3     H2       HT       0.417000        1.0080           0
      2734 WT1      657      TIP3     OH2      OT      -0.834000       15.9994           0
      2735 WT1      657      TIP3     H1       HT       0.417000        1.0080           0
      2736 WT1      657      TIP3     H2       HT       0.417000        1.0080           0
      2737 WT1      658      TIP3     OH2      OT      -0.834000       15.9994           0
      2738 WT1      658      TIP3     H1       HT       0.417000        1.0080           0
      2739 WT1      658      TIP3     H2       HT       0.417000        1.0080           0
      2740 WT1      659      TIP3     OH2      OT      -0.834000       15.9994           0
      2741 WT1      659      TIP3     H1       HT       0.417000        1.0080           0
      2742 WT1      659      TIP3     H2       HT       0.417000        1.0080           0
      2743 WT1      660      TIP3     OH2      OT      -0.834000       15.9994           0
      2744 WT1      660      TIP3     H1       HT       0.417000        1.0080           0
      2745 WT1      660      TIP3     H2       HT       0.417000        1.0080           0
      2746 WT1      661      TIP3     OH2      OT      -0.834000       15.9994           0
      2747 WT1      661      TIP3     H1       HT       0.417000        1.0080           0
      2748 WT1      661      TIP3     H2       HT       0.417000        1.0080           0
      2749 WT1      662      TIP3     OH2      OT      -0.834000       15.9994           0
      2750 WT1      662      TIP3     H1       HT       0.417000        1.0080           0
      2751 WT1      662      TIP3     H2       HT       0.417000        1.0080           0
      2752 WT1      663      TIP3     OH2      OT      -0.834000       15.9994           0
      2753 WT1      663      TIP3     H1       HT       0.417000        1.0080           0
      2754 WT1      663      TIP3     H2       HT       0.417000        1.0080           0
      2755 WT1      664      TIP3     OH2      OT      -0.834000       15.9994           0
      2756 WT1      664      TIP3     H1       HT       0.417000        1.0080           0
      2757 WT1      664      TIP3     H2       HT       0.417000        1.0080           0
      2758 WT1      665      TIP3     OH2      OT      -0.834000       15.9994           0
      2759 WT1      665      TIP3     H1       HT       0.417000        1.0080           0
      2760 WT1      665      TIP3     H2       HT       0.417000        1.0080           0
      2761 WT1      666      TIP3     OH2      OT      -0.834000       15.9994           0
      2762 WT1      666      TIP3     H1       HT       0.417000        1.0080           0
      2763 WT1      666      TIP3     H2       HT       0.417000        1.0080           0
      2764 WT1      667      TIP3     OH2      OT      -0.834000       15.9994           0
      2765 WT1      667      TIP3     H1       HT       0.417000        1.0080           0
      2766 WT1      667      TIP3     H2       HT       0.417000        1.0080           0
      2767 WT1      668      TIP3     OH2      OT      -0.834000       15.9994           0
      2768 WT1      668      TIP3     H1       HT       0.417000        1.0080           0
      2769 WT1      668      TIP3     H2       HT       0.417000        1.0080           0
      2770 WT1      669      TIP3     OH2      OT      -0.834000       15.9994           0
      2771 WT1      669      TIP3     H1       HT       0.417000        1.0080           0
      2772 WT1      669      TIP3     H2       HT       0.417000        1.0080           0
      2773 WT1      670      TIP3     OH2      OT      -0.834000       15.9994           0
      2774 WT1      670      TIP3     H1       HT       0.417000        1.0080           0
      2775 WT1      670      TIP3     H2       HT       0.417000        1.0080           0
      2776 WT1      671      TIP3     OH2      OT      -0.834000       15.9994           0
      2777 WT1      671      TIP3     H1       HT       0.417000        1.0080           0
      2778 WT1      671      TIP3     H2       HT       0.417000        1.0080           0
      2779 WT1      672      TIP3     OH2      OT      -0.834000       15.9994           0
      2780 WT1      672      TIP3     H1       HT       0.417000        1.0080           0
      2781 WT1      672      TIP3     H2       HT       0.417000        1.0080           0
      2782 WT1      673      TIP3     OH2      OT      -0.834000       15.9994           0
      2783 WT1      673      TIP3     H1       HT       0.417000        1.0080           0
      2784 WT1      673      TIP3     H2       HT       0.417000        1.0080           0
      2785 WT1      674      TIP3     OH2      OT      -0.834000       15.9994           0
      2786 WT1      674      TIP3     H1       HT       0.417000        1.0080           0
      2787 WT1      674      TIP3     H2       HT       0.417000        1.0080           0
      2788 WT1      675      TIP3     OH2      OT      -0.834000       15.9994           0
      2789 WT1      675      TIP3     H1       HT       0.417000        1.0080           0
      2790 WT1      675      TIP3     H2       HT       0.417000        1.0080           0
      2791 WT1      676      TIP3     OH2      OT      -0.834000       15.9994           0
      2792 WT1      676      TIP3     H1       HT       0.417000        1.0080           0
      2793 WT1      676      TIP3     H2       HT       0.417000        1.0080           0
      2794 WT1      677      TIP3     OH2      OT      -0.834000       15.9994           0
      2795 WT1      677      TIP3     H1       HT       0.417000        1.0080           0
      2796 WT1      677      TIP3     H2       HT       0.417000        1.0080           0
      2797 WT1      679      TIP3     OH2      OT      -0.834000       15.9994           0
      2798 WT1      679      TIP3     H1       HT       0.417000        1.0080           0
      2799 WT1      679      TIP3     H2       HT       0.417000        1.0080           0
      2800 WT1      680      TIP3     OH2      OT      -0.834000       15.9994           0
      2801 WT1      680      TIP3     H1       HT       0.417000        1.0080           0
      2802 WT1      680      TIP3     H2       HT       0.417000        1.0080           0
      2803 WT1      681      TIP3     OH2      OT      -0.834000       15.9994           0
      2804 WT1      681      TIP3     H1       HT       0.417000        1.0080           0
      2805 WT1      681      TIP3     H2       HT       0.417000        1.0080           0
      2806 WT1      682      TIP3     OH2      OT      -0.834000       15.9994           0
      2807 WT1      682      TIP3     H1       HT       0.417000        1.0080           0
      2808 WT1      682      TIP3     H2       HT       0.417000        1.0080           0
      2809 WT1      683      TIP3     OH2      OT      -0.834000       15.9994           0
      2810 WT1      683      TIP3     H1       HT       0.417000        1.0080           0
      2811 WT1      683      TIP3     H2       HT       0.417000        1.0080           0
      2812 WT1      684      TIP3     OH2      OT      -0.834000       15.9994           0
      2813 WT1      684      TIP3     H1       HT       0.417000        1.0080           0
      2814 WT1      684      TIP3     H2       HT       0.417000        1.0080           0
      2815 WT1      685      TIP3     OH2      OT      -0.834000       15.9994           0
      2816 WT1      685      TIP3     H1       HT       0.417000        1.0080           0
      2817 WT1      685      TIP3     H2       HT       0.417000        1.0080           0
      2818 WT1      686      TIP3     OH2      OT      -0.834000       15.9994           0
      2819 WT1      686      TIP3     H1       HT       0.417000        1.0080           0
      2820 WT1      686      TIP3     H2       HT       0.417000        1.0080           0
      2821 WT1      687      TIP3     OH2      OT      -0.834000       15.9994           0
      2822 WT1      687      TIP3     H1       HT       0.417000        1.0080           0
      2823 WT1      687      TIP3     H2       HT       0.417000        1.0080           0
      2824 WT1      689      TIP3     OH2      OT      -0.834000       15.9994           0
      2825 WT1      689      TIP3     H1       HT       0.417000        1.0080           0
      2826 WT1      689      TIP3     H2       HT       0.417000        1.0080           0
      2827 WT1      690      TIP3     OH2      OT      -0.834000       15.9994           0
      2828 WT1      690      TIP3     H1       HT       0.417000        1.0080           0
      2829 WT1      690      TIP3     H2       HT       0.417000        1.0080           0
      2830 WT1      692      TIP3     OH2      OT      -0.834000       15.9994           0
      2831 WT1      692      TIP3     H1       HT       0.417000        1.0080           0
      2832 WT1      692      TIP3     H2       HT       0.417000        1.0080           0
      2833 WT1      693      TIP3     OH2      OT      -0.834000       15.9994           0
      2834 WT1      693      TIP3     H1       HT       0.417000        1.0080           0
      2835 WT1      693      TIP3     H2       HT       0.417000        1.0080           0
      2836 WT1      694      TIP3     OH2      OT      -0.834000       15.9994           0
      2837 WT1      694      TIP3     H1       HT       0.417000        1.0080           0
      2838 WT1      694      TIP3     H2       HT       0.417000        1.0080           0
      2839 WT1      695      TIP3     OH2      OT      -0.834000       15.9994           0
      2840 WT1      695      TIP3     H1       HT       0.417000        1.0080           0
      2841 WT1      695      TIP3     H2       HT       0.417000        1.0080           0
      2842 WT1      696      TIP3     OH2      OT      -0.834000       15.9994           0
      2843 WT1      696      TIP3     H1       HT       0.417000        1.0080           0
      2844 WT1      696      TIP3     H2       HT       0.417000        1.0080           0
      2845 WT1      697      TIP3     OH2      OT      -0.834000       15.9994           0
      2846 WT1      697      TIP3     H1       HT       0.417000        1.0080           0
      2847 WT1      697      TIP3     H2       HT       0.417000        1.0080           0
      2848 WT1      698      TIP3     OH2      OT      -0.834000       15.9994           0
      2849 WT1      698      TIP3     H1       HT       0.417000        1.0080           0
      2850 WT1      698      TIP3     H2       HT       0.417000        1.0080           0
      2851 WT1      699      TIP3     OH2      OT      -0.834000       15.9994           0
      2852 WT1      699      TIP3     H1       HT       0.417000        1.0080           0
      2853 WT1      699      TIP3     H2       HT       0.417000        1.0080           0
      2854 WT1      700      TIP3     OH2      OT      -0.834000       15.9994           0
      2855 WT1      700      TIP3     H1       HT       0.417000        1.0080           0
      2856 WT1      700      TIP3     H2       HT       0.417000        1.0080           0
      2857 WT1      701      TIP3     OH2      OT      -0.834000       15.9994           0
      2858 WT1      701      TIP3     H1       HT       0.417000        1.0080           0
      2859 WT1      701      TIP3     H2       HT       0.417000        1.0080           0
      2860 WT1      702      TIP3     OH2      OT      -0.834000       15.9994           0
      2861 WT1      702      TIP3     H1       HT       0.417000        1.0080           0
      2862 WT1      702      TIP3     H2       HT       0.417000        1.0080           0
      2863 WT1      703      TIP3     OH2      OT      -0.834000       15.9994           0
      2864 WT1      703      TIP3     H1       HT       0.417000        1.0080           0
      2865 WT1      703      TIP3     H2       HT       0.417000        1.0080           0
      2866 WT1      704      TIP3     OH2      OT      -0.834000       15.9994           0
      2867 WT1      704      TIP3     H1       HT       0.417000        1.0080           0
      2868 WT1      704      TIP3     H2       HT       0.417000        1.0080           0
      2869 WT1      705      TIP3     OH2      OT      -0.834000       15.9994           0
      2870 WT1      705      TIP3     H1       HT       0.417000        1.0080           0
      2871 WT1      705      TIP3     H2       HT       0.417000        1.0080           0
      2872 WT1      706      TIP3     OH2      OT      -0.834000       15.9994           0
      2873 WT1      706      TIP3     H1       HT       0.417000        1.0080           0
      2874 WT1      706      TIP3     H2       HT       0.417000        1.0080           0
      2875 WT1      707      TIP3     OH2      OT      -0.834000       15.9994           0
      2876 WT1      707      TIP3     H1       HT       0.417000        1.0080           0
      2877 WT1      707      TIP3     H2       HT       0.417000        1.0080           0
      2878 WT1      708      TIP3     OH2      OT      -0.834000       15.9994           0
      2879 WT1      708      TIP3     H1       HT       0.417000        1.0080           0
      2880 WT1      708      TIP3     H2       HT       0.417000        1.0080           0
      2881 WT1      709      TIP3     OH2      OT      -0.834000       15.9994           0
      2882 WT1      709      TIP3     H1       HT       0.417000        1.0080           0
      2883 WT1      709      TIP3     H2       HT       0.417000        1.0080           0
      2884 WT1      710      TIP3     OH2      OT      -0.834000       15.9994           0
      2885 WT1      710      TIP3     H1       HT       0.417000        1.0080           0
      2886 WT1      710      TIP3     H2       HT       0.417000        1.0080           0
      2887 WT1      711      TIP3     OH2      OT      -0.834000       15.9994           0
      2888 WT1      711      TIP3     H1       HT       0.417000        1.0080           0
      2889 WT1      711      TIP3     H2       HT       0.417000        1.0080           0
      2890 WT1      712      TIP3     OH2      OT      -0.834000       15.9994           0
      2891 WT1      712      TIP3     H1       HT       0.417000        1.0080           0
      2892 WT1      712      TIP3     H2       HT       0.417000        1.0080           0
      2893 WT1      713      TIP3     OH2      OT      -0.834000       15.9994           0
      2894 WT1      713      TIP3     H1       HT       0.417000        1.0080           0
      2895 WT1      713      TIP3     H2       HT       0.417000        1.0080           0
      2896 WT1      714      TIP3     OH2      OT      -0.834000       15.9994           0
      2897 WT1      714      TIP3     H1       HT       0.417000        1.0080           0
      2898 WT1      714      TIP3     H2       HT       0.417000        1.0080           0
      2899 WT1      715      TIP3     OH2      OT      -0.834000       15.9994           0
      2900 WT1      715      TIP3     H1       HT       0.417000        1.0080           0
      2901 WT1      715      TIP3     H2       HT       0.417000        1.0080           0
      2902 WT1      716      TIP3     OH2      OT      -0.834000       15.9994           0
      2903 WT1      716      TIP3     H1       HT       0.417000        1.0080           0
      2904 WT1      716      TIP3     H2       HT       0.417000        1.0080           0
      2905 WT1      717      TIP3     OH2      OT      -0.834000       15.9994           0
      2906 WT1      717      TIP3     H1       HT       0.417000        1.0080           0
      2907 WT1      717      TIP3     H2       HT       0.417000        1.0080           0
      2908 WT1      718      TIP3     OH2      OT      -0.834000       15.9994           0
      2909 WT1      718      TIP3     H1       HT       0.417000        1.0080           0
      2910 WT1      718      TIP3     H2       HT       0.417000        1.0080           0
      2911 WT1      719      TIP3     OH2      OT      -0.834000       15.9994           0
      2912 WT1      719      TIP3     H1       HT       0.417000        1.0080           0
      2913 WT1      719      TIP3     H2       HT       0.417000        1.0080           0
      2914 WT1      720      TIP3     OH2      OT      -0.834000       15.9994           0
      2915 WT1      720      TIP3     H1       HT       0.417000        1.0080           0
      2916 WT1      720      TIP3     H2       HT       0.417000        1.0080           0
      2917 WT1      721      TIP3     OH2      OT      -0.834000       15.9994           0
      2918 WT1      721      TIP3     H1       HT       0.417000        1.0080           0
      2919 WT1      721      TIP3     H2       HT       0.417000        1.0080           0
      2920 WT1      722      TIP3     OH2      OT      -0.834000       15.9994           0
      2921 WT1      722      TIP3     H1       HT       0.417000        1.0080           0
      2922 WT1      722      TIP3     H2       HT       0.417000        1.0080           0
      2923 WT1      723      TIP3     OH2      OT      -0.834000       15.9994           0
      2924 WT1      723      TIP3     H1       HT       0.417000        1.0080           0
      2925 WT1      723      TIP3     H2       HT       0.417000        1.0080           0
      2926 WT1      724      TIP3     OH2      OT      -0.834000       15.9994           0
      2927 WT1      724      TIP3     H1       HT       0.417000        1.0080           0
      2928 WT1      724      TIP3     H2       HT       0.417000        1.0080           0
      2929 WT1      725      TIP3     OH2      OT      -0.834000       15.9994           0
      2930 WT1      725      TIP3     H1       HT       0.417000        1.0080           0
      2931 WT1      725      TIP3     H2       HT       0.417000        1.0080           0
      2932 WT1      726      TIP3     OH2      OT      -0.834000       15.9994           0
      2933 WT1      726      TIP3     H1       HT       0.417000        1.0080           0
      2934 WT1      726      TIP3     H2       HT       0.417000        1.0080           0
      2935 WT1      727      TIP3     OH2      OT      -0.834000       15.9994           0
      2936 WT1      727      TIP3     H1       HT       0.417000        1.0080           0
      2937 WT1      727      TIP3     H2       HT       0.417000        1.0080           0
      2938 WT1      728      TIP3     OH2      OT      -0.834000       15.9994           0
      2939 WT1      728      TIP3     H1       HT       0.417000        1.0080           0
      2940 WT1      728      TIP3     H2       HT       0.417000        1.0080           0
      2941 WT1      729      TIP3     OH2      OT      -0.834000       15.9994           0
      2942 WT1      729      TIP3     H1       HT       0.417000        1.0080           0
      2943 WT1      729      TIP3     H2       HT       0.417000        1.0080           0
      2944 WT1      730      TIP3     OH2      OT      -0.834000       15.9994           0
      2945 WT1      730      TIP3     H1       HT       0.417000        1.0080           0
      2946 WT1      730      TIP3     H2       HT       0.417000        1.0080           0
      2947 WT1      731      TIP3     OH2      OT      -0.834000       15.9994           0
      2948 WT1      731      TIP3     H1       HT       0.417000        1.0080           0
      2949 WT1      731      TIP3     H2       HT       0.417000        1.0080           0
      2950 WT1      732      TIP3     OH2      OT      -0.834000       15.9994           0
      2951 WT1      732      TIP3     H1       HT       0.417000        1.0080           0
      2952 WT1      732      TIP3     H2       HT       0.417000        1.0080           0
      2953 WT1      733      TIP3     OH2      OT      -0.834000       15.9994           0
      2954 WT1      733      TIP3     H1       HT       0.417000        1.0080           0
      2955 WT1      733      TIP3     H2       HT       0.417000        1.0080           0
      2956 WT1      734      TIP3     OH2      OT      -0.834000       15.9994           0
      2957 WT1      734      TIP3     H1       HT       0.417000        1.0080           0
      2958 WT1      734      TIP3     H2       HT       0.417000        1.0080           0
      2959 WT1      735      TIP3     OH2      OT      -0.834000       15.9994           0
      2960 WT1      735      TIP3     H1       HT       0.417000        1.0080           0
      2961 WT1      735      TIP3     H2       HT       0.417000        1.0080           0
      2962 WT1      736      TIP3     OH2      OT      -0.834000       15.9994           0
      2963 WT1      736      TIP3     H1       HT       0.417000        1.0080           0
      2964 WT1      736      TIP3     H2       HT       0.417000        1.0080           0
      2965 WT1      737      TIP3     OH2      OT      -0.834000       15.9994           0
      2966 WT1      737      TIP3     H1       HT       0.417000        1.0080           0
      2967 WT1      737      TIP3     H2       HT       0.417000        1.0080           0
      2968 WT1      738      TIP3     OH2      OT      -0.834000       15.9994           0
      2969 WT1      738      TIP3     H1       HT       0.417000        1.0080           0
      2970 WT1      738      TIP3     H2       HT       0.417000        1.0080           0
      2971 WT1      739      TIP3     OH2      OT      -0.834000       15.9994           0
      2972 WT1      739      TIP3     H1       HT       0.417000        1.0080           0
      2973 WT1      739      TIP3     H2       HT       0.417000        1.0080           0
      2974 WT1      740      TIP3     OH2      OT      -0.834000       15.9994           0
      2975 WT1      740      TIP3     H1       HT       0.417000        1.0080           0
      2976 WT1      740      TIP3     H2       HT       0.417000        1.0080           0
      2977 WT1      741      TIP3     OH2      OT      -0.834000       15.9994           0
      2978 WT1      741      TIP3     H1       HT       0.417000        1.0080           0
      2979 WT1      741      TIP3     H2       HT       0.417000        1.0080           0
      2980 WT1      742      TIP3     OH2      OT      -0.834000       15.9994           0
      2981 WT1      742      TIP3     H1       HT       0.417000        1.0080           0
      2982 WT1      742      TIP3     H2       HT       0.417000        1.0080           0
      2983 WT1      743      TIP3     OH2      OT      -0.834000       15.9994           0
      2984 WT1      743      TIP3     H1       HT       0.417000        1.0080           0
      2985 WT1      743      TIP3     H2       HT       0.417000        1.0080           0
      2986 WT1      744      TIP3     OH2      OT      -0.834000       15.9994           0
      2987 WT1      744      TIP3     H1       HT       0.417000        1.0080           0
      2988 WT1      744      TIP3     H2       HT       0.417000        1.0080           0
      2989 WT1      745      TIP3     OH2      OT      -0.834000       15.9994           0
      2990 WT1      745      TIP3     H1       HT       0.417000        1.0080           0
      2991 WT1      745      TIP3     H2       HT       0.417000        1.0080           0
      2992 WT1      746      TIP3     OH2      OT      -0.834000       15.9994           0
      2993 WT1      746      TIP3     H1       HT       0.417000        1.0080           0
      2994 WT1      746      TIP3     H2       HT       0.417000        1.0080           0
      2995 WT1      747      TIP3     OH2      OT      -0.834000       15.9994           0
      2996 WT1      747      TIP3     H1       HT       0.417000        1.0080           0
      2997 WT1      747      TIP3     H2       HT       0.417000        1.0080           0
      2998 WT1      748      TIP3     OH2      OT      -0.834000       15.9994           0
      2999 WT1      748      TIP3     H1       HT       0.417000        1.0080           0
      3000 WT1      748      TIP3     H2       HT       0.417000        1.0080           0
      3001 WT1      749      TIP3     OH2      OT      -0.834000       15.9994           0
      3002 WT1      749      TIP3     H1       HT       0.417000        1.0080           0
      3003 WT1      749      TIP3     H2       HT       0.417000        1.0080           0
      3004 WT1      750      TIP3     OH2      OT      -0.834000       15.9994           0
      3005 WT1      750      TIP3     H1       HT       0.417000        1.0080           0
      3006 WT1      750      TIP3     H2       HT       0.417000        1.0080           0
      3007 WT1      751      TIP3     OH2      OT      -0.834000       15.9994           0
      3008 WT1      751      TIP3     H1       HT       0.417000        1.0080           0
      3009 WT1      751      TIP3     H2       HT       0.417000        1.0080           0
      3010 WT1      752      TIP3     OH2      OT      -0.834000       15.9994           0
      3011 WT1      752      TIP3     H1       HT       0.417000        1.0080           0
      3012 WT1      752      TIP3     H2       HT       0.417000        1.0080           0
      3013 WT1      753      TIP3     OH2      OT      -0.834000       15.9994           0
      3014 WT1      753      TIP3     H1       HT       0.417000        1.0080           0
      3015 WT1      753      TIP3     H2       HT       0.417000        1.0080           0
      3016 WT1      754      TIP3     OH2      OT      -0.834000       15.9994           0
      3017 WT1      754      TIP3     H1       HT       0.417000        1.0080           0
      3018 WT1      754      TIP3     H2       HT       0.417000        1.0080           0
      3019 WT1      755      TIP3     OH2      OT      -0.834000       15.9994           0
      3020 WT1      755      TIP3     H1       HT       0.417000        1.0080           0
      3021 WT1      755      TIP3     H2       HT       0.417000        1.0080           0
      3022 WT1      756      TIP3     OH2      OT      -0.834000       15.9994           0
      3023 WT1      756      TIP3     H1       HT       0.417000        1.0080           0
      3024 WT1      756      TIP3     H2       HT       0.417000        1.0080           0
      3025 WT1      757      TIP3     OH2      OT      -0.834000       15.9994           0
      3026 WT1      757      TIP3     H1       HT       0.417000        1.0080           0
      3027 WT1      757      TIP3     H2       HT       0.417000        1.0080           0
      3028 WT1      758      TIP3     OH2      OT      -0.834000       15.9994           0
      3029 WT1      758      TIP3     H1       HT       0.417000        1.0080           0
      3030 WT1      758      TIP3     H2       HT       0.417000        1.0080           0
      3031 WT1      759      TIP3     OH2      OT      -0.834000       15.9994           0
      3032 WT1      759      TIP3     H1       HT       0.417000        1.0080           0
      3033 WT1      759      TIP3     H2       HT       0.417000        1.0080           0
      3034 WT1      760      TIP3     OH2      OT      -0.834000       15.9994           0
      3035 WT1      760      TIP3     H1       HT       0.417000        1.0080           0
      3036 WT1      760      TIP3     H2       HT       0.417000        1.0080           0
      3037 WT1      761      TIP3     OH2      OT      -0.834000       15.9994           0
      3038 WT1      761      TIP3     H1       HT       0.417000        1.0080           0
      3039 WT1      761      TIP3     H2       HT       0.417000        1.0080           0
      3040 WT1      762      TIP3     OH2      OT      -0.834000       15.9994           0
      3041 WT1      762      TIP3     H1       HT       0.417000        1.0080           0
      3042 WT1      762      TIP3     H2       HT       0.417000        1.0080           0
      3043 WT1      763      TIP3     OH2      OT      -0.834000       15.9994           0
      3044 WT1      763      TIP3     H1       HT       0.417000        1.0080           0
      3045 WT1      763      TIP3     H2       HT       0.417000        1.0080           0
      3046 WT1      764      TIP3     OH2      OT      -0.834000       15.9994           0
      3047 WT1      764      TIP3     H1       HT       0.417000        1.0080           0
      3048 WT1      764      TIP3     H2       HT       0.417000        1.0080           0
      3049 WT1      765      TIP3     OH2      OT      -0.834000       15.9994           0
      3050 WT1      765      TIP3     H1       HT       0.417000        1.0080           0
      3051 WT1      765      TIP3     H2       HT       0.417000        1.0080           0
      3052 WT1      766      TIP3     OH2      OT      -0.834000       15.9994           0
      3053 WT1      766      TIP3     H1       HT       0.417000        1.0080           0
      3054 WT1      766      TIP3     H2       HT       0.417000        1.0080           0
      3055 WT1      767      TIP3     OH2      OT      -0.834000       15.9994           0
      3056 WT1      767      TIP3     H1       HT       0.417000        1.0080           0
      3057 WT1      767      TIP3     H2       HT       0.417000        1.0080           0
      3058 WT1      768      TIP3     OH2      OT      -0.834000       15.9994           0
      3059 WT1      768      TIP3     H1       HT       0.417000        1.0080           0
      3060 WT1      768      TIP3     H2       HT       0.417000        1.0080           0
      3061 WT1      769      TIP3     OH2      OT      -0.834000       15.9994           0
      3062 WT1      769      TIP3     H1       HT       0.417000        1.0080           0
      3063 WT1      769      TIP3     H2       HT       0.417000        1.0080           0
      3064 WT1      770      TIP3     OH2      OT      -0.834000       15.9994           0
      3065 WT1      770      TIP3     H1       HT       0.417000        1.0080           0
      3066 WT1      770      TIP3     H2       HT       0.417000        1.0080           0
      3067 WT1      771      TIP3     OH2      OT      -0.834000       15.9994           0
      3068 WT1      771      TIP3     H1       HT       0.417000        1.0080           0
      3069 WT1      771      TIP3     H2       HT       0.417000        1.0080           0
      3070 WT1      772      TIP3     OH2      OT      -0.834000       15.9994           0
      3071 WT1      772      TIP3     H1       HT       0.417000        1.0080           0
      3072 WT1      772      TIP3     H2       HT       0.417000        1.0080           0
      3073 WT1      773      TIP3     OH2      OT      -0.834000       15.9994           0
      3074 WT1      773      TIP3     H1       HT       0.417000        1.0080           0
      3075 WT1      773      TIP3     H2       HT       0.417000        1.0080           0
      3076 WT1      774      TIP3     OH2      OT      -0.834000       15.9994           0
      3077 WT1      774      TIP3     H1       HT       0.417000        1.0080           0
      3078 WT1      774      TIP3     H2       HT       0.417000        1.0080           0
      3079 WT1      775      TIP3     OH2      OT      -0.834000       15.9994           0
      3080 WT1      775      TIP3     H1       HT       0.417000        1.0080           0
      3081 WT1      775      TIP3     H2       HT       0.417000        1.0080           0
      3082 WT1      776      TIP3     OH2      OT      -0.834000       15.9994           0
      3083 WT1      776      TIP3     H1       HT       0.417000        1.0080           0
      3084 WT1      776      TIP3     H2       HT       0.417000        1.0080           0
      3085 WT1      777      TIP3     OH2      OT      -0.834000       15.9994           0
      3086 WT1      777      TIP3     H1       HT       0.417000        1.0080           0
      3087 WT1      777      TIP3     H2       HT       0.417000        1.0080           0
      3088 WT1      778      TIP3     OH2      OT      -0.834000       15.9994           0
      3089 WT1      778      TIP3     H1       HT       0.417000        1.0080           0
      3090 WT1      778      TIP3     H2       HT       0.417000        1.0080           0
      3091 WT1      780      TIP3     OH2      OT      -0.834000       15.9994           0
      3092 WT1      780      TIP3     H1       HT       0.417000        1.0080           0
      3093 WT1      780      TIP3     H2       HT       0.417000        1.0080           0
      3094 WT1      781      TIP3     OH2      OT      -0.834000       15.9994           0
      3095 WT1      781      TIP3     H1       HT       0.417000        1.0080           0
      3096 WT1      781      TIP3     H2       HT       0.417000        1.0080           0
      3097 WT1      782      TIP3     OH2      OT      -0.834000       15.9994           0
      3098 WT1      782      TIP3     H1       HT       0.417000        1.0080           0
      3099 WT1      782      TIP3     H2       HT       0.417000        1.0080           0
      3100 WT1      783      TIP3     OH2      OT      -0.834000       15.9994           0
      3101 WT1      783      TIP3     H1       HT       0.417000        1.0080           0
      3102 WT1      783      TIP3     H2       HT       0.417000        1.0080           0
      3103 WT1      784      TIP3     OH2      OT      -0.834000       15.9994           0
      3104 WT1      784      TIP3     H1       HT       0.417000        1.0080           0
      3105 WT1      784      TIP3     H2       HT       0.417000        1.0080           0
      3106 WT1      785      TIP3     OH2      OT      -0.834000       15.9994           0
      3107 WT1      785      TIP3     H1       HT       0.417000        1.0080           0
      3108 WT1      785      TIP3     H2       HT       0.417000        1.0080           0
      3109 WT1      786      TIP3     OH2      OT      -0.834000       15.9994           0
      3110 WT1      786      TIP3     H1       HT       0.417000        1.0080           0
      3111 WT1      786      TIP3     H2       HT       0.417000        1.0080           0
      3112 WT1      787      TIP3     OH2      OT      -0.834000       15.9994           0
      3113 WT1      787      TIP3     H1       HT       0.417000        1.0080           0
      3114 WT1      787      TIP3     H2       HT       0.417000        1.0080           0
      3115 WT1      788      TIP3     OH2      OT      -0.834000       15.9994           0
      3116 WT1      788      TIP3     H1       HT       0.417000        1.0080           0
      3117 WT1      788      TIP3     H2       HT       0.417000        1.0080           0
      3118 WT1      789      TIP3     OH2      OT      -0.834000       15.9994           0
      3119 WT1      789      TIP3     H1       HT       0.417000        1.0080           0
      3120 WT1      789      TIP3     H2       HT       0.417000        1.0080           0
      3121 WT1      790      TIP3     OH2      OT      -0.834000       15.9994           0
      3122 WT1      790      TIP3     H1       HT       0.417000        1.0080           0
      3123 WT1      790      TIP3     H2       HT       0.417000        1.0080           0
      3124 WT1      791      TIP3     OH2      OT      -0.834000       15.9994           0
      3125 WT1      791      TIP3     H1       HT       0.417000        1.0080           0
      3126 WT1      791      TIP3     H2       HT       0.417000        1.0080           0
      3127 WT1      792      TIP3     OH2      OT      -0.834000       15.9994           0
      3128 WT1      792      TIP3     H1       HT       0.417000        1.0080           0
      3129 WT1      792      TIP3     H2       HT       0.417000        1.0080           0
      3130 WT1      793      TIP3     OH2      OT      -0.834000       15.9994           0
      3131 WT1      793      TIP3     H1       HT       0.417000        1.0080           0
      3132 WT1      793      TIP3     H2       HT       0.417000        1.0080           0
      3133 WT1      794      TIP3     OH2      OT      -0.834000       15.9994           0
      3134 WT1      794      TIP3     H1       HT       0.417000        1.0080           0
      3135 WT1      794      TIP3     H2       HT       0.417000        1.0080           0
      3136 WT1      795      TIP3     OH2      OT      -0.834000       15.9994           0
      3137 WT1      795      TIP3     H1       HT       0.417000        1.0080           0
      3138 WT1      795      TIP3     H2       HT       0.417000        1.0080           0
      3139 WT1      796      TIP3     OH2      OT      -0.834000       15.9994           0
      3140 WT1      796      TIP3     H1       HT       0.417000        1.0080           0
      3141 WT1      796      TIP3     H2       HT       0.417000        1.0080           0
      3142 WT1      797      TIP3     OH2      OT      -0.834000       15.9994           0
      3143 WT1      797      TIP3     H1       HT       0.417000        1.0080           0
      3144 WT1      797      TIP3     H2       HT       0.417000        1.0080           0
      3145 WT1      798      TIP3     OH2      OT      -0.834000       15.9994           0
      3146 WT1      798      TIP3     H1       HT       0.417000        1.0080           0
      3147 WT1      798      TIP3     H2       HT       0.417000        1.0080           0
      3148 WT1      799      TIP3     OH2      OT      -0.834000       15.9994           0
      3149 WT1      799      TIP3     H1       HT       0.417000        1.0080           0
      3150 WT1      799      TIP3     H2       HT       0.417000        1.0080           0
      3151 WT1      800      TIP3     OH2      OT      -0.834000       15.9994           0
      3152 WT1      800      TIP3     H1       HT       0.417000        1.0080           0
      3153 WT1      800      TIP3     H2       HT       0.417000        1.0080           0
      3154 WT1      801      TIP3     OH2      OT      -0.834000       15.9994           0
      3155 WT1      801      TIP3     H1       HT       0.417000        1.0080           0
      3156 WT1      801      TIP3     H2       HT       0.417000        1.0080           0
      3157 WT1      802      TIP3     OH2      OT      -0.834000       15.9994           0
      3158 WT1      802      TIP3     H1       HT       0.417000        1.0080           0
      3159 WT1      802      TIP3     H2       HT       0.417000        1.0080           0
      3160 WT1      803      TIP3     OH2      OT      -0.834000       15.9994           0
      3161 WT1      803      TIP3     H1       HT       0.417000        1.0080           0
      3162 WT1      803      TIP3     H2       HT       0.417000        1.0080           0
      3163 WT1      804      TIP3     OH2      OT      -0.834000       15.9994           0
      3164 WT1      804      TIP3     H1       HT       0.417000        1.0080           0
      3165 WT1      804      TIP3     H2       HT       0.417000        1.0080           0
      3166 WT1      805      TIP3     OH2      OT      -0.834000       15.9994           0
      3167 WT1      805      TIP3     H1       HT       0.417000        1.0080           0
      3168 WT1      805      TIP3     H2       HT       0.417000        1.0080           0
      3169 WT1      806      TIP3     OH2      OT      -0.834000       15.9994           0
      3170 WT1      806      TIP3     H1       HT       0.417000        1.0080           0
      3171 WT1      806      TIP3     H2       HT       0.417000        1.0080           0
      3172 WT1      807      TIP3     OH2      OT      -0.834000       15.9994           0
      3173 WT1      807      TIP3     H1       HT       0.417000        1.0080           0
      3174 WT1      807      TIP3     H2       HT       0.417000        1.0080           0
      3175 WT1      808      TIP3     OH2      OT      -0.834000       15.9994           0
      3176 WT1      808      TIP3     H1       HT       0.417000        1.0080           0
      3177 WT1      808      TIP3     H2       HT       0.417000        1.0080           0
      3178 WT1      809      TIP3     OH2      OT      -0.834000       15.9994           0
      3179 WT1      809      TIP3     H1       HT       0.417000        1.0080           0
      3180 WT1      809      TIP3     H2       HT       0.417000        1.0080           0
      3181 WT1      810      TIP3     OH2      OT      -0.834000       15.9994           0
      3182 WT1      810      TIP3     H1       HT       0.417000        1.0080           0
      3183 WT1      810      TIP3     H2       HT       0.417000        1.0080           0
      3184 WT1      811      TIP3     OH2      OT      -0.834000       15.9994           0
      3185 WT1      811      TIP3     H1       HT       0.417000        1.0080           0
      3186 WT1      811      TIP3     H2       HT       0.417000        1.0080           0
      3187 WT1      812      TIP3     OH2      OT      -0.834000       15.9994           0
      3188 WT1      812      TIP3     H1       HT       0.417000        1.0080           0
      3189 WT1      812      TIP3     H2       HT       0.417000        1.0080           0
      3190 WT1      813      TIP3     OH2      OT      -0.834000       15.9994           0
      3191 WT1      813      TIP3     H1       HT       0.417000        1.0080           0
      3192 WT1      813      TIP3     H2       HT       0.417000        1.0080           0
      3193 WT1      814      TIP3     OH2      OT      -0.834000       15.9994           0
      3194 WT1      814      TIP3     H1       HT       0.417000        1.0080           0
      3195 WT1      814      TIP3     H2       HT       0.417000        1.0080           0
      3196 WT1      815      TIP3     OH2      OT      -0.834000       15.9994           0
      3197 WT1      815      TIP3     H1       HT       0.417000        1.0080           0
      3198 WT1      815      TIP3     H2       HT       0.417000        1.0080           0
      3199 WT1      816      TIP3     OH2      OT      -0.834000       15.9994           0
      3200 WT1      816      TIP3     H1       HT       0.417000        1.0080           0
      3201 WT1      816      TIP3     H2       HT       0.417000        1.0080           0
      3202 WT1      817      TIP3     OH2      OT      -0.834000       15.9994           0
      3203 WT1      817      TIP3     H1       HT       0.417000        1.0080           0
      3204 WT1      817      TIP3     H2       HT       0.417000        1.0080           0
      3205 WT1      818      TIP3     OH2      OT      -0.834000       15.9994           0
      3206 WT1      818      TIP3     H1       HT       0.417000        1.0080           0
      3207 WT1      818      TIP3     H2       HT       0.417000        1.0080           0
      3208 WT1      819      TIP3     OH2      OT      -0.834000       15.9994           0
      3209 WT1      819      TIP3     H1       HT       0.417000        1.0080           0
      3210 WT1      819      TIP3     H2       HT       0.417000        1.0080           0
      3211 WT1      820      TIP3     OH2      OT      -0.834000       15.9994           0
      3212 WT1      820      TIP3     H1       HT       0.417000        1.0080           0
      3213 WT1      820      TIP3     H2       HT       0.417000        1.0080           0
      3214 WT1      821      TIP3     OH2      OT      -0.834000       15.9994           0
      3215 WT1      821      TIP3     H1       HT       0.417000        1.0080           0
      3216 WT1      821      TIP3     H2       HT       0.417000        1.0080           0
      3217 WT1      822      TIP3     OH2      OT      -0.834000       15.9994           0
      3218 WT1      822      TIP3     H1       HT       0.417000        1.0080           0
      3219 WT1      822      TIP3     H2       HT       0.417000        1.0080           0
      3220 WT1      823      TIP3     OH2      OT      -0.834000       15.9994           0
      3221 WT1      823      TIP3     H1       HT       0.417000        1.0080           0
      3222 WT1      823      TIP3     H2       HT       0.417000        1.0080           0
      3223 WT1      824      TIP3     OH2      OT      -0.834000       15.9994           0
      3224 WT1      824      TIP3     H1       HT       0.417000        1.0080           0
      3225 WT1      824      TIP3     H2       HT       0.417000        1.0080           0
      3226 WT1      825      TIP3     OH2      OT      -0.834000       15.9994           0
      3227 WT1      825      TIP3     H1       HT       0.417000        1.0080           0
      3228 WT1      825      TIP3     H2       HT       0.417000        1.0080           0
      3229 WT1      826      TIP3     OH2      OT      -0.834000       15.9994           0
      3230 WT1      826      TIP3     H1       HT       0.417000        1.0080           0
      3231 WT1      826      TIP3     H2       HT       0.417000        1.0080           0
      3232 WT1      827      TIP3     OH2      OT      -0.834000       15.9994           0
      3233 WT1      827      TIP3     H1       HT       0.417000        1.0080           0
      3234 WT1      827      TIP3     H2       HT       0.417000        1.0080           0
      3235 WT1      828      TIP3     OH2      OT      -0.834000       15.9994           0
      3236 WT1      828      TIP3     H1       HT       0.417000        1.0080           0
      3237 WT1      828      TIP3     H2       HT       0.417000        1.0080           0
      3238 WT1      829      TIP3     OH2      OT      -0.834000       15.9994           0
      3239 WT1      829      TIP3     H1       HT       0.417000        1.0080           0
      3240 WT1      829      TIP3     H2       HT       0.417000        1.0080           0
      3241 WT1      830      TIP3     OH2      OT      -0.834000       15.9994           0
      3242 WT1      830      TIP3     H1       HT       0.417000        1.0080           0
      3243 WT1      830      TIP3     H2       HT       0.417000        1.0080           0
      3244 WT1      831      TIP3     OH2      OT      -0.834000       15.9994           0
      3245 WT1      831      TIP3     H1       HT       0.417000        1.0080           0
      3246 WT1      831      TIP3     H2       HT       0.417000        1.0080           0
      3247 WT1      832      TIP3     OH2      OT      -0.834000       15.9994           0
      3248 WT1      832      TIP3     H1       HT       0.417000        1.0080           0
      3249 WT1      832      TIP3     H2       HT       0.417000        1.0080           0
      3250 WT1      833      TIP3     OH2      OT      -0.834000       15.9994           0
      3251 WT1      833      TIP3     H1       HT       0.417000        1.0080           0
      3252 WT1      833      TIP3     H2       HT       0.417000        1.0080           0
      3253 WT1      834      TIP3     OH2      OT      -0.834000       15.9994           0
      3254 WT1      834      TIP3     H1       HT       0.417000        1.0080           0
      3255 WT1      834      TIP3     H2       HT       0.417000        1.0080           0
      3256 WT1      835      TIP3     OH2      OT      -0.834000       15.9994           0
      3257 WT1      835      TIP3     H1       HT       0.417000        1.0080           0
      3258 WT1      835      TIP3     H2       HT       0.417000        1.0080           0
      3259 WT1      836      TIP3     OH2      OT      -0.834000       15.9994           0
      3260 WT1      836      TIP3     H1       HT       0.417000        1.0080           0
      3261 WT1      836      TIP3     H2       HT       0.417000        1.0080           0
      3262 WT1      837      TIP3     OH2      OT      -0.834000       15.9994           0
      3263 WT1      837      TIP3     H1       HT       0.417000        1.0080           0
      3264 WT1      837      TIP3     H2       HT       0.417000        1.0080           0
      3265 WT1      838      TIP3     OH2      OT      -0.834000       15.9994           0
      3266 WT1      838      TIP3     H1       HT       0.417000        1.0080           0
      3267 WT1      838      TIP3     H2       HT       0.417000        1.0080           0
      3268 WT1      839      TIP3     OH2      OT      -0.834000       15.9994           0
      3269 WT1      839      TIP3     H1       HT       0.417000        1.0080           0
      3270 WT1      839      TIP3     H2       HT       0.417000        1.0080           0
      3271 WT1      840      TIP3     OH2      OT      -0.834000       15.9994           0
      3272 WT1      840      TIP3     H1       HT       0.417000        1.0080           0
      3273 WT1      840      TIP3     H2       HT       0.417000        1.0080           0
      3274 WT1      841      TIP3     OH2      OT      -0.834000       15.9994           0
      3275 WT1      841      TIP3     H1       HT       0.417000        1.0080           0
      3276 WT1      841      TIP3     H2       HT       0.417000        1.0080           0
      3277 WT1      842      TIP3     OH2      OT      -0.834000       15.9994           0
      3278 WT1      842      TIP3     H1       HT       0.417000        1.0080           0
      3279 WT1      842      TIP3     H2       HT       0.417000        1.0080           0
      3280 WT1      843      TIP3     OH2      OT      -0.834000       15.9994           0
      3281 WT1      843      TIP3     H1       HT       0.417000        1.0080           0
      3282 WT1      843      TIP3     H2       HT       0.417000        1.0080           0
      3283 WT1      844      TIP3     OH2      OT      -0.834000       15.9994           0
      3284 WT1      844      TIP3     H1       HT       0.417000        1.0080           0
      3285 WT1      844      TIP3     H2       HT       0.417000        1.0080           0
      3286 WT1      845      TIP3     OH2      OT      -0.834000       15.9994           0
      3287 WT1      845      TIP3     H1       HT       0.417000        1.0080           0
      3288 WT1      845      TIP3     H2       HT       0.417000        1.0080           0
      3289 WT1      846      TIP3     OH2      OT      -0.834000       15.9994           0
      3290 WT1      846      TIP3     H1       HT       0.417000        1.0080           0
      3291 WT1      846      TIP3     H2       HT       0.417000        1.0080           0
      3292 WT1      847      TIP3     OH2      OT      -0.834000       15.9994           0
      3293 WT1      847      TIP3     H1       HT       0.417000        1.0080           0
      3294 WT1      847      TIP3     H2       HT       0.417000        1.0080           0
      3295 WT1      848      TIP3     OH2      OT      -0.834000       15.9994           0
      3296 WT1      848      TIP3     H1       HT       0.417000        1.0080           0
      3297 WT1      848      TIP3     H2       HT       0.417000        1.0080           0
      3298 WT1      849      TIP3     OH2      OT      -0.834000       15.9994           0
      3299 WT1      849      TIP3     H1       HT       0.417000        1.0080           0
      3300 WT1      849      TIP3     H2       HT       0.417000        1.0080           0
      3301 WT1      850      TIP3     OH2      OT      -0.834000       15.9994           0
      3302 WT1      850      TIP3     H1       HT       0.417000        1.0080           0
      3303 WT1      850      TIP3     H2       HT       0.417000        1.0080           0
      3304 WT1      851      TIP3     OH2      OT      -0.834000       15.9994           0
      3305 WT1      851      TIP3     H1       HT       0.417000        1.0080           0
      3306 WT1      851      TIP3     H2       HT       0.417000        1.0080           0
      3307 WT1      852      TIP3     OH2      OT      -0.834000       15.9994           0
      3308 WT1      852      TIP3     H1       HT       0.417000        1.0080           0
      3309 WT1      852      TIP3     H2       HT       0.417000        1.0080           0
      3310 WT1      853      TIP3     OH2      OT      -0.834000       15.9994           0
      3311 WT1      853      TIP3     H1       HT       0.417000        1.0080           0
      3312 WT1      853      TIP3     H2       HT       0.417000        1.0080           0
      3313 WT1      854      TIP3     OH2      OT      -0.834000       15.9994           0
      3314 WT1      854      TIP3     H1       HT       0.417000        1.0080           0
      3315 WT1      854      TIP3     H2       HT       0.417000        1.0080           0
      3316 WT1      855      TIP3     OH2      OT      -0.834000       15.9994           0
      3317 WT1      855      TIP3     H1       HT       0.417000        1.0080           0
      3318 WT1      855      TIP3     H2       HT       0.417000        1.0080           0
      3319 WT1      856      TIP3     OH2      OT      -0.834000       15.9994           0
      3320 WT1      856      TIP3     H1       HT       0.417000        1.0080           0
      3321 WT1      856      TIP3     H2       HT       0.417000        1.0080           0
      3322 WT1      857      TIP3     OH2      OT      -0.834000       15.9994           0
      3323 WT1      857      TIP3     H1       HT       0.417000        1.0080           0
      3324 WT1      857      TIP3     H2       HT       0.417000        1.0080           0
      3325 WT1      858      TIP3     OH2      OT      -0.834000       15.9994           0
      3326 WT1      858      TIP3     H1       HT       0.417000        1.0080           0
      3327 WT1      858      TIP3     H2       HT       0.417000        1.0080           0
      3328 WT1      859      TIP3     OH2      OT      -0.834000       15.9994           0
      3329 WT1      859      TIP3     H1       HT       0.417000        1.0080           0
      3330 WT1      859      TIP3     H2       HT       0.417000        1.0080           0
      3331 WT1      860      TIP3     OH2      OT      -0.834000       15.9994           0
      3332 WT1      860      TIP3     H1       HT       0.417000        1.0080           0
      3333 WT1      860      TIP3     H2       HT       0.417000        1.0080           0
      3334 WT1      861      TIP3     OH2      OT      -0.834000       15.9994           0
      3335 WT1      861      TIP3     H1       HT       0.417000        1.0080           0
      3336 WT1      861      TIP3     H2       HT       0.417000        1.0080           0
      3337 WT1      862      TIP3     OH2      OT      -0.834000       15.9994           0
      3338 WT1      862      TIP3     H1       HT       0.417000        1.0080           0
      3339 WT1      862      TIP3     H2       HT       0.417000        1.0080           0
      3340 WT1      863      TIP3     OH2      OT      -0.834000       15.9994           0
      3341 WT1      863      TIP3     H1       HT       0.417000        1.0080           0
      3342 WT1      863      TIP3     H2       HT       0.417000        1.0080           0
      3343 WT1      864      TIP3     OH2      OT      -0.834000       15.9994           0
      3344 WT1      864      TIP3     H1       HT       0.417000        1.0080           0
      3345 WT1      864      TIP3     H2       HT       0.417000        1.0080           0
      3346 WT1      865      TIP3     OH2      OT      -0.834000       15.9994           0
      3347 WT1      865      TIP3     H1       HT       0.417000        1.0080           0
      3348 WT1      865      TIP3     H2       HT       0.417000        1.0080           0
      3349 WT1      866      TIP3     OH2      OT      -0.834000       15.9994           0
      3350 WT1      866      TIP3     H1       HT       0.417000        1.0080           0
      3351 WT1      866      TIP3     H2       HT       0.417000        1.0080           0
      3352 WT1      867      TIP3     OH2      OT      -0.834000       15.9994           0
      3353 WT1      867      TIP3     H1       HT       0.417000        1.0080           0
      3354 WT1      867      TIP3     H2       HT       0.417000        1.0080           0
      3355 WT1      869      TIP3     OH2      OT      -0.834000       15.9994           0
      3356 WT1      869      TIP3     H1       HT       0.417000        1.0080           0
      3357 WT1      869      TIP3     H2       HT       0.417000        1.0080           0
      3358 WT1      870      TIP3     OH2      OT      -0.834000       15.9994           0
      3359 WT1      870      TIP3     H1       HT       0.417000        1.0080           0
      3360 WT1      870      TIP3     H2       HT       0.417000        1.0080           0
      3361 WT1      871      TIP3     OH2      OT      -0.834000       15.9994           0
      3362 WT1      871      TIP3     H1       HT       0.417000        1.0080           0
      3363 WT1      871      TIP3     H2       HT       0.417000        1.0080           0
      3364 WT1      872      TIP3     OH2      OT      -0.834000       15.9994           0
      3365 WT1      872      TIP3     H1       HT       0.417000        1.0080           0
      3366 WT1      872      TIP3     H2       HT       0.417000        1.0080           0
      3367 WT1      873      TIP3     OH2      OT      -0.834000       15.9994           0
      3368 WT1      873      TIP3     H1       HT       0.417000        1.0080           0
      3369 WT1      873      TIP3     H2       HT       0.417000        1.0080           0
      3370 WT1      874      TIP3     OH2      OT      -0.834000       15.9994           0
      3371 WT1      874      TIP3     H1       HT       0.417000        1.0080           0
      3372 WT1      874      TIP3     H2       HT       0.417000        1.0080           0
      3373 WT1      875      TIP3     OH2      OT      -0.834000       15.9994           0
      3374 WT1      875      TIP3     H1       HT       0.417000        1.0080           0
      3375 WT1      875      TIP3     H2       HT       0.417000        1.0080           0
      3376 WT1      876      TIP3     OH2      OT      -0.834000       15.9994           0
      3377 WT1      876      TIP3     H1       HT       0.417000        1.0080           0
      3378 WT1      876      TIP3     H2       HT       0.417000        1.0080           0
      3379 WT1      877      TIP3     OH2      OT      -0.834000       15.9994           0
      3380 WT1      877      TIP3     H1       HT       0.417000        1.0080           0
      3381 WT1      877      TIP3     H2       HT       0.417000        1.0080           0
      3382 WT1      878      TIP3     OH2      OT      -0.834000       15.9994           0
      3383 WT1      878      TIP3     H1       HT       0.417000        1.0080           0
      3384 WT1      878      TIP3     H2       HT       0.417000        1.0080           0
      3385 WT1      880      TIP3     OH2      OT      -0.834000       15.9994           0
      3386 WT1      880      TIP3     H1       HT       0.417000        1.0080           0
      3387 WT1      880      TIP3     H2       HT       0.417000        1.0080           0
      3388 WT1      881      TIP3     OH2      OT      -0.834000       15.9994           0
      3389 WT1      881      TIP3     H1       HT       0.417000        1.0080           0
      3390 WT1      881      TIP3     H2       HT       0.417000        1.0080           0
      3391 WT1      883      TIP3     OH2      OT      -0.834000       15.9994           0
      3392 WT1      883      TIP3     H1       HT       0.417000        1.0080           0
      3393 WT1      883      TIP3     H2       HT       0.417000        1.0080           0
      3394 WT1      884      TIP3     OH2      OT      -0.834000       15.9994           0
      3395 WT1      884      TIP3     H1       HT       0.417000        1.0080           0
      3396 WT1      884      TIP3     H2       HT       0.417000        1.0080           0
      3397 WT1      885      TIP3     OH2      OT      -0.834000       15.9994           0
      3398 WT1      885      TIP3     H1       HT       0.417000        1.0080           0
      3399 WT1      885      TIP3     H2       HT       0.417000        1.0080           0
      3400 WT1      886      TIP3     OH2      OT      -0.834000       15.9994           0
      3401 WT1      886      TIP3     H1       HT       0.417000        1.0080           0
      3402 WT1      886      TIP3     H2       HT       0.417000        1.0080           0
      3403 WT1      887      TIP3     OH2      OT      -0.834000       15.9994           0
      3404 WT1      887      TIP3     H1       HT       0.417000        1.0080           0
      3405 WT1      887      TIP3     H2       HT       0.417000        1.0080           0
      3406 WT1      889      TIP3     OH2      OT      -0.834000       15.9994           0
      3407 WT1      889      TIP3     H1       HT       0.417000        1.0080           0
      3408 WT1      889      TIP3     H2       HT       0.417000        1.0080           0
      3409 WT1      890      TIP3     OH2      OT      -0.834000       15.9994           0
      3410 WT1      890      TIP3     H1       HT       0.417000        1.0080           0
      3411 WT1      890      TIP3     H2       HT       0.417000        1.0080           0
      3412 WT1      891      TIP3     OH2      OT      -0.834000       15.9994           0
      3413 WT1      891      TIP3     H1       HT       0.417000        1.0080           0
      3414 WT1      891      TIP3     H2       HT       0.417000        1.0080           0
      3415 WT1      893      TIP3     OH2      OT      -0.834000       15.9994           0
      3416 WT1      893      TIP3     H1       HT       0.417000        1.0080           0
      3417 WT1      893      TIP3     H2       HT       0.417000        1.0080           0
      3418 WT1      894      TIP3     OH2      OT      -0.834000       15.9994           0
      3419 WT1      894      TIP3     H1       HT       0.417000        1.0080           0
      3420 WT1      894      TIP3     H2       HT       0.417000        1.0080           0
      3421 WT1      895      TIP3     OH2      OT      -0.834000       15.9994           0
      3422 WT1      895      TIP3     H1       HT       0.417000        1.0080           0
      3423 WT1      895      TIP3     H2       HT       0.417000        1.0080           0
      3424 WT1      896      TIP3     OH2      OT      -0.834000       15.9994           0
      3425 WT1      896      TIP3     H1       HT       0.417000        1.0080           0
      3426 WT1      896      TIP3     H2       HT       0.417000        1.0080           0
      3427 WT1      897      TIP3     OH2      OT      -0.834000       15.9994           0
      3428 WT1      897      TIP3     H1       HT       0.417000        1.0080           0
      3429 WT1      897      TIP3     H2       HT       0.417000        1.0080           0
      3430 WT1      898      TIP3     OH2      OT      -0.834000       15.9994           0
      3431 WT1      898      TIP3     H1       HT       0.417000        1.0080           0
      3432 WT1      898      TIP3     H2       HT       0.417000        1.0080           0
      3433 WT1      899      TIP3     OH2      OT      -0.834000       15.9994           0
      3434 WT1      899      TIP3     H1       HT       0.417000        1.0080           0
      3435 WT1      899      TIP3     H2       HT       0.417000        1.0080           0
      3436 WT1      900      TIP3     OH2      OT      -0.834000       15.9994           0
      3437 WT1      900      TIP3     H1       HT       0.417000        1.0080           0
      3438 WT1      900      TIP3     H2       HT       0.417000        1.0080           0
      3439 WT1      901      TIP3     OH2      OT      -0.834000       15.9994           0
      3440 WT1      901      TIP3     H1       HT       0.417000        1.0080           0
      3441 WT1      901      TIP3     H2       HT       0.417000        1.0080           0
      3442 WT1      902      TIP3     OH2      OT      -0.834000       15.9994           0
      3443 WT1      902      TIP3     H1       HT       0.417000        1.0080           0
      3444 WT1      902      TIP3     H2       HT       0.417000        1.0080           0
      3445 WT1      903      TIP3     OH2      OT      -0.834000       15.9994           0
      3446 WT1      903      TIP3     H1       HT       0.417000        1.0080           0
      3447 WT1      903      TIP3     H2       HT       0.417000        1.0080           0
      3448 WT1      904      TIP3     OH2      OT      -0.834000       15.9994           0
      3449 WT1      904      TIP3     H1       HT       0.417000        1.0080           0
      3450 WT1      904      TIP3     H2       HT       0.417000        1.0080           0
      3451 WT1      905      TIP3     OH2      OT      -0.834000       15.9994           0
      3452 WT1      905      TIP3     H1       HT       0.417000        1.0080           0
      3453 WT1      905      TIP3     H2       HT       0.417000        1.0080           0
      3454 WT1      906      TIP3     OH2      OT      -0.834000       15.9994           0
      3455 WT1      906      TIP3     H1       HT       0.417000        1.0080           0
      3456 WT1      906      TIP3     H2       HT       0.417000        1.0080           0
      3457 WT1      907      TIP3     OH2      OT      -0.834000       15.9994           0
      3458 WT1      907      TIP3     H1       HT       0.417000        1.0080           0
      3459 WT1      907      TIP3     H2       HT       0.417000        1.0080           0
      3460 WT1      908      TIP3     OH2      OT      -0.834000       15.9994           0
      3461 WT1      908      TIP3     H1       HT       0.417000        1.0080           0
      3462 WT1      908      TIP3     H2       HT       0.417000        1.0080           0
      3463 WT1      909      TIP3     OH2      OT      -0.834000       15.9994           0
      3464 WT1      909      TIP3     H1       HT       0.417000        1.0080           0
      3465 WT1      909      TIP3     H2       HT       0.417000        1.0080           0
      3466 WT1      910      TIP3     OH2      OT      -0.834000       15.9994           0
      3467 WT1      910      TIP3     H1       HT       0.417000        1.0080           0
      3468 WT1      910      TIP3     H2       HT       0.417000        1.0080           0
      3469 WT1      911      TIP3     OH2      OT      -0.834000       15.9994           0
      3470 WT1      911      TIP3     H1       HT       0.417000        1.0080           0
      3471 WT1      911      TIP3     H2       HT       0.417000        1.0080           0
      3472 WT1      912      TIP3     OH2      OT      -0.834000       15.9994           0
      3473 WT1      912      TIP3     H1       HT       0.417000        1.0080           0
      3474 WT1      912      TIP3     H2       HT       0.417000        1.0080           0
      3475 WT1      913      TIP3     OH2      OT      -0.834000       15.9994           0
      3476 WT1      913      TIP3     H1       HT       0.417000        1.0080           0
      3477 WT1      913      TIP3     H2       HT       0.417000        1.0080           0
      3478 WT1      914      TIP3     OH2      OT      -0.834000       15.9994           0
      3479 WT1      914      TIP3     H1       HT       0.417000        1.0080           0
      3480 WT1      914      TIP3     H2       HT       0.417000        1.0080           0
      3481 WT1      915      TIP3     OH2      OT      -0.834000       15.9994           0
      3482 WT1      915      TIP3     H1       HT       0.417000        1.0080           0
      3483 WT1      915      TIP3     H2       HT       0.417000        1.0080           0
      3484 WT1      916      TIP3     OH2      OT      -0.834000       15.9994           0
      3485 WT1      916      TIP3     H1       HT       0.417000        1.0080           0
      3486 WT1      916      TIP3     H2       HT       0.417000        1.0080           0
      3487 WT1      917      TIP3     OH2      OT      -0.834000       15.9994           0
      3488 WT1      917      TIP3     H1       HT       0.417000        1.0080           0
      3489 WT1      917      TIP3     H2       HT       0.417000        1.0080           0
      3490 WT1      918      TIP3     OH2      OT      -0.834000       15.9994           0
      3491 WT1      918      TIP3     H1       HT       0.417000        1.0080           0
      3492 WT1      918      TIP3     H2       HT       0.417000        1.0080           0
      3493 WT1      919      TIP3     OH2      OT      -0.834000       15.9994           0
      3494 WT1      919      TIP3     H1       HT       0.417000        1.0080           0
      3495 WT1      919      TIP3     H2       HT       0.417000        1.0080           0
      3496 WT1      920      TIP3     OH2      OT      -0.834000       15.9994           0
      3497 WT1      920      TIP3     H1       HT       0.417000        1.0080           0
      3498 WT1      920      TIP3     H2       HT       0.417000        1.0080           0
      3499 WT1      921      TIP3     OH2      OT      -0.834000       15.9994           0
      3500 WT1      921      TIP3     H1       HT       0.417000        1.0080           0
      3501 WT1      921      TIP3     H2       HT       0.417000        1.0080           0
      3502 WT1      922      TIP3     OH2      OT      -0.834000       15.9994           0
      3503 WT1      922      TIP3     H1       HT       0.417000        1.0080           0
      3504 WT1      922      TIP3     H2       HT       0.417000        1.0080           0
      3505 WT1      923      TIP3     OH2      OT      -0.834000       15.9994           0
      3506 WT1      923      TIP3     H1       HT       0.417000        1.0080           0
      3507 WT1      923      TIP3     H2       HT       0.417000        1.0080           0
      3508 WT1      924      TIP3     OH2      OT      -0.834000       15.9994           0
      3509 WT1      924      TIP3     H1       HT       0.417000        1.0080           0
      3510 WT1      924      TIP3     H2       HT       0.417000        1.0080           0
      3511 WT1      925      TIP3     OH2      OT      -0.834000       15.9994           0
      3512 WT1      925      TIP3     H1       HT       0.417000        1.0080           0
      3513 WT1      925      TIP3     H2       HT       0.417000        1.0080           0
      3514 WT1      926      TIP3     OH2      OT      -0.834000       15.9994           0
      3515 WT1      926      TIP3     H1       HT       0.417000        1.0080           0
      3516 WT1      926      TIP3     H2       HT       0.417000        1.0080           0
      3517 WT1      927      TIP3     OH2      OT      -0.834000       15.9994           0
      3518 WT1      927      TIP3     H1       HT       0.417000        1.0080           0
      3519 WT1      927      TIP3     H2       HT       0.417000        1.0080           0
      3520 WT1      928      TIP3     OH2      OT      -0.834000       15.9994           0
      3521 WT1      928      TIP3     H1       HT       0.417000        1.0080           0
      3522 WT1      928      TIP3     H2       HT       0.417000        1.0080           0
      3523 WT1      929      TIP3     OH2      OT      -0.834000       15.9994           0
      3524 WT1      929      TIP3     H1       HT       0.417000        1.0080           0
      3525 WT1      929      TIP3     H2       HT       0.417000        1.0080           0
      3526 WT1      930      TIP3     OH2      OT      -0.834000       15.9994           0
      3527 WT1      930      TIP3     H1       HT       0.417000        1.0080           0
      3528 WT1      930      TIP3     H2       HT       0.417000        1.0080           0
      3529 WT1      931      TIP3     OH2      OT      -0.834000       15.9994           0
      3530 WT1      931      TIP3     H1       HT       0.417000        1.0080           0
      3531 WT1      931      TIP3     H2       HT       0.417000        1.0080           0
      3532 WT1      932      TIP3     OH2      OT      -0.834000       15.9994           0
      3533 WT1      932      TIP3     H1       HT       0.417000        1.0080           0
      3534 WT1      932      TIP3     H2       HT       0.417000        1.0080           0
      3535 WT1      933      TIP3     OH2      OT      -0.834000       15.9994           0
      3536 WT1      933      TIP3     H1       HT       0.417000        1.0080           0
      3537 WT1      933      TIP3     H2       HT       0.417000        1.0080           0
      3538 WT1      934      TIP3     OH2      OT      -0.834000       15.9994           0
      3539 WT1      934      TIP3     H1       HT       0.417000        1.0080           0
      3540 WT1      934      TIP3     H2       HT       0.417000        1.0080           0
      3541 WT1      935      TIP3     OH2      OT      -0.834000       15.9994           0
      3542 WT1      935      TIP3     H1       HT       0.417000        1.0080           0
      3543 WT1      935      TIP3     H2       HT       0.417000        1.0080           0
      3544 WT1      936      TIP3     OH2      OT      -0.834000       15.9994           0
      3545 WT1      936      TIP3     H1       HT       0.417000        1.0080           0
      3546 WT1      936      TIP3     H2       HT       0.417000        1.0080           0
      3547 WT1      937      TIP3     OH2      OT      -0.834000       15.9994           0
      3548 WT1      937      TIP3     H1       HT       0.417000        1.0080           0
      3549 WT1      937      TIP3     H2       HT       0.417000        1.0080           0
      3550 WT1      938      TIP3     OH2      OT      -0.834000       15.9994           0
      3551 WT1      938      TIP3     H1       HT       0.417000        1.0080           0
      3552 WT1      938      TIP3     H2       HT       0.417000        1.0080           0
      3553 WT1      939      TIP3     OH2      OT      -0.834000       15.9994           0
      3554 WT1      939      TIP3     H1       HT       0.417000        1.0080           0
      3555 WT1      939      TIP3     H2       HT       0.417000        1.0080           0
      3556 WT1      940      TIP3     OH2      OT      -0.834000       15.9994           0
      3557 WT1      940      TIP3     H1       HT       0.417000        1.0080           0
      3558 WT1      940      TIP3     H2       HT       0.417000        1.0080           0
      3559 WT1      941      TIP3     OH2      OT      -0.834000       15.9994           0
      3560 WT1      941      TIP3     H1       HT       0.417000        1.0080           0
      3561 WT1      941      TIP3     H2       HT       0.417000        1.0080           0
      3562 WT1      942      TIP3     OH2      OT      -0.834000       15.9994           0
      3563 WT1      942      TIP3     H1       HT       0.417000        1.0080           0
      3564 WT1      942      TIP3     H2       HT       0.417000        1.0080           0
      3565 WT1      943      TIP3     OH2      OT      -0.834000       15.9994           0
      3566 WT1      943      TIP3     H1       HT       0.417000        1.0080           0
      3567 WT1      943      TIP3     H2       HT       0.417000        1.0080           0
      3568 WT1      944      TIP3     OH2      OT      -0.834000       15.9994           0
      3569 WT1      944      TIP3     H1       HT       0.417000        1.0080           0
      3570 WT1      944      TIP3     H2       HT       0.417000        1.0080           0
      3571 WT1      945      TIP3     OH2      OT      -0.834000       15.9994           0
      3572 WT1      945      TIP3     H1       HT       0.417000        1.0080           0
      3573 WT1      945      TIP3     H2       HT       0.417000        1.0080           0
      3574 WT1      946      TIP3     OH2      OT      -0.834000       15.9994           0
      3575 WT1      946      TIP3     H1       HT       0.417000        1.0080           0
      3576 WT1      946      TIP3     H2       HT       0.417000        1.0080           0
      3577 WT1      947      TIP3     OH2      OT      -0.834000       15.9994           0
      3578 WT1      947      TIP3     H1       HT       0.417000        1.0080           0
      3579 WT1      947      TIP3     H2       HT       0.417000        1.0080           0
      3580 WT1      948      TIP3     OH2      OT      -0.834000       15.9994           0
      3581 WT1      948      TIP3     H1       HT       0.417000        1.0080           0
      3582 WT1      948      TIP3     H2       HT       0.417000        1.0080           0
      3583 WT1      949      TIP3     OH2      OT      -0.834000       15.9994           0
      3584 WT1      949      TIP3     H1       HT       0.417000        1.0080           0
      3585 WT1      949      TIP3     H2       HT       0.417000        1.0080           0
      3586 WT1      950      TIP3     OH2      OT      -0.834000       15.9994           0
      3587 WT1      950      TIP3     H1       HT       0.417000        1.0080           0
      3588 WT1      950      TIP3     H2       HT       0.417000        1.0080           0
      3589 WT1      951      TIP3     OH2      OT      -0.834000       15.9994           0
      3590 WT1      951      TIP3     H1       HT       0.417000        1.0080           0
      3591 WT1      951      TIP3     H2       HT       0.417000        1.0080           0
      3592 WT1      952      TIP3     OH2      OT      -0.834000       15.9994           0
      3593 WT1      952      TIP3     H1       HT       0.417000        1.0080           0
      3594 WT1      952      TIP3     H2       HT       0.417000        1.0080           0
      3595 WT1      953      TIP3     OH2      OT      -0.834000       15.9994           0
      3596 WT1      953      TIP3     H1       HT       0.417000        1.0080           0
      3597 WT1      953      TIP3     H2       HT       0.417000        1.0080           0
      3598 WT1      954      TIP3     OH2      OT      -0.834000       15.9994           0
      3599 WT1      954      TIP3     H1       HT       0.417000        1.0080           0
      3600 WT1      954      TIP3     H2       HT       0.417000        1.0080           0
      3601 WT1      955      TIP3     OH2      OT      -0.834000       15.9994           0
      3602 WT1      955      TIP3     H1       HT       0.417000        1.0080           0
      3603 WT1      955      TIP3     H2       HT       0.417000        1.0080           0
      3604 WT1      956      TIP3     OH2      OT      -0.834000       15.9994           0
      3605 WT1      956      TIP3     H1       HT       0.417000        1.0080           0
      3606 WT1      956      TIP3     H2       HT       0.417000        1.0080           0
      3607 WT1      957      TIP3     OH2      OT      -0.834000       15.9994           0
      3608 WT1      957      TIP3     H1       HT       0.417000        1.0080           0
      3609 WT1      957      TIP3     H2       HT       0.417000        1.0080           0
      3610 WT1      958      TIP3     OH2      OT      -0.834000       15.9994           0
      3611 WT1      958      TIP3     H1       HT       0.417000        1.0080           0
      3612 WT1      958      TIP3     H2       HT       0.417000        1.0080           0
      3613 WT1      959      TIP3     OH2      OT      -0.834000       15.9994           0
      3614 WT1      959      TIP3     H1       HT       0.417000        1.0080           0
      3615 WT1      959      TIP3     H2       HT       0.417000        1.0080           0
      3616 WT1      960      TIP3     OH2      OT      -0.834000       15.9994           0
      3617 WT1      960      TIP3     H1       HT       0.417000        1.0080           0
      3618 WT1      960      TIP3     H2       HT       0.417000        1.0080           0
      3619 WT1      961      TIP3     OH2      OT      -0.834000       15.9994           0
      3620 WT1      961      TIP3     H1       HT       0.417000        1.0080           0
      3621 WT1      961      TIP3     H2       HT       0.417000        1.0080           0
      3622 WT1      962      TIP3     OH2      OT      -0.834000       15.9994           0
      3623 WT1      962      TIP3     H1       HT       0.417000        1.0080           0
      3624 WT1      962      TIP3     H2       HT       0.417000        1.0080           0
      3625 WT1      963      TIP3     OH2      OT      -0.834000       15.9994           0
      3626 WT1      963      TIP3     H1       HT       0.417000        1.0080           0
      3627 WT1      963      TIP3     H2       HT       0.417000        1.0080           0
      3628 WT1      964      TIP3     OH2      OT      -0.834000       15.9994           0
      3629 WT1      964      TIP3     H1       HT       0.417000        1.0080           0
      3630 WT1      964      TIP3     H2       HT       0.417000        1.0080           0
      3631 WT1      965      TIP3     OH2      OT      -0.834000       15.9994           0
      3632 WT1      965      TIP3     H1       HT       0.417000        1.0080           0
      3633 WT1      965      TIP3     H2       HT       0.417000        1.0080           0
      3634 WT1      966      TIP3     OH2      OT      -0.834000       15.9994           0
      3635 WT1      966      TIP3     H1       HT       0.417000        1.0080           0
      3636 WT1      966      TIP3     H2       HT       0.417000        1.0080           0
      3637 WT1      967      TIP3     OH2      OT      -0.834000       15.9994           0
      3638 WT1      967      TIP3     H1       HT       0.417000        1.0080           0
      3639 WT1      967      TIP3     H2       HT       0.417000        1.0080           0
      3640 WT1      968      TIP3     OH2      OT      -0.834000       15.9994           0
      3641 WT1      968      TIP3     H1       HT       0.417000        1.0080           0
      3642 WT1      968      TIP3     H2       HT       0.417000        1.0080           0
      3643 WT1      969      TIP3     OH2      OT      -0.834000       15.9994           0
      3644 WT1      969      TIP3     H1       HT       0.417000        1.0080           0
      3645 WT1      969      TIP3     H2       HT       0.417000        1.0080           0
      3646 WT1      970      TIP3     OH2      OT      -0.834000       15.9994           0
      3647 WT1      970      TIP3     H1       HT       0.417000        1.0080           0
      3648 WT1      970      TIP3     H2       HT       0.417000        1.0080           0
      3649 WT1      971      TIP3     OH2      OT      -0.834000       15.9994           0
      3650 WT1      971      TIP3     H1       HT       0.417000        1.0080           0
      3651 WT1      971      TIP3     H2       HT       0.417000        1.0080           0
      3652 WT1      972      TIP3     OH2      OT      -0.834000       15.9994           0
      3653 WT1      972      TIP3     H1       HT       0.417000        1.0080           0
      3654 WT1      972      TIP3     H2       HT       0.417000        1.0080           0
      3655 WT1      973      TIP3     OH2      OT      -0.834000       15.9994           0
      3656 WT1      973      TIP3     H1       HT       0.417000        1.0080           0
      3657 WT1      973      TIP3     H2       HT       0.417000        1.0080           0
      3658 WT1      974      TIP3     OH2      OT      -0.834000       15.9994           0
      3659 WT1      974      TIP3     H1       HT       0.417000        1.0080           0
      3660 WT1      974      TIP3     H2       HT       0.417000        1.0080           0
      3661 WT1      975      TIP3     OH2      OT      -0.834000       15.9994           0
      3662 WT1      975      TIP3     H1       HT       0.417000        1.0080           0
      3663 WT1      975      TIP3     H2       HT       0.417000        1.0080           0
      3664 WT1      976      TIP3     OH2      OT      -0.834000       15.9994           0
      3665 WT1      976      TIP3     H1       HT       0.417000        1.0080           0
      3666 WT1      976      TIP3     H2       HT       0.417000        1.0080           0
      3667 WT1      977      TIP3     OH2      OT      -0.834000       15.9994           0
      3668 WT1      977      TIP3     H1       HT       0.417000        1.0080           0
      3669 WT1      977      TIP3     H2       HT       0.417000        1.0080           0
      3670 WT1      978      TIP3     OH2      OT      -0.834000       15.9994           0
      3671 WT1      978      TIP3     H1       HT       0.417000        1.0080           0
      3672 WT1      978      TIP3     H2       HT       0.417000        1.0080           0
      3673 WT1      979      TIP3     OH2      OT      -0.834000       15.9994           0
      3674 WT1      979      TIP3     H1       HT       0.417000        1.0080           0
      3675 WT1      979      TIP3     H2       HT       0.417000        1.0080           0
      3676 WT1      980      TIP3     OH2      OT      -0.834000       15.9994           0
      3677 WT1      980      TIP3     H1       HT       0.417000        1.0080           0
      3678 WT1      980      TIP3     H2       HT       0.417000        1.0080           0
      3679 WT1      982      TIP3     OH2      OT      -0.834000       15.9994           0
      3680 WT1      982      TIP3     H1       HT       0.417000        1.0080           0
      3681 WT1      982      TIP3     H2       HT       0.417000        1.0080           0
      3682 WT1      983      TIP3     OH2      OT      -0.834000       15.9994           0
      3683 WT1      983      TIP3     H1       HT       0.417000        1.0080           0
      3684 WT1      983      TIP3     H2       HT       0.417000        1.0080           0
      3685 WT1      984      TIP3     OH2      OT      -0.834000       15.9994           0
      3686 WT1      984      TIP3     H1       HT       0.417000        1.0080           0
      3687 WT1      984      TIP3     H2       HT       0.417000        1.0080           0
      3688 WT1      985      TIP3     OH2      OT      -0.834000       15.9994           0
      3689 WT1      985      TIP3     H1       HT       0.417000        1.0080           0
      3690 WT1      985      TIP3     H2       HT       0.417000        1.0080           0
      3691 WT1      986      TIP3     OH2      OT      -0.834000       15.9994           0
      3692 WT1      986      TIP3     H1       HT       0.417000        1.0080           0
      3693 WT1      986      TIP3     H2       HT       0.417000        1.0080           0
      3694 WT1      988      TIP3     OH2      OT      -0.834000       15.9994           0
      3695 WT1      988      TIP3     H1       HT       0.417000        1.0080           0
      3696 WT1      988      TIP3     H2       HT       0.417000        1.0080           0
      3697 WT1      989      TIP3     OH2      OT      -0.834000       15.9994           0
      3698 WT1      989      TIP3     H1       HT       0.417000        1.0080           0
      3699 WT1      989      TIP3     H2       HT       0.417000        1.0080           0
      3700 WT1      990      TIP3     OH2      OT      -0.834000       15.9994           0
      3701 WT1      990      TIP3     H1       HT       0.417000        1.0080           0
      3702 WT1      990      TIP3     H2       HT       0.417000        1.0080           0
      3703 WT1      991      TIP3     OH2      OT      -0.834000       15.9994           0
      3704 WT1      991      TIP3     H1       HT       0.417000        1.0080           0
      3705 WT1      991      TIP3     H2       HT       0.417000        1.0080           0
      3706 WT1      992      TIP3     OH2      OT      -0.834000       15.9994           0
      3707 WT1      992      TIP3     H1       HT       0.417000        1.0080           0
      3708 WT1      992      TIP3     H2       HT       0.417000        1.0080           0
      3709 WT1      994      TIP3     OH2      OT      -0.834000       15.9994           0
      3710 WT1      994      TIP3     H1       HT       0.417000        1.0080           0
      3711 WT1      994      TIP3     H2       HT       0.417000        1.0080           0
      3712 WT1      995      TIP3     OH2      OT      -0.834000       15.9994           0
      3713 WT1      995      TIP3     H1       HT       0.417000        1.0080           0
      3714 WT1      995      TIP3     H2       HT       0.417000        1.0080           0
      3715 WT1      996      TIP3     OH2      OT      -0.834000       15.9994           0
      3716 WT1      996      TIP3     H1       HT       0.417000        1.0080           0
      3717 WT1      996      TIP3     H2       HT       0.417000        1.0080           0
      3718 WT1      997      TIP3     OH2      OT      -0.834000       15.9994           0
      3719 WT1      997      TIP3     H1       HT       0.417000        1.0080           0
      3720 WT1      997      TIP3     H2       HT       0.417000        1.0080           0
      3721 WT1      998      TIP3     OH2      OT      -0.834000       15.9994           0
      3722 WT1      998      TIP3     H1       HT       0.417000        1.0080           0
      3723 WT1      998      TIP3     H2       HT       0.417000        1.0080           0
      3724 WT1      999      TIP3     OH2      OT      -0.834000       15.9994           0
      3725 WT1      999      TIP3     H1       HT       0.417000        1.0080           0
      3726 WT1      999      TIP3     H2       HT       0.417000        1.0080           0
      3727 WT1      1000     TIP3     OH2      OT      -0.834000       15.9994           0
      3728 WT1      1000     TIP3     H1       HT       0.417000        1.0080           0
      3729 WT1      1000     TIP3     H2       HT       0.417000        1.0080           0
      3730 WT1      1001     TIP3     OH2      OT      -0.834000       15.9994           0
      3731 WT1      1001     TIP3     H1       HT       0.417000        1.0080           0
      3732 WT1      1001     TIP3     H2       HT       0.417000        1.0080           0
      3733 WT1      1002     TIP3     OH2      OT      -0.834000       15.9994           0
      3734 WT1      1002     TIP3     H1       HT       0.417000        1.0080           0
      3735 WT1      1002     TIP3     H2       HT       0.417000        1.0080           0
      3736 WT1      1003     TIP3     OH2      OT      -0.834000       15.9994           0
      3737 WT1      1003     TIP3     H1       HT       0.417000        1.0080           0
      3738 WT1      1003     TIP3     H2       HT       0.417000        1.0080           0
      3739 WT1      1004     TIP3     OH2      OT      -0.834000       15.9994           0
      3740 WT1      1004     TIP3     H1       HT       0.417000        1.0080           0
      3741 WT1      1004     TIP3     H2       HT       0.417000        1.0080           0
      3742 WT1      1005     TIP3     OH2      OT      -0.834000       15.9994           0
      3743 WT1      1005     TIP3     H1       HT       0.417000        1.0080           0
      3744 WT1      1005     TIP3     H2       HT       0.417000        1.0080           0
      3745 WT1      1006     TIP3     OH2      OT      -0.834000       15.9994           0
      3746 WT1      1006     TIP3     H1       HT       0.417000        1.0080           0
      3747 WT1      1006     TIP3     H2       HT       0.417000        1.0080           0
      3748 WT1      1007     TIP3     OH2      OT      -0.834000       15.9994           0
      3749 WT1      1007     TIP3     H1       HT       0.417000        1.0080           0
      3750 WT1      1007     TIP3     H2       HT       0.417000        1.0080           0
      3751 WT1      1008     TIP3     OH2      OT      -0.834000       15.9994           0
      3752 WT1      1008     TIP3     H1       HT       0.417000        1.0080           0
      3753 WT1      1008     TIP3     H2       HT       0.417000        1.0080           0
      3754 WT1      1009     TIP3     OH2      OT      -0.834000       15.9994           0
      3755 WT1      1009     TIP3     H1       HT       0.417000        1.0080           0
      3756 WT1      1009     TIP3     H2       HT       0.417000        1.0080           0
      3757 WT1      1010     TIP3     OH2      OT      -0.834000       15.9994           0
      3758 WT1      1010     TIP3     H1       HT       0.417000        1.0080           0
      3759 WT1      1010     TIP3     H2       HT       0.417000        1.0080           0
      3760 WT1      1011     TIP3     OH2      OT      -0.834000       15.9994           0
      3761 WT1      1011     TIP3     H1       HT       0.417000        1.0080           0
      3762 WT1      1011     TIP3     H2       HT       0.417000        1.0080           0
      3763 WT1      1012     TIP3     OH2      OT      -0.834000       15.9994           0
      3764 WT1      1012     TIP3     H1       HT       0.417000        1.0080           0
      3765 WT1      1012     TIP3     H2       HT       0.417000        1.0080           0
      3766 WT1      1013     TIP3     OH2      OT      -0.834000       15.9994           0
      3767 WT1      1013     TIP3     H1       HT       0.417000        1.0080           0
      3768 WT1      1013     TIP3     H2       HT       0.417000        1.0080           0
      3769 WT1      1014     TIP3     OH2      OT      -0.834000       15.9994           0
      3770 WT1      1014     TIP3     H1       HT       0.417000        1.0080           0
      3771 WT1      1014     TIP3     H2       HT       0.417000        1.0080           0
      3772 WT1      1015     TIP3     OH2      OT      -0.834000       15.9994           0
      3773 WT1      1015     TIP3     H1       HT       0.417000        1.0080           0
      3774 WT1      1015     TIP3     H2       HT       0.417000        1.0080           0
      3775 WT1      1016     TIP3     OH2      OT      -0.834000       15.9994           0
      3776 WT1      1016     TIP3     H1       HT       0.417000        1.0080           0
      3777 WT1      1016     TIP3     H2       HT       0.417000        1.0080           0
      3778 WT1      1017     TIP3     OH2      OT      -0.834000       15.9994           0
      3779 WT1      1017     TIP3     H1       HT       0.417000        1.0080           0
      3780 WT1      1017     TIP3     H2       HT       0.417000        1.0080           0
      3781 WT1      1018     TIP3     OH2      OT      -0.834000       15.9994           0
      3782 WT1      1018     TIP3     H1       HT       0.417000        1.0080           0
      3783 WT1      1018     TIP3     H2       HT       0.417000        1.0080           0
      3784 WT1      1020     TIP3     OH2      OT      -0.834000       15.9994           0
      3785 WT1      1020     TIP3     H1       HT       0.417000        1.0080           0
      3786 WT1      1020     TIP3     H2       HT       0.417000        1.0080           0
      3787 WT1      1021     TIP3     OH2      OT      -0.834000       15.9994           0
      3788 WT1      1021     TIP3     H1       HT       0.417000        1.0080           0
      3789 WT1      1021     TIP3     H2       HT       0.417000        1.0080           0
      3790 WT1      1022     TIP3     OH2      OT      -0.834000       15.9994           0
      3791 WT1      1022     TIP3     H1       HT       0.417000        1.0080           0
      3792 WT1      1022     TIP3     H2       HT       0.417000        1.0080           0
      3793 WT1      1023     TIP3     OH2      OT      -0.834000       15.9994           0
      3794 WT1      1023     TIP3     H1       HT       0.417000        1.0080           0
      3795 WT1      1023     TIP3     H2       HT       0.417000        1.0080           0
      3796 WT1      1025     TIP3     OH2      OT      -0.834000       15.9994           0
      3797 WT1      1025     TIP3     H1       HT       0.417000        1.0080           0
      3798 WT1      1025     TIP3     H2       HT       0.417000        1.0080           0
      3799 WT1      1026     TIP3     OH2      OT      -0.834000       15.9994           0
      3800 WT1      1026     TIP3     H1       HT       0.417000        1.0080           0
      3801 WT1      1026     TIP3     H2       HT       0.417000        1.0080           0
      3802 WT1      1027     TIP3     OH2      OT      -0.834000       15.9994           0
      3803 WT1      1027     TIP3     H1       HT       0.417000        1.0080           0
      3804 WT1      1027     TIP3     H2       HT       0.417000        1.0080           0
      3805 WT1      1028     TIP3     OH2      OT      -0.834000       15.9994           0
      3806 WT1      1028     TIP3     H1       HT       0.417000        1.0080           0
      3807 WT1      1028     TIP3     H2       HT       0.417000        1.0080           0
      3808 WT1      1029     TIP3     OH2      OT      -0.834000       15.9994           0
      3809 WT1      1029     TIP3     H1       HT       0.417000        1.0080           0
      3810 WT1      1029     TIP3     H2       HT       0.417000        1.0080           0
      3811 WT1      1030     TIP3     OH2      OT      -0.834000       15.9994           0
      3812 WT1      1030     TIP3     H1       HT       0.417000        1.0080           0
      3813 WT1      1030     TIP3     H2       HT       0.417000        1.0080           0
      3814 WT1      1031     TIP3     OH2      OT      -0.834000       15.9994           0
      3815 WT1      1031     TIP3     H1       HT       0.417000        1.0080           0
      3816 WT1      1031     TIP3     H2       HT       0.417000        1.0080           0
      3817 WT1      1032     TIP3     OH2      OT      -0.834000       15.9994           0
      3818 WT1      1032     TIP3     H1       HT       0.417000        1.0080           0
      3819 WT1      1032     TIP3     H2       HT       0.417000        1.0080           0
      3820 WT1      1033     TIP3     OH2      OT      -0.834000       15.9994           0
      3821 WT1      1033     TIP3     H1       HT       0.417000        1.0080           0
      3822 WT1      1033     TIP3     H2       HT       0.417000        1.0080           0
      3823 WT1      1034     TIP3     OH2      OT      -0.834000       15.9994           0
      3824 WT1      1034     TIP3     H1       HT       0.417000        1.0080           0
      3825 WT1      1034     TIP3     H2       HT       0.417000        1.0080           0
      3826 WT1      1035     TIP3     OH2      OT      -0.834000       15.9994           0
      3827 WT1      1035     TIP3     H1       HT       0.417000        1.0080           0
      3828 WT1      1035     TIP3     H2       HT       0.417000        1.0080           0
      3829 WT1      1036     TIP3     OH2      OT      -0.834000       15.9994           0
      3830 WT1      1036     TIP3     H1       HT       0.417000        1.0080           0
      3831 WT1      1036     TIP3     H2       HT       0.417000        1.0080           0
      3832 WT1      1037     TIP3     OH2      OT      -0.834000       15.9994           0
      3833 WT1      1037     TIP3     H1       HT       0.417000        1.0080           0
      3834 WT1      1037     TIP3     H2       HT       0.417000        1.0080           0
      3835 WT1      1038     TIP3     OH2      OT      -0.834000       15.9994           0
      3836 WT1      1038     TIP3     H1       HT       0.417000        1.0080           0
      3837 WT1      1038     TIP3     H2       HT       0.417000        1.0080           0
      3838 WT1      1039     TIP3     OH2      OT      -0.834000       15.9994           0
      3839 WT1      1039     TIP3     H1       HT       0.417000        1.0080           0
      3840 WT1      1039     TIP3     H2       HT       0.417000        1.0080           0
      3841 WT1      1040     TIP3     OH2      OT      -0.834000       15.9994           0
      3842 WT1      1040     TIP3     H1       HT       0.417000        1.0080           0
      3843 WT1      1040     TIP3     H2       HT       0.417000        1.0080           0
      3844 WT1      1041     TIP3     OH2      OT      -0.834000       15.9994           0
      3845 WT1      1041     TIP3     H1       HT       0.417000        1.0080           0
      3846 WT1      1041     TIP3     H2       HT       0.417000        1.0080           0
      3847 WT1      1042     TIP3     OH2      OT      -0.834000       15.9994           0
      3848 WT1      1042     TIP3     H1       HT       0.417000        1.0080           0
      3849 WT1      1042     TIP3     H2       HT       0.417000        1.0080           0
      3850 WT1      1043     TIP3     OH2      OT      -0.834000       15.9994           0
      3851 WT1      1043     TIP3     H1       HT       0.417000        1.0080           0
      3852 WT1      1043     TIP3     H2       HT       0.417000        1.0080           0
      3853 WT1      1044     TIP3     OH2      OT      -0.834000       15.9994           0
      3854 WT1      1044     TIP3     H1       HT       0.417000        1.0080           0
      3855 WT1      1044     TIP3     H2       HT       0.417000        1.0080           0
      3856 WT1      1045     TIP3     OH2      OT      -0.834000       15.9994           0
      3857 WT1      1045     TIP3     H1       HT       0.417000        1.0080           0
      3858 WT1      1045     TIP3     H2       HT       0.417000        1.0080           0
      3859 WT1      1046     TIP3     OH2      OT      -0.834000       15.9994           0
      3860 WT1      1046     TIP3     H1       HT       0.417000        1.0080           0
      3861 WT1      1046     TIP3     H2       HT       0.417000        1.0080           0
      3862 WT1      1047     TIP3     OH2      OT      -0.834000       15.9994           0
      3863 WT1      1047     TIP3     H1       HT       0.417000        1.0080           0
      3864 WT1      1047     TIP3     H2       HT       0.417000        1.0080           0
      3865 WT1      1048     TIP3     OH2      OT      -0.834000       15.9994           0
      3866 WT1      1048     TIP3     H1       HT       0.417000        1.0080           0
      3867 WT1      1048     TIP3     H2       HT       0.417000        1.0080           0
      3868 WT1      1049     TIP3     OH2      OT      -0.834000       15.9994           0
      3869 WT1      1049     TIP3     H1       HT       0.417000        1.0080           0
      3870 WT1      1049     TIP3     H2       HT       0.417000        1.0080           0
      3871 WT1      1050     TIP3     OH2      OT      -0.834000       15.9994           0
      3872 WT1      1050     TIP3     H1       HT       0.417000        1.0080           0
      3873 WT1      1050     TIP3     H2       HT       0.417000        1.0080           0
      3874 WT1      1051     TIP3     OH2      OT      -0.834000       15.9994           0
      3875 WT1      1051     TIP3     H1       HT       0.417000        1.0080           0
      3876 WT1      1051     TIP3     H2       HT       0.417000        1.0080           0
      3877 WT1      1052     TIP3     OH2      OT      -0.834000       15.9994           0
      3878 WT1      1052     TIP3     H1       HT       0.417000        1.0080           0
      3879 WT1      1052     TIP3     H2       HT       0.417000        1.0080           0
      3880 WT1      1053     TIP3     OH2      OT      -0.834000       15.9994           0
      3881 WT1      1053     TIP3     H1       HT       0.417000        1.0080           0
      3882 WT1      1053     TIP3     H2       HT       0.417000        1.0080           0
      3883 WT1      1054     TIP3     OH2      OT      -0.834000       15.9994           0
      3884 WT1      1054     TIP3     H1       HT       0.417000        1.0080           0
      3885 WT1      1054     TIP3     H2       HT       0.417000        1.0080           0
      3886 WT1      1055     TIP3     OH2      OT      -0.834000       15.9994           0
      3887 WT1      1055     TIP3     H1       HT       0.417000        1.0080           0
      3888 WT1      1055     TIP3     H2       HT       0.417000        1.0080           0
      3889 WT1      1056     TIP3     OH2      OT      -0.834000       15.9994           0
      3890 WT1      1056     TIP3     H1       HT       0.417000        1.0080           0
      3891 WT1      1056     TIP3     H2       HT       0.417000        1.0080           0
      3892 WT1      1057     TIP3     OH2      OT      -0.834000       15.9994           0
      3893 WT1      1057     TIP3     H1       HT       0.417000        1.0080           0
      3894 WT1      1057     TIP3     H2       HT       0.417000        1.0080           0
      3895 WT1      1058     TIP3     OH2      OT      -0.834000       15.9994           0
      3896 WT1      1058     TIP3     H1       HT       0.417000        1.0080           0
      3897 WT1      1058     TIP3     H2       HT       0.417000        1.0080           0
      3898 WT1      1059     TIP3     OH2      OT      -0.834000       15.9994           0
      3899 WT1      1059     TIP3     H1       HT       0.417000        1.0080           0
      3900 WT1      1059     TIP3     H2       HT       0.417000        1.0080           0
      3901 WT1      1060     TIP3     OH2      OT      -0.834000       15.9994           0
      3902 WT1      1060     TIP3     H1       HT       0.417000        1.0080           0
      3903 WT1      1060     TIP3     H2       HT       0.417000        1.0080           0
      3904 WT1      1061     TIP3     OH2      OT      -0.834000       15.9994           0
      3905 WT1      1061     TIP3     H1       HT       0.417000        1.0080           0
      3906 WT1      1061     TIP3     H2       HT       0.417000        1.0080           0
      3907 WT1      1062     TIP3     OH2      OT      -0.834000       15.9994           0
      3908 WT1      1062     TIP3     H1       HT       0.417000        1.0080           0
      3909 WT1      1062     TIP3     H2       HT       0.417000        1.0080           0
      3910 WT1      1063     TIP3     OH2      OT      -0.834000       15.9994           0
      3911 WT1      1063     TIP3     H1       HT       0.417000        1.0080           0
      3912 WT1      1063     TIP3     H2       HT       0.417000        1.0080           0
      3913 WT1      1064     TIP3     OH2      OT      -0.834000       15.9994           0
      3914 WT1      1064     TIP3     H1       HT       0.417000        1.0080           0
      3915 WT1      1064     TIP3     H2       HT       0.417000        1.0080           0
      3916 WT1      1065     TIP3     OH2      OT      -0.834000       15.9994           0
      3917 WT1      1065     TIP3     H1       HT       0.417000        1.0080           0
      3918 WT1      1065     TIP3     H2       HT       0.417000        1.0080           0
      3919 WT1      1066     TIP3     OH2      OT      -0.834000       15.9994           0
      3920 WT1      1066     TIP3     H1       HT       0.417000        1.0080           0
      3921 WT1      1066     TIP3     H2       HT       0.417000        1.0080           0
      3922 WT1      1067     TIP3     OH2      OT      -0.834000       15.9994           0
      3923 WT1      1067     TIP3     H1       HT       0.417000        1.0080           0
      3924 WT1      1067     TIP3     H2       HT       0.417000        1.0080           0
      3925 WT1      1068     TIP3     OH2      OT      -0.834000       15.9994           0
      3926 WT1      1068     TIP3     H1       HT       0.417000        1.0080           0
      3927 WT1      1068     TIP3     H2       HT       0.417000        1.0080           0
      3928 WT1      1069     TIP3     OH2      OT      -0.834000       15.9994           0
      3929 WT1      1069     TIP3     H1       HT       0.417000        1.0080           0
      3930 WT1      1069     TIP3     H2       HT       0.417000        1.0080           0
      3931 WT1      1070     TIP3     OH2      OT      -0.834000       15.9994           0
      3932 WT1      1070     TIP3     H1       HT       0.417000        1.0080           0
      3933 WT1      1070     TIP3     H2       HT       0.417000        1.0080           0
      3934 WT1      1071     TIP3     OH2      OT      -0.834000       15.9994           0
      3935 WT1      1071     TIP3     H1       HT       0.417000        1.0080           0
      3936 WT1      1071     TIP3     H2       HT       0.417000        1.0080           0
      3937 WT1      1072     TIP3     OH2      OT      -0.834000       15.9994           0
      3938 WT1      1072     TIP3     H1       HT       0.417000        1.0080           0
      3939 WT1      1072     TIP3     H2       HT       0.417000        1.0080           0
      3940 WT1      1073     TIP3     OH2      OT      -0.834000       15.9994           0
      3941 WT1      1073     TIP3     H1       HT       0.417000        1.0080           0
      3942 WT1      1073     TIP3     H2       HT       0.417000        1.0080           0
      3943 WT1      1074     TIP3     OH2      OT      -0.834000       15.9994           0
      3944 WT1      1074     TIP3     H1       HT       0.417000        1.0080           0
      3945 WT1      1074     TIP3     H2       HT       0.417000        1.0080           0
      3946 WT1      1076     TIP3     OH2      OT      -0.834000       15.9994           0
      3947 WT1      1076     TIP3     H1       HT       0.417000        1.0080           0
      3948 WT1      1076     TIP3     H2       HT       0.417000        1.0080           0
      3949 WT1      1077     TIP3     OH2      OT      -0.834000       15.9994           0
      3950 WT1      1077     TIP3     H1       HT       0.417000        1.0080           0
      3951 WT1      1077     TIP3     H2       HT       0.417000        1.0080           0
      3952 WT1      1078     TIP3     OH2      OT      -0.834000       15.9994           0
      3953 WT1      1078     TIP3     H1       HT       0.417000        1.0080           0
      3954 WT1      1078     TIP3     H2       HT       0.417000        1.0080           0
      3955 WT1      1079     TIP3     OH2      OT      -0.834000       15.9994           0
      3956 WT1      1079     TIP3     H1       HT       0.417000        1.0080           0
      3957 WT1      1079     TIP3     H2       HT       0.417000        1.0080           0
      3958 WT1      1080     TIP3     OH2      OT      -0.834000       15.9994           0
      3959 WT1      1080     TIP3     H1       HT       0.417000        1.0080           0
      3960 WT1      1080     TIP3     H2       HT       0.417000        1.0080           0
      3961 WT1      1081     TIP3     OH2      OT      -0.834000       15.9994           0
      3962 WT1      1081     TIP3     H1       HT       0.417000        1.0080           0
      3963 WT1      1081     TIP3     H2       HT       0.417000        1.0080           0
      3964 WT1      1082     TIP3     OH2      OT      -0.834000       15.9994           0
      3965 WT1      1082     TIP3     H1       HT       0.417000        1.0080           0
      3966 WT1      1082     TIP3     H2       HT       0.417000        1.0080           0
      3967 WT1      1083     TIP3     OH2      OT      -0.834000       15.9994           0
      3968 WT1      1083     TIP3     H1       HT       0.417000        1.0080           0
      3969 WT1      1083     TIP3     H2       HT       0.417000        1.0080           0
      3970 WT1      1084     TIP3     OH2      OT      -0.834000       15.9994           0
      3971 WT1      1084     TIP3     H1       HT       0.417000        1.0080           0
      3972 WT1      1084     TIP3     H2       HT       0.417000        1.0080           0
      3973 WT1      1085     TIP3     OH2      OT      -0.834000       15.9994           0
      3974 WT1      1085     TIP3     H1       HT       0.417000        1.0080           0
      3975 WT1      1085     TIP3     H2       HT       0.417000        1.0080           0
      3976 WT1      1086     TIP3     OH2      OT      -0.834000       15.9994           0
      3977 WT1      1086     TIP3     H1       HT       0.417000        1.0080           0
      3978 WT1      1086     TIP3     H2       HT       0.417000        1.0080           0
      3979 WT1      1087     TIP3     OH2      OT      -0.834000       15.9994           0
      3980 WT1      1087     TIP3     H1       HT       0.417000        1.0080           0
      3981 WT1      1087     TIP3     H2       HT       0.417000        1.0080           0
      3982 WT1      1088     TIP3     OH2      OT      -0.834000       15.9994           0
      3983 WT1      1088     TIP3     H1       HT       0.417000        1.0080           0
      3984 WT1      1088     TIP3     H2       HT       0.417000        1.0080           0
      3985 WT1      1089     TIP3     OH2      OT      -0.834000       15.9994           0
      3986 WT1      1089     TIP3     H1       HT       0.417000        1.0080           0
      3987 WT1      1089     TIP3     H2       HT       0.417000        1.0080           0
      3988 WT1      1090     TIP3     OH2      OT      -0.834000       15.9994           0
      3989 WT1      1090     TIP3     H1       HT       0.417000        1.0080           0
      3990 WT1      1090     TIP3     H2       HT       0.417000        1.0080           0
      3991 WT1      1091     TIP3     OH2      OT      -0.834000       15.9994           0
      3992 WT1      1091     TIP3     H1       HT       0.417000        1.0080           0
      3993 WT1      1091     TIP3     H2       HT       0.417000        1.0080           0
      3994 WT1      1092     TIP3     OH2      OT      -0.834000       15.9994           0
      3995 WT1      1092     TIP3     H1       HT       0.417000        1.0080           0
      3996 WT1      1092     TIP3     H2       HT       0.417000        1.0080           0
      3997 WT1      1093     TIP3     OH2      OT      -0.834000       15.9994           0
      3998 WT1      1093     TIP3     H1       HT       0.417000        1.0080           0
      3999 WT1      1093     TIP3     H2       HT       0.417000        1.0080           0
      4000 WT1      1094     TIP3     OH2      OT      -0.834000       15.9994           0
      4001 WT1      1094     TIP3     H1       HT       0.417000        1.0080           0
      4002 WT1      1094     TIP3     H2       HT       0.417000        1.0080           0
      4003 WT1      1095     TIP3     OH2      OT      -0.834000       15.9994           0
      4004 WT1      1095     TIP3     H1       HT       0.417000        1.0080           0
      4005 WT1      1095     TIP3     H2       HT       0.417000        1.0080           0
      4006 WT1      1096     TIP3     OH2      OT      -0.834000       15.9994           0
      4007 WT1      1096     TIP3     H1       HT       0.417000        1.0080           0
      4008 WT1      1096     TIP3     H2       HT       0.417000        1.0080           0
      4009 WT1      1097     TIP3     OH2      OT      -0.834000       15.9994           0
      4010 WT1      1097     TIP3     H1       HT       0.417000        1.0080           0
      4011 WT1      1097     TIP3     H2       HT       0.417000        1.0080           0
      4012 WT1      1098     TIP3     OH2      OT      -0.834000       15.9994           0
      4013 WT1      1098     TIP3     H1       HT       0.417000        1.0080           0
      4014 WT1      1098     TIP3     H2       HT       0.417000        1.0080           0
      4015 WT1      1099     TIP3     OH2      OT      -0.834000       15.9994           0
      4016 WT1      1099     TIP3     H1       HT       0.417000        1.0080           0
      4017 WT1      1099     TIP3     H2       HT       0.417000        1.0080           0
      4018 WT1      1100     TIP3     OH2      OT      -0.834000       15.9994           0
      4019 WT1      1100     TIP3     H1       HT       0.417000        1.0080           0
      4020 WT1      1100     TIP3     H2       HT       0.417000        1.0080           0
      4021 WT1      1101     TIP3     OH2      OT      -0.834000       15.9994           0
      4022 WT1      1101     TIP3     H1       HT       0.417000        1.0080           0
      4023 WT1      1101     TIP3     H2       HT       0.417000        1.0080           0
      4024 WT1      1102     TIP3     OH2      OT      -0.834000       15.9994           0
      4025 WT1      1102     TIP3     H1       HT       0.417000        1.0080           0
      4026 WT1      1102     TIP3     H2       HT       0.417000        1.0080           0
      4027 WT1      1103     TIP3     OH2      OT      -0.834000       15.9994           0
      4028 WT1      1103     TIP3     H1       HT       0.417000        1.0080           0
      4029 WT1      1103     TIP3     H2       HT       0.417000        1.0080           0
      4030 WT1      1104     TIP3     OH2      OT      -0.834000       15.9994           0
      4031 WT1      1104     TIP3     H1       HT       0.417000        1.0080           0
      4032 WT1      1104     TIP3     H2       HT       0.417000        1.0080           0
      4033 WT1      1105     TIP3     OH2      OT      -0.834000       15.9994           0
      4034 WT1      1105     TIP3     H1       HT       0.417000        1.0080           0
      4035 WT1      1105     TIP3     H2       HT       0.417000        1.0080           0
      4036 WT1      1106     TIP3     OH2      OT      -0.834000       15.9994           0
      4037 WT1      1106     TIP3     H1       HT       0.417000        1.0080           0
      4038 WT1      1106     TIP3     H2       HT       0.417000        1.0080           0
      4039 WT1      1107     TIP3     OH2      OT      -0.834000       15.9994           0
      4040 WT1      1107     TIP3     H1       HT       0.417000        1.0080           0
      4041 WT1      1107     TIP3     H2       HT       0.417000        1.0080           0
      4042 WT1      1108     TIP3     OH2      OT      -0.834000       15.9994           0
      4043 WT1      1108     TIP3     H1       HT       0.417000        1.0080           0
      4044 WT1      1108     TIP3     H2       HT       0.417000        1.0080           0
      4045 WT1      1109     TIP3     OH2      OT      -0.834000       15.9994           0
      4046 WT1      1109     TIP3     H1       HT       0.417000        1.0080           0
      4047 WT1      1109     TIP3     H2       HT       0.417000        1.0080           0
      4048 WT1      1110     TIP3     OH2      OT      -0.834000       15.9994           0
      4049 WT1      1110     TIP3     H1       HT       0.417000        1.0080           0
      4050 WT1      1110     TIP3     H2       HT       0.417000        1.0080           0
      4051 WT1      1111     TIP3     OH2      OT      -0.834000       15.9994           0
      4052 WT1      1111     TIP3     H1       HT       0.417000        1.0080           0
      4053 WT1      1111     TIP3     H2       HT       0.417000        1.0080           0
      4054 WT1      1112     TIP3     OH2      OT      -0.834000       15.9994           0
      4055 WT1      1112     TIP3     H1       HT       0.417000        1.0080           0
      4056 WT1      1112     TIP3     H2       HT       0.417000        1.0080           0
      4057 WT1      1113     TIP3     OH2      OT      -0.834000       15.9994           0
      4058 WT1      1113     TIP3     H1       HT       0.417000        1.0080           0
      4059 WT1      1113     TIP3     H2       HT       0.417000        1.0080           0
      4060 WT1      1114     TIP3     OH2      OT      -0.834000       15.9994           0
      4061 WT1      1114     TIP3     H1       HT       0.417000        1.0080           0
      4062 WT1      1114     TIP3     H2       HT       0.417000        1.0080           0
      4063 WT1      1115     TIP3     OH2      OT      -0.834000       15.9994           0
      4064 WT1      1115     TIP3     H1       HT       0.417000        1.0080           0
      4065 WT1      1115     TIP3     H2       HT       0.417000        1.0080           0
      4066 WT1      1116     TIP3     OH2      OT      -0.834000       15.9994           0
      4067 WT1      1116     TIP3     H1       HT       0.417000        1.0080           0
      4068 WT1      1116     TIP3     H2       HT       0.417000        1.0080           0
      4069 WT1      1117     TIP3     OH2      OT      -0.834000       15.9994           0
      4070 WT1      1117     TIP3     H1       HT       0.417000        1.0080           0
      4071 WT1      1117     TIP3     H2       HT       0.417000        1.0080           0
      4072 WT1      1118     TIP3     OH2      OT      -0.834000       15.9994           0
      4073 WT1      1118     TIP3     H1       HT       0.417000        1.0080           0
      4074 WT1      1118     TIP3     H2       HT       0.417000        1.0080           0
      4075 WT1      1119     TIP3     OH2      OT      -0.834000       15.9994           0
      4076 WT1      1119     TIP3     H1       HT       0.417000        1.0080           0
      4077 WT1      1119     TIP3     H2       HT       0.417000        1.0080           0
      4078 WT1      1120     TIP3     OH2      OT      -0.834000       15.9994           0
      4079 WT1      1120     TIP3     H1       HT       0.417000        1.0080           0
      4080 WT1      1120     TIP3     H2       HT       0.417000        1.0080           0
      4081 WT1      1121     TIP3     OH2      OT      -0.834000       15.9994           0
      4082 WT1      1121     TIP3     H1       HT       0.417000        1.0080           0
      4083 WT1      1121     TIP3     H2       HT       0.417000        1.0080           0
      4084 WT1      1122     TIP3     OH2      OT      -0.834000       15.9994           0
      4085 WT1      1122     TIP3     H1       HT       0.417000        1.0080           0
      4086 WT1      1122     TIP3     H2       HT       0.417000        1.0080           0
      4087 WT1      1123     TIP3     OH2      OT      -0.834000       15.9994           0
      4088 WT1      1123     TIP3     H1       HT       0.417000        1.0080           0
      4089 WT1      1123     TIP3     H2       HT       0.417000        1.0080           0
      4090 WT1      1124     TIP3     OH2      OT      -0.834000       15.9994           0
      4091 WT1      1124     TIP3     H1       HT       0.417000        1.0080           0
      4092 WT1      1124     TIP3     H2       HT       0.417000        1.0080           0
      4093 WT1      1125     TIP3     OH2      OT      -0.834000       15.9994           0
      4094 WT1      1125     TIP3     H1       HT       0.417000        1.0080           0
      4095 WT1      1125     TIP3     H2       HT       0.417000        1.0080           0
      4096 WT1      1126     TIP3     OH2      OT      -0.834000       15.9994           0
      4097 WT1      1126     TIP3     H1       HT       0.417000        1.0080           0
      4098 WT1      1126     TIP3     H2       HT       0.417000        1.0080           0
      4099 WT1      1127     TIP3     OH2      OT      -0.834000       15.9994           0
      4100 WT1      1127     TIP3     H1       HT       0.417000        1.0080           0
      4101 WT1      1127     TIP3     H2       HT       0.417000        1.0080           0
      4102 WT1      1128     TIP3     OH2      OT      -0.834000       15.9994           0
      4103 WT1      1128     TIP3     H1       HT       0.417000        1.0080           0
      4104 WT1      1128     TIP3     H2       HT       0.417000        1.0080           0
      4105 WT1      1129     TIP3     OH2      OT      -0.834000       15.9994           0
      4106 WT1      1129     TIP3     H1       HT       0.417000        1.0080           0
      4107 WT1      1129     TIP3     H2       HT       0.417000        1.0080           0
      4108 WT1      1130     TIP3     OH2      OT      -0.834000       15.9994           0
      4109 WT1      1130     TIP3     H1       HT       0.417000        1.0080           0
      4110 WT1      1130     TIP3     H2       HT       0.417000        1.0080           0
      4111 WT1      1131     TIP3     OH2      OT      -0.834000       15.9994           0
      4112 WT1      1131     TIP3     H1       HT       0.417000        1.0080           0
      4113 WT1      1131     TIP3     H2       HT       0.417000        1.0080           0
      4114 WT1      1132     TIP3     OH2      OT      -0.834000       15.9994           0
      4115 WT1      1132     TIP3     H1       HT       0.417000        1.0080           0
      4116 WT1      1132     TIP3     H2       HT       0.417000        1.0080           0
      4117 WT1      1133     TIP3     OH2      OT      -0.834000       15.9994           0
      4118 WT1      1133     TIP3     H1       HT       0.417000        1.0080           0
      4119 WT1      1133     TIP3     H2       HT       0.417000        1.0080           0
      4120 WT1      1134     TIP3     OH2      OT      -0.834000       15.9994           0
      4121 WT1      1134     TIP3     H1       HT       0.417000        1.0080           0
      4122 WT1      1134     TIP3     H2       HT       0.417000        1.0080           0
      4123 WT1      1135     TIP3     OH2      OT      -0.834000       15.9994           0
      4124 WT1      1135     TIP3     H1       HT       0.417000        1.0080           0
      4125 WT1      1135     TIP3     H2       HT       0.417000        1.0080           0
      4126 WT1      1136     TIP3     OH2      OT      -0.834000       15.9994           0
      4127 WT1      1136     TIP3     H1       HT       0.417000        1.0080           0
      4128 WT1      1136     TIP3     H2       HT       0.417000        1.0080           0
      4129 WT1      1137     TIP3     OH2      OT      -0.834000       15.9994           0
      4130 WT1      1137     TIP3     H1       HT       0.417000        1.0080           0
      4131 WT1      1137     TIP3     H2       HT       0.417000        1.0080           0
      4132 WT1      1139     TIP3     OH2      OT      -0.834000       15.9994           0
      4133 WT1      1139     TIP3     H1       HT       0.417000        1.0080           0
      4134 WT1      1139     TIP3     H2       HT       0.417000        1.0080           0
      4135 WT1      1140     TIP3     OH2      OT      -0.834000       15.9994           0
      4136 WT1      1140     TIP3     H1       HT       0.417000        1.0080           0
      4137 WT1      1140     TIP3     H2       HT       0.417000        1.0080           0
      4138 WT1      1141     TIP3     OH2      OT      -0.834000       15.9994           0
      4139 WT1      1141     TIP3     H1       HT       0.417000        1.0080           0
      4140 WT1      1141     TIP3     H2       HT       0.417000        1.0080           0
      4141 WT1      1142     TIP3     OH2      OT      -0.834000       15.9994           0
      4142 WT1      1142     TIP3     H1       HT       0.417000        1.0080           0
      4143 WT1      1142     TIP3     H2       HT       0.417000        1.0080           0
      4144 WT1      1143     TIP3     OH2      OT      -0.834000       15.9994           0
      4145 WT1      1143     TIP3     H1       HT       0.417000        1.0080           0
      4146 WT1      1143     TIP3     H2       HT       0.417000        1.0080           0
      4147 WT1      1144     TIP3     OH2      OT      -0.834000       15.9994           0
      4148 WT1      1144     TIP3     H1       HT       0.417000        1.0080           0
      4149 WT1      1144     TIP3     H2       HT       0.417000        1.0080           0
      4150 WT1      1145     TIP3     OH2      OT      -0.834000       15.9994           0
      4151 WT1      1145     TIP3     H1       HT       0.417000        1.0080           0
      4152 WT1      1145     TIP3     H2       HT       0.417000        1.0080           0
      4153 WT1      1146     TIP3     OH2      OT      -0.834000       15.9994           0
      4154 WT1      1146     TIP3     H1       HT       0.417000        1.0080           0
      4155 WT1      1146     TIP3     H2       HT       0.417000        1.0080           0
      4156 WT1      1147     TIP3     OH2      OT      -0.834000       15.9994           0
      4157 WT1      1147     TIP3     H1       HT       0.417000        1.0080           0
      4158 WT1      1147     TIP3     H2       HT       0.417000        1.0080           0
      4159 WT1      1148     TIP3     OH2      OT      -0.834000       15.9994           0
      4160 WT1      1148     TIP3     H1       HT       0.417000        1.0080           0
      4161 WT1      1148     TIP3     H2       HT       0.417000        1.0080           0
      4162 WT1      1149     TIP3     OH2      OT      -0.834000       15.9994           0
      4163 WT1      1149     TIP3     H1       HT       0.417000        1.0080           0
      4164 WT1      1149     TIP3     H2       HT       0.417000        1.0080           0
      4165 WT1      1150     TIP3     OH2      OT      -0.834000       15.9994           0
      4166 WT1      1150     TIP3     H1       HT       0.417000        1.0080           0
      4167 WT1      1150     TIP3     H2       HT       0.417000        1.0080           0
      4168 WT1      1151     TIP3     OH2      OT      -0.834000       15.9994           0
      4169 WT1      1151     TIP3     H1       HT       0.417000        1.0080           0
      4170 WT1      1151     TIP3     H2       HT       0.417000        1.0080           0
      4171 WT1      1152     TIP3     OH2      OT      -0.834000       15.9994           0
      4172 WT1      1152     TIP3     H1       HT       0.417000        1.0080           0
      4173 WT1      1152     TIP3     H2       HT       0.417000        1.0080           0
      4174 WT1      1153     TIP3     OH2      OT      -0.834000       15.9994           0
      4175 WT1      1153     TIP3     H1       HT       0.417000        1.0080           0
      4176 WT1      1153     TIP3     H2       HT       0.417000        1.0080           0
      4177 WT1      1154     TIP3     OH2      OT      -0.834000       15.9994           0
      4178 WT1      1154     TIP3     H1       HT       0.417000        1.0080           0
      4179 WT1      1154     TIP3     H2       HT       0.417000        1.0080           0
      4180 WT1      1155     TIP3     OH2      OT      -0.834000       15.9994           0
      4181 WT1      1155     TIP3     H1       HT       0.417000        1.0080           0
      4182 WT1      1155     TIP3     H2       HT       0.417000        1.0080           0
      4183 WT1      1156     TIP3     OH2      OT      -0.834000       15.9994           0
      4184 WT1      1156     TIP3     H1       HT       0.417000        1.0080           0
      4185 WT1      1156     TIP3     H2       HT       0.417000        1.0080           0
      4186 WT1      1157     TIP3     OH2      OT      -0.834000       15.9994           0
      4187 WT1      1157     TIP3     H1       HT       0.417000        1.0080           0
      4188 WT1      1157     TIP3     H2       HT       0.417000        1.0080           0
      4189 WT1      1158     TIP3     OH2      OT      -0.834000       15.9994           0
      4190 WT1      1158     TIP3     H1       HT       0.417000        1.0080           0
      4191 WT1      1158     TIP3     H2       HT       0.417000        1.0080           0
      4192 WT1      1159     TIP3     OH2      OT      -0.834000       15.9994           0
      4193 WT1      1159     TIP3     H1       HT       0.417000        1.0080           0
      4194 WT1      1159     TIP3     H2       HT       0.417000        1.0080           0
      4195 WT1      1160     TIP3     OH2      OT      -0.834000       15.9994           0
      4196 WT1      1160     TIP3     H1       HT       0.417000        1.0080           0
      4197 WT1      1160     TIP3     H2       HT       0.417000        1.0080           0
      4198 WT1      1161     TIP3     OH2      OT      -0.834000       15.9994           0
      4199 WT1      1161     TIP3     H1       HT       0.417000        1.0080           0
      4200 WT1      1161     TIP3     H2       HT       0.417000        1.0080           0
      4201 WT1      1162     TIP3     OH2      OT      -0.834000       15.9994           0
      4202 WT1      1162     TIP3     H1       HT       0.417000        1.0080           0
      4203 WT1      1162     TIP3     H2       HT       0.417000        1.0080           0
      4204 WT1      1163     TIP3     OH2      OT      -0.834000       15.9994           0
      4205 WT1      1163     TIP3     H1       HT       0.417000        1.0080           0
      4206 WT1      1163     TIP3     H2       HT       0.417000        1.0080           0
      4207 WT1      1164     TIP3     OH2      OT      -0.834000       15.9994           0
      4208 WT1      1164     TIP3     H1       HT       0.417000        1.0080           0
      4209 WT1      1164     TIP3     H2       HT       0.417000        1.0080           0
      4210 WT1      1165     TIP3     OH2      OT      -0.834000       15.9994           0
      4211 WT1      1165     TIP3     H1       HT       0.417000        1.0080           0
      4212 WT1      1165     TIP3     H2       HT       0.417000        1.0080           0
      4213 WT1      1166     TIP3     OH2      OT      -0.834000       15.9994           0
      4214 WT1      1166     TIP3     H1       HT       0.417000        1.0080           0
      4215 WT1      1166     TIP3     H2       HT       0.417000        1.0080           0
      4216 WT1      1167     TIP3     OH2      OT      -0.834000       15.9994           0
      4217 WT1      1167     TIP3     H1       HT       0.417000        1.0080           0
      4218 WT1      1167     TIP3     H2       HT       0.417000        1.0080           0
      4219 WT1      1168     TIP3     OH2      OT      -0.834000       15.9994           0
      4220 WT1      1168     TIP3     H1       HT       0.417000        1.0080           0
      4221 WT1      1168     TIP3     H2       HT       0.417000        1.0080           0
      4222 WT1      1169     TIP3     OH2      OT      -0.834000       15.9994           0
      4223 WT1      1169     TIP3     H1       HT       0.417000        1.0080           0
      4224 WT1      1169     TIP3     H2       HT       0.417000        1.0080           0
      4225 WT1      1170     TIP3     OH2      OT      -0.834000       15.9994           0
      4226 WT1      1170     TIP3     H1       HT       0.417000        1.0080           0
      4227 WT1      1170     TIP3     H2       HT       0.417000        1.0080           0
      4228 WT1      1171     TIP3     OH2      OT      -0.834000       15.9994           0
      4229 WT1      1171     TIP3     H1       HT       0.417000        1.0080           0
      4230 WT1      1171     TIP3     H2       HT       0.417000        1.0080           0
      4231 WT1      1172     TIP3     OH2      OT      -0.834000       15.9994           0
      4232 WT1      1172     TIP3     H1       HT       0.417000        1.0080           0
      4233 WT1      1172     TIP3     H2       HT       0.417000        1.0080           0
      4234 WT1      1173     TIP3     OH2      OT      -0.834000       15.9994           0
      4235 WT1      1173     TIP3     H1       HT       0.417000        1.0080           0
      4236 WT1      1173     TIP3     H2       HT       0.417000        1.0080           0
      4237 WT1      1174     TIP3     OH2      OT      -0.834000       15.9994           0
      4238 WT1      1174     TIP3     H1       HT       0.417000        1.0080           0
      4239 WT1      1174     TIP3     H2       HT       0.417000        1.0080           0
      4240 WT1      1175     TIP3     OH2      OT      -0.834000       15.9994           0
      4241 WT1      1175     TIP3     H1       HT       0.417000        1.0080           0
      4242 WT1      1175     TIP3     H2       HT       0.417000        1.0080           0
      4243 WT1      1176     TIP3     OH2      OT      -0.834000       15.9994           0
      4244 WT1      1176     TIP3     H1       HT       0.417000        1.0080           0
      4245 WT1      1176     TIP3     H2       HT       0.417000        1.0080           0
      4246 WT1      1177     TIP3     OH2      OT      -0.834000       15.9994           0
      4247 WT1      1177     TIP3     H1       HT       0.417000        1.0080           0
      4248 WT1      1177     TIP3     H2       HT       0.417000        1.0080           0
      4249 WT1      1178     TIP3     OH2      OT      -0.834000       15.9994           0
      4250 WT1      1178     TIP3     H1       HT       0.417000        1.0080           0
      4251 WT1      1178     TIP3     H2       HT       0.417000        1.0080           0
      4252 WT1      1179     TIP3     OH2      OT      -0.834000       15.9994           0
      4253 WT1      1179     TIP3     H1       HT       0.417000        1.0080           0
      4254 WT1      1179     TIP3     H2       HT       0.417000        1.0080           0
      4255 WT1      1180     TIP3     OH2      OT      -0.834000       15.9994           0
      4256 WT1      1180     TIP3     H1       HT       0.417000        1.0080           0
      4257 WT1      1180     TIP3     H2       HT       0.417000        1.0080           0
      4258 WT1      1181     TIP3     OH2      OT      -0.834000       15.9994           0
      4259 WT1      1181     TIP3     H1       HT       0.417000        1.0080           0
      4260 WT1      1181     TIP3     H2       HT       0.417000        1.0080           0
      4261 WT1      1182     TIP3     OH2      OT      -0.834000       15.9994           0
      4262 WT1      1182     TIP3     H1       HT       0.417000        1.0080           0
      4263 WT1      1182     TIP3     H2       HT       0.417000        1.0080           0
      4264 WT1      1183     TIP3     OH2      OT      -0.834000       15.9994           0
      4265 WT1      1183     TIP3     H1       HT       0.417000        1.0080           0
      4266 WT1      1183     TIP3     H2       HT       0.417000        1.0080           0
      4267 WT1      1184     TIP3     OH2      OT      -0.834000       15.9994           0
      4268 WT1      1184     TIP3     H1       HT       0.417000        1.0080           0
      4269 WT1      1184     TIP3     H2       HT       0.417000        1.0080           0
      4270 WT1      1185     TIP3     OH2      OT      -0.834000       15.9994           0
      4271 WT1      1185     TIP3     H1       HT       0.417000        1.0080           0
      4272 WT1      1185     TIP3     H2       HT       0.417000        1.0080           0
      4273 WT1      1186     TIP3     OH2      OT      -0.834000       15.9994           0
      4274 WT1      1186     TIP3     H1       HT       0.417000        1.0080           0
      4275 WT1      1186     TIP3     H2       HT       0.417000        1.0080           0
      4276 WT1      1187     TIP3     OH2      OT      -0.834000       15.9994           0
      4277 WT1      1187     TIP3     H1       HT       0.417000        1.0080           0
      4278 WT1      1187     TIP3     H2       HT       0.417000        1.0080           0
      4279 WT1      1188     TIP3     OH2      OT      -0.834000       15.9994           0
      4280 WT1      1188     TIP3     H1       HT       0.417000        1.0080           0
      4281 WT1      1188     TIP3     H2       HT       0.417000        1.0080           0
      4282 WT1      1189     TIP3     OH2      OT      -0.834000       15.9994           0
      4283 WT1      1189     TIP3     H1       HT       0.417000        1.0080           0
      4284 WT1      1189     TIP3     H2       HT       0.417000        1.0080           0
      4285 WT1      1190     TIP3     OH2      OT      -0.834000       15.9994           0
      4286 WT1      1190     TIP3     H1       HT       0.417000        1.0080           0
      4287 WT1      1190     TIP3     H2       HT       0.417000        1.0080           0
      4288 WT1      1191     TIP3     OH2      OT      -0.834000       15.9994           0
      4289 WT1      1191     TIP3     H1       HT       0.417000        1.0080           0
      4290 WT1      1191     TIP3     H2       HT       0.417000        1.0080           0
      4291 WT1      1192     TIP3     OH2      OT      -0.834000       15.9994           0
      4292 WT1      1192     TIP3     H1       HT       0.417000        1.0080           0
      4293 WT1      1192     TIP3     H2       HT       0.417000        1.0080           0
      4294 WT1      1193     TIP3     OH2      OT      -0.834000       15.9994           0
      4295 WT1      1193     TIP3     H1       HT       0.417000        1.0080           0
      4296 WT1      1193     TIP3     H2       HT       0.417000        1.0080           0
      4297 WT1      1194     TIP3     OH2      OT      -0.834000       15.9994           0
      4298 WT1      1194     TIP3     H1       HT       0.417000        1.0080           0
      4299 WT1      1194     TIP3     H2       HT       0.417000        1.0080           0
      4300 WT1      1195     TIP3     OH2      OT      -0.834000       15.9994           0
      4301 WT1      1195     TIP3     H1       HT       0.417000        1.0080           0
      4302 WT1      1195     TIP3     H2       HT       0.417000        1.0080           0
      4303 WT1      1196     TIP3     OH2      OT      -0.834000       15.9994           0
      4304 WT1      1196     TIP3     H1       HT       0.417000        1.0080           0
      4305 WT1      1196     TIP3     H2       HT       0.417000        1.0080           0
      4306 WT1      1197     TIP3     OH2      OT      -0.834000       15.9994           0
      4307 WT1      1197     TIP3     H1       HT       0.417000        1.0080           0
      4308 WT1      1197     TIP3     H2       HT       0.417000        1.0080           0
      4309 WT1      1198     TIP3     OH2      OT      -0.834000       15.9994           0
      4310 WT1      1198     TIP3     H1       HT       0.417000        1.0080           0
      4311 WT1      1198     TIP3     H2       HT       0.417000        1.0080           0
      4312 WT1      1199     TIP3     OH2      OT      -0.834000       15.9994           0
      4313 WT1      1199     TIP3     H1       HT       0.417000        1.0080           0
      4314 WT1      1199     TIP3     H2       HT       0.417000        1.0080           0
      4315 WT1      1200     TIP3     OH2      OT      -0.834000       15.9994           0
      4316 WT1      1200     TIP3     H1       HT       0.417000        1.0080           0
      4317 WT1      1200     TIP3     H2       HT       0.417000        1.0080           0
      4318 WT1      1201     TIP3     OH2      OT      -0.834000       15.9994           0
      4319 WT1      1201     TIP3     H1       HT       0.417000        1.0080           0
      4320 WT1      1201     TIP3     H2       HT       0.417000        1.0080           0
      4321 WT1      1202     TIP3     OH2      OT      -0.834000       15.9994           0
      4322 WT1      1202     TIP3     H1       HT       0.417000        1.0080           0
      4323 WT1      1202     TIP3     H2       HT       0.417000        1.0080           0
      4324 WT1      1203     TIP3     OH2      OT      -0.834000       15.9994           0
      4325 WT1      1203     TIP3     H1       HT       0.417000        1.0080           0
      4326 WT1      1203     TIP3     H2       HT       0.417000        1.0080           0
      4327 WT1      1204     TIP3     OH2      OT      -0.834000       15.9994           0
      4328 WT1      1204     TIP3     H1       HT       0.417000        1.0080           0
      4329 WT1      1204     TIP3     H2       HT       0.417000        1.0080           0
      4330 WT1      1205     TIP3     OH2      OT      -0.834000       15.9994           0
      4331 WT1      1205     TIP3     H1       HT       0.417000        1.0080           0
      4332 WT1      1205     TIP3     H2       HT       0.417000        1.0080           0
      4333 WT1      1206     TIP3     OH2      OT      -0.834000       15.9994           0
      4334 WT1      1206     TIP3     H1       HT       0.417000        1.0080           0
      4335 WT1      1206     TIP3     H2       HT       0.417000        1.0080           0
      4336 WT1      1207     TIP3     OH2      OT      -0.834000       15.9994           0
      4337 WT1      1207     TIP3     H1       HT       0.417000        1.0080           0
      4338 WT1      1207     TIP3     H2       HT       0.417000        1.0080           0
      4339 WT1      1208     TIP3     OH2      OT      -0.834000       15.9994           0
      4340 WT1      1208     TIP3     H1       HT       0.417000        1.0080           0
      4341 WT1      1208     TIP3     H2       HT       0.417000        1.0080           0
      4342 WT1      1209     TIP3     OH2      OT      -0.834000       15.9994           0
      4343 WT1      1209     TIP3     H1       HT       0.417000        1.0080           0
      4344 WT1      1209     TIP3     H2       HT       0.417000        1.0080           0
      4345 WT1      1210     TIP3     OH2      OT      -0.834000       15.9994           0
      4346 WT1      1210     TIP3     H1       HT       0.417000        1.0080           0
      4347 WT1      1210     TIP3     H2       HT       0.417000        1.0080           0
      4348 WT1      1211     TIP3     OH2      OT      -0.834000       15.9994           0
      4349 WT1      1211     TIP3     H1       HT       0.417000        1.0080           0
      4350 WT1      1211     TIP3     H2       HT       0.417000        1.0080           0
      4351 WT1      1212     TIP3     OH2      OT      -0.834000       15.9994           0
      4352 WT1      1212     TIP3     H1       HT       0.417000        1.0080           0
      4353 WT1      1212     TIP3     H2       HT       0.417000        1.0080           0
      4354 WT1      1213     TIP3     OH2      OT      -0.834000       15.9994           0
      4355 WT1      1213     TIP3     H1       HT       0.417000        1.0080           0
[truncated: 33,128,528 more chars]
